# Supplementary material for: Insight Into the Microbial Co-occurrence and Diversity of 73 Grapevine (Vitis vinifera) Crown Galls Collected Across the Northern Hemisphere
Source: Front Microbiol. 2019 Aug 13;10:1896. doi: 10.3389/fmicb.2019.01896 (PMC6700373; doi:10.3389/fmicb.2019.01896)
Supplement: TABLE S1 — Detailed metadata of crown gall tumors collected from different sites. [file Table_1.XLSX]

## Sheet: Supplemental_Table1
Supplemental Table 1. Detailed metadata of crown gall tumors collected from different sites
Vineyard	Sample_ID	Location	Cultivar	Month	Year	Collection Period	Extraction Method	Temperature (average)
1	H13_1	Hungary: Heves	Chardonnay	July	2013	22nd July,2013	CTAB (Xu et al 2004)	21-30 (27)
1	H13_10	Hungary: Heves	Tramini	July	2013	22nd July,2013	CTAB (Xu et al 2004)	21-30 (27)
1	H13_11	Hungary: Heves	Tramini	July	2013	22nd July,2013	CTAB (Xu et al 2004)	21-30 (27)
1	H13_12	Hungary: Heves	Tramini	July	2013	22nd July,2013	CTAB (Xu et al 2004)	21-30 (27)
1	H13_14	Hungary: Heves	Muscat Ottonel	July	2013	22nd July,2013	CTAB (Xu et al 2004)	21-30 (27)
1	H13_15	Hungary: Heves	Muscat Ottonel	July	2013	22nd July,2013	CTAB (Xu et al 2004)	21-30 (27)
1	H13_16	Hungary: Heves	Muscat Ottonel	July	2013	22nd July,2013	CTAB (Xu et al 2004)	21-30 (27)
1	H13_17	Hungary: Heves	Muscat Ottonel	July	2013	22nd July,2013	CTAB (Xu et al 2004)	21-30 (27)
1	H13_18	Hungary: Heves	Muscat Ottonel	July	2013	22nd July,2013	CTAB (Xu et al 2004)	21-30 (27)
1	H13_19	Hungary: Heves	Cabernet franc	July	2013	22nd July,2013	CTAB (Xu et al 2004)	21-30 (27)
1	H13_2	Hungary: Heves	Chardonnay	July	2013	22nd July,2013	CTAB (Xu et al 2004)	21-30 (27)
1	H13_20	Hungary: Heves	Cabernet franc	July	2013	22nd July,2013	CTAB (Xu et al 2004)	21-30 (27)
1	H13_21	Hungary: Heves	Cabernet franc	July	2013	15th September, 2014	CTAB (Xu et al 2004)	21-30 (27)
1	H13_22	Hungary: Heves	Cabernet franc	July	2013	22nd July,2013	CTAB (Xu et al 2004)	21-30 (27)
1	H13_3	Hungary: Heves	Chardonnay	July	2013	22nd July,2013	CTAB (Xu et al 2004)	21-30 (27)
1	H13_4	Hungary: Heves	Chardonnay	July	2013	22nd July,2013	CTAB (Xu et al 2004)	21-30 (27)
1	H13_5	Hungary: Heves	Chardonnay	July	2013	22nd July,2013	CTAB (Xu et al 2004)	21-30 (27)
1	H13_6	Hungary: Heves	Chardonnay	July	2013	22nd July,2013	CTAB (Xu et al 2004)	21-30 (27)
1	H13_7	Hungary: Heves	Tramini	July	2013	22nd July,2013	CTAB (Xu et al 2004)	21-30 (27)
1	H13_8	Hungary: Heves	Tramini	July	2013	22nd July,2013	CTAB (Xu et al 2004)	21-30 (27)
1	H13_9	Hungary: Heves	Tramini	July	2013	22nd July,2013	CTAB (Xu et al 2004)	21-30 (27)
2	H14_1	Hungary: Bacs-Kiskun	Lilla	September	2014	15th September, 2014	CTAB (Xu et al 2004)	17-24 (22)
2	H14_10	Hungary: Bacs-Kiskun	Terez	September	2014	15th September, 2014	CTAB (Xu et al 2004)	17-24 (22)
2	H14_11	Hungary: Bacs-Kiskun	Terez	September	2014	15th September, 2014	CTAB (Xu et al 2004)	17-24 (22)
2	H14_12	Hungary: Bacs-Kiskun	Terez	September	2014	15th September, 2014	CTAB (Xu et al 2004)	17-24 (22)
2	H14_13	Hungary: Bacs-Kiskun	Terez	September	2014	15th September, 2014	CTAB (Xu et al 2004)	17-24 (22)
2	H14_14	Hungary: Bacs-Kiskun	Terez	September	2014	15th September, 2014	CTAB (Xu et al 2004)	17-24 (22)
2	H14_15	Hungary: Bacs-Kiskun	Terez	September	2014	15th September, 2014	CTAB (Xu et al 2004)	17-24 (22)
2	H14_16	Hungary: Bacs-Kiskun	Terez	September	2014	15th September, 2014	CTAB (Xu et al 2004)	17-24 (22)
2	H14_2	Hungary: Bacs-Kiskun	Lilla	September	2014	15th September, 2014	CTAB (Xu et al 2004)	17-24 (22)
2	H14_3	Hungary: Bacs-Kiskun	Lilla	September	2014	15th September, 2014	CTAB (Xu et al 2004)	17-24 (22)
2	H14_4	Hungary: Bacs-Kiskun	Lilla	September	2014	15th September, 2014	CTAB (Xu et al 2004)	17-24 (22)
2	H14_5	Hungary: Bacs-Kiskun	Lilla	September	2014	15th September, 2014	CTAB (Xu et al 2004)	17-24 (22)
2	H14_6	Hungary: Bacs-Kiskun	Lilla	September	2014	15th September, 2014	CTAB (Xu et al 2004)	17-24 (22)
2	H14_7	Hungary: Bacs-Kiskun	Medina	September	2014	15th September, 2014	CTAB (Xu et al 2004)	17-24 (22)
2	H14_8	Hungary: Bacs-Kiskun	Medina	September	2014	15th September, 2014	CTAB (Xu et al 2004)	17-24 (22)
2	H14_9	Hungary: Bacs-Kiskun	Medina	September	2014	15th September, 2014	CTAB (Xu et al 2004)	17-24 (22)
3	AJ	Japan: Okayama	Muscat Alexander	January	2004	15th September, 2014	Qiagen DNaeasy Plant	4-5 (4)
3	CJ	Japan: Okayama	Pione	July	2013	15th September, 2014	Qiagen DNaeasy Plant	23-32 (29)
4	T13_3	Tunisia: Reugueb	Sublima	June	2013	June, 2013	CTAB (Xu et al 2004)	21-31 (27)
4	T13_4	Tunisia: Reugueb	Red Globe	June	2013	June, 2013	CTAB (Xu et al 2004)	21-31 (27)
4	T13_5	Tunisia: Reugueb	Vitroblack	June	2013	June, 2013	CTAB (Xu et al 2004)	21-31 (27)
4	T13_6	Tunisia: Reugueb	Italia Muscate	June	2013	June, 2013	CTAB (Xu et al 2004)	21-31 (27)
4	T14_10	Tunisia: Reugueb	Sublima	August	2014	August, 2014	CTAB (Xu et al 2004)	28-38 (33)
4	T14_11	Tunisia: Reugueb	Sublima	August	2014	August, 2014	CTAB (Xu et al 2004)	28-38 (33)
4	T14_12	Tunisia: Reugueb	Vitroblack	August	2014	August, 2014	CTAB (Xu et al 2004)	28-38 (33)
4	T14_13	Tunisia: Reugueb	Vitroblack	August	2014	August, 2014	CTAB (Xu et al 2004)	28-38 (33)
4	T14_14	Tunisia: Reugueb	Vitroblack	August	2014	August, 2014	CTAB (Xu et al 2004)	28-38 (33)
4	T14_15	Tunisia: Reugueb	Vitroblack	August	2014	August, 2014	CTAB (Xu et al 2004)	28-38 (33)
4	T14_17	Tunisia: Reugueb	Superior Seedless	August	2014	August, 2014	CTAB (Xu et al 2004)	28-38 (33)
4	T14_18	Tunisia: Reugueb	Superior Seedless	August	2014	August, 2014	CTAB (Xu et al 2004)	28-38 (33)
4	T14_19	Tunisia: Reugueb	Superior Seedless	August	2014	August, 2014	CTAB (Xu et al 2004)	28-38 (33)
4	T14_20	Tunisia: Reugueb	Superior Seedless	August	2014	August, 2014	CTAB (Xu et al 2004)	28-38 (33)
4	T14_21	Tunisia: Reugueb	Superior Seedless	August	2014	August, 2014	CTAB (Xu et al 2004)	28-38 (33)
4	T14_22	Tunisia: Reugueb	Sultanine	August	2014	August, 2014	CTAB (Xu et al 2004)	28-38 (33)
4	T14_23	Tunisia: Reugueb	Sultanine	August	2014	August, 2014	CTAB (Xu et al 2004)	28-38 (33)
4	T14_24	Tunisia: Reugueb	Sultanine	August	2014	August, 2014	CTAB (Xu et al 2004)	28-38 (33)
4	T14_7	Tunisia: Reugueb	Sublima	August	2014	August, 2014	CTAB (Xu et al 2004)	28-38 (33)
4	T14_8	Tunisia: Reugueb	Sublima	August	2014	August, 2014	CTAB (Xu et al 2004)	28-38 (33)
4	T14_9	Tunisia: Reugueb	Sublima	August	2014	August, 2014	CTAB (Xu et al 2004)	28-38 (33)
5	MO1	USA: Missouri	Carbernet Sauvignon	July	2013	August, 2014	Qiagen DNaeasy Plant	28-38 (33)
5	MO2	USA: Missouri	Carbernet Sauvignon	July	2013	August, 2014	Qiagen DNaeasy Plant	28-38 (33)
5	MO3	USA: Missouri	Carbernet Sauvignon	July	2013	August, 2014	Qiagen DNaeasy Plant	28-38 (33)
5	MO4	USA: Missouri	Carbernet Sauvignon	July	2013	August, 2014	Qiagen DNaeasy Plant	28-38 (33)
6	NY1	USA: New York	Riesling	Sept	2013	5th September, 2013	Qiagen DNAeasy Plant	11-22 (18)
6	NY11	USA: New York	Riesling	Sept	2013	5th September, 2013	Qiagen DNAeasy Plant	11-22 (18)
6	NY12	USA: New York	Riesling	Sept	2013	5th September, 2013	Qiagen DNAeasy Plant	11-22 (18)
6	NY3	USA: New York	Riesling	Sept	2013	5th September, 2013	Qiagen DNAeasy Plant	11-22 (18)
6	NY4	USA: New York	Riesling	Sept	2013	5th September, 2013	Qiagen DNAeasy Plant	11-22 (18)
6	NY5	USA: New York	Riesling	Sept	2013	5th September, 2013	Qiagen DNAeasy Plant	11-22 (18)
6	NY6	USA: New York	Riesling	Sept	2013	5th September, 2013	Qiagen DNAeasy Plant	11-22 (18)
6	NY8	USA: New York	Riesling	Sept	2013	5th September, 2013	Qiagen DNAeasy Plant	11-22 (18)
6	NY9	USA: New York	Riesling	Sept	2013	5th September, 2013	Qiagen DNAeasy Plant	11-22 (18)
