# Supplementary material for: Insight Into the Microbial Co-occurrence and Diversity of 73 Grapevine (Vitis vinifera) Crown Galls Collected Across the Northern Hemisphere
Source: Front Microbiol. 2019 Aug 13;10:1896. doi: 10.3389/fmicb.2019.01896 (PMC6700373; doi:10.3389/fmicb.2019.01896)
Supplement: TABLE S2 — Raw count data of bacterial ASVs and their taxonomic classification. [file Table_2.XLSX]

## Sheet: Supplemental_Data1
Supplemental Data 1. Raw count data of bacterial ASVs and their taxonomic classification
ASV	Taxonomy	AJ	CJ	H13_1	H13_10	H13_11	H13_12	H13_14	H13_15	H13_16	H13_17	H13_18	H13_19	H13_2	H13_20	H13_21	H13_22	H13_3	H13_4	H13_5	H13_6	H13_7	H13_8	H13_9	H14_1	H14_10	H14_11	H14_12	H14_13	H14_14	H14_15	H14_16	H14_2	H14_3	H14_4	H14_5	H14_6	H14_7	H14_8	H14_9	MO1	MO2	MO3	MO4	NY1	NY11	NY12	NY3	NY4
ASV2	k__Bacteria; p__Proteobacteria; c__Alphaproteobacteria; o__Rhizobiales; f__Rhizobiaceae; g__Agrobacterium; s__vitis	1502	158049	39489	21124	61270	7048	137116	8987	112616	40526	28377	36478	144084	131357	119029	777	133700	120644	188986	236143	212444	134295	5280	20972	76	20717	1655	1	22673	7	518	2	8	0	0	320	157796	24	10	37982	8247	42663	7852	488	6337	11785	2556	2182
ASV3	k__Bacteria; p__Proteobacteria; c__Alphaproteobacteria; o__Rhizobiales; f__Rhizobiaceae; g__Agrobacterium; s__	3610	387	0	603	152	43	8	0	1	0	308	0	6	5	0	0	230	3	0	2	458	1	64	12	1	2	116	2	552	17	3159	0	2	5	0	4	6	4	0	4712	10387	5144	20734	0	2	1	2	5
ASV4	k__Bacteria; p__Proteobacteria; c__Gammaproteobacteria; o__Enterobacteriales; f__Enterobacteriaceae	0	296	0	0	104	7	21670	0	2	1	1	251	0	0	0	0	0	2	0	1	54	0	38	78366	40	1927	4532	25	7981	25508	3583	8772	21706	7036	13	498	13304	28	69627	0	1	2	1	35254	36780	50901	71137	62129
ASV5	k__Bacteria; p__Proteobacteria; c__Gammaproteobacteria; o__Enterobacteriales; f__Enterobacteriaceae	0	379	0	1	112	0	29239	0	317	0	1	208	6	0	0	0	6	0	1	0	54	0	29	12408	33	2505	5502	2	10514	9841	1201	1560	2954	11041	11	166	16957	31	88364	0	32	4	1	28203	18950	36437	33800	10486
ASV6	k__Bacteria; p__Proteobacteria; c__Gammaproteobacteria; o__Xanthomonadales; f__Xanthomonadaceae; g__Xanthomonas; s__	4	166	1	15210	7317	6692	493	1671	58309	34797	7677	616	12895	1	4	35	17285	3	65118	22244	51798	5664	1476	1113	2	21520	675	0	3761	3	35	0	0	0	1	37	2	1	0	1975	1247	304	697	0	268	325	54	2250
ASV7	k__Bacteria; p__Proteobacteria; c__Alphaproteobacteria; o__Rhizobiales; f__Rhizobiaceae; g__Agrobacterium; s__	203	911	0	2162	19836	12203	2579	0	1796	16	587	1854	2663	46564	1942	78	777	265	2938	28	185	3846	1290	20879	104	21084	13234	194	7555	48151	10741	1148	2243	1223	52	990	44548	3716	7109	4143	14640	80	6360	619	12247	2514	1557	31292
ASV8	k__Bacteria; p__Proteobacteria; c__Gammaproteobacteria; o__Enterobacteriales; f__Enterobacteriaceae; g__Erwinia; s__	193	117	244	1474	3506	223	537	0	834	914	205	236	530	16406	2292	324	4505	26700	3960	33509	2559	433	73601	1854	37	0	24	2	76	237	1209	1	82	29965	64	638	1	1	2665	55	106	0	0	12	18	681	4	76
ASV9	k__Bacteria; p__Proteobacteria; c__Gammaproteobacteria; o__Enterobacteriales; f__Enterobacteriaceae; g__Erwinia; s__	1	31	256	495	1675	131	301	0	298	731	64	332	271	8320	555	203	3685	9959	2747	27603	434	353	25928	833	21	0	19	1	17	238	613	2	152	40940	111	124	0	47	2	61	26	0	0	1	4	356	1	18
ASV10	k__Bacteria; p__Proteobacteria; c__Alphaproteobacteria; o__Caulobacterales; f__Caulobacteraceae; g__Mycoplana; s__	0	64	0	44	0	40	0	0	0	0	39	0	33	0	0	0	0	0	0	0	0	0	3	532	1654	4762	27	10	16	3249	22988	15423	5926	860	7332	69	205243	22014	251	102	136	3	1	0	32	0	0	0
ASV11	k__Bacteria; p__Proteobacteria; c__Gammaproteobacteria; o__Pseudomonadales; f__Pseudomonadaceae; g__Pseudomonas; s__	0	119	741	6675	5966	28	129	147	14742	42	5046	2504	0	69885	80404	5687	750	1195	35	262	40877	71	3883	61	8	1	48	2	32	0	1	0	111	21514	124	38	4	3	0	2	1	0	1	9	76	193	0	3
ASV12	k__Bacteria; p__Proteobacteria; c__Gammaproteobacteria; o__Enterobacteriales; f__Enterobacteriaceae	1	3	0	0	0	0	0	0	2	0	356	0	0	0	0	0	1	1	2	1	0	0	3	0	0	0	0	0	0	0	0	0	0	0	0	0	0	0	0	0	3	0	0	0	0	0	0	0
ASV13	k__Bacteria; p__Actinobacteria; c__Actinobacteria; o__Actinomycetales; f__Kineosporiaceae; g__Kineococcus; s__	0	19	0	593	624	1178	189	481	38	1118	1202	4326	1789	136	20	33	7640	2753	33	44	27	43	5740	767	6557	92	62021	1492	18199	747	865	24162	547	36	814	1211	840	39208	2	19	370	1	2	24	277	37	28	1
ASV14	k__Bacteria; p__Proteobacteria; c__Alphaproteobacteria; o__Sphingomonadales; f__Sphingomonadaceae; g__Novosphingobium; s__	304	1732	177	3317	6949	1743	6802	830	30405	1019	6856	591	6817	47	12640	60	5745	5538	35275	85	12927	2428	153	299	30	725	257	9	761	77	434	34	76	0	20	52	18452	261	818	3137	2750	952	1562	3	315	48	8	88
ASV15	k__Bacteria; p__Proteobacteria; c__Gammaproteobacteria; o__Enterobacteriales; f__Enterobacteriaceae; g__Erwinia; s__	0	0	0	0	0	0	0	0	1	0	30	0	0	0	2	0	0	3	1	6	1	0	5	1	0	0	0	0	0	0	0	0	0	0	0	1	0	0	0	0	2	0	0	0	0	0	0	0
ASV16	k__Bacteria; p__Proteobacteria; c__Gammaproteobacteria; o__Enterobacteriales; f__Enterobacteriaceae	0	0	0	0	0	0	0	0	1	0	19	0	0	0	27	0	1	0	0	12	0	0	0	0	0	0	0	0	0	0	0	0	0	0	0	0	0	0	0	0	3	0	0	0	3	0	0	0
ASV17	k__Bacteria; p__Proteobacteria; c__Gammaproteobacteria; o__Enterobacteriales; f__Enterobacteriaceae	3	7	45	486	94	41	209	61	4	25	5	51	171	335	88	28	3538	1597	2310	5567	1624	154	2852	3341	5	2	42	27	4	121	1069	12	64	17323	61	1047	2	64	0	8	55	0	1	2	4	55	0	2
ASV18	k__Bacteria; p__Actinobacteria; c__Actinobacteria; o__Actinomycetales; f__Microbacteriaceae	1	308	807	204	10033	5122	7488	137	6449	2396	4219	12736	2809	355	3320	68	9522	8231	7014	321	5052	1255	302	162	173	73	122	3966	282	7996	1074	42	94	15	0	179	9990	612	0	176	175	73	50	340	3089	3254	558	246
ASV19	k__Bacteria; p__Proteobacteria; c__Alphaproteobacteria; o__Rhizobiales; f__Rhizobiaceae; g__Agrobacterium; s__	208	23	0	56	51	56675	112	3	166	20	13322	147	20	10	43	0	6235	60	14	15	26	2	454	49	57	73	239	26	277	33	24	27	25	2	31	624	615	791	4	555	3338	410	2737	5	210	69	24	129
ASV20	k__Bacteria; p__Proteobacteria; c__Gammaproteobacteria; o__Enterobacteriales; f__Enterobacteriaceae	0	0	0	42	28	0	2	198	0	36	0	0	0	0	71	0	0	0	0	0	0	4	0	0	0	0	0	0	628	0	0	0	0	0	0	0	0	0	0	52	38	1864	88	0	0	0	0	0
ASV21	k__Bacteria; p__Proteobacteria; c__Gammaproteobacteria; o__Enterobacteriales; f__Enterobacteriaceae; g__Erwinia; s__dispersa	2	0	0	0	0	0	0	0	0	580	2	9	0	0	0	0	0	0	0	0	0	0	0	0	0	0	0	0	0	0	0	0	0	0	0	0	0	0	0	8	53	1	0	0	0	0	0	0
ASV22	k__Bacteria; p__Bacteroidetes; c__Cytophagia; o__Cytophagales; f__Cytophagaceae; g__Spirosoma; s__	0	0	1	0	0	0	1	0	0	0	0	2	0	0	0	15	0	0	5	0	0	0	0	0	36	1645	2176	13	2	72	305	258	59	1	37	13	109514	1648	2396	0	0	0	0	0	0	0	0	0
ASV23	k__Bacteria; p__Proteobacteria; c__Alphaproteobacteria; o__Rhizobiales; f__Rhizobiaceae; g__Agrobacterium; s__	272	870	227	4496	8827	2832	809	1000	3765	879	8633	3582	117	1632	1783	66	9009	8060	2250	1392	1790	1641	1049	869	597	178	4932	2011	8746	502	1529	229	137	70	1416	1433	385	3100	690	47	662	574	171	204	1044	613	150	423
ASV24	k__Bacteria; p__Proteobacteria; c__Gammaproteobacteria; o__Enterobacteriales; f__Enterobacteriaceae	0	0	0	8	20	0	0	345	0	32	0	0	0	0	72	0	0	0	0	0	1	0	0	0	0	0	0	0	378	0	0	1	0	0	0	0	0	0	0	67	34	1372	151	0	0	0	0	0
ASV25	k__Bacteria; p__Proteobacteria; c__Gammaproteobacteria; o__Enterobacteriales; f__Enterobacteriaceae; g__Erwinia	0	1	0	0	0	0	0	0	0	0	177	0	0	0	0	0	0	0	0	0	0	0	3	0	0	0	0	0	0	0	0	0	0	0	0	0	0	0	0	0	1	0	0	0	0	0	0	0
ASV26	k__Bacteria; p__Proteobacteria; c__Alphaproteobacteria; o__Rhizobiales; f__Methylocystaceae; g__Methylopila; s__	25	57	261	1076	2390	4843	160	121	13926	1788	2502	1567	7198	104	12204	144	5177	3083	866	2	9099	765	103	245	2	3991	112	25	987	109	39	1	2	19	0	41	465	0	23	5190	4708	1185	3511	178	305	363	532	267
ASV27	k__Bacteria; p__Proteobacteria; c__Gammaproteobacteria; o__Enterobacteriales; f__Enterobacteriaceae	0	2	0	0	0	0	1	0	0	0	4	0	12	0	1	44	1	0	0	0	0	0	2	0	0	0	0	0	0	0	0	0	0	0	0	2	0	0	0	0	2	0	0	0	0	0	0	0
ASV28	k__Bacteria; p__Actinobacteria; c__Actinobacteria; o__Actinomycetales; f__Kineosporiaceae; g__Kineococcus; s__	0	7	0	378	57	209	18	3253	19	0	362	218	1	0	0	0	478	13	4	0	0	8	10	345	60776	6	256	10	501	72	173	408	168	0	928	1758	110	851	11	62	551	1	3	2	95	75	1	2
ASV29	k__Bacteria; p__Proteobacteria; c__Gammaproteobacteria; o__Enterobacteriales; f__Enterobacteriaceae; g__Pantoea; s__agglomerans	2	7	0	19	97	41	66	0	2	0	22	108	0	329	2	2	2138	587	1	3073	90	124	48752	883	0	0	0	14	18	167	87	0	21	2647	3	505	0	27	71	10	24	0	2	3	12	211	2	28
ASV30	k__Bacteria; p__Bacteroidetes; c__Flavobacteriia; o__Flavobacteriales; f__[Weeksellaceae]; g__Chryseobacterium; s__	0	0	7	0	0	0	0	0	1	0	0	0	0	0	0	0	0	0	0	0	0	5	0	19	91	2531	443	0	0	2214	2078	575	565	51	376	36	59045	11541	1076	0	0	0	0	0	0	0	0	0
ASV31	k__Bacteria; p__Proteobacteria; c__Gammaproteobacteria; o__Xanthomonadales; f__Xanthomonadaceae; g__Pseudoxanthomonas; s__	0	381	0	1431	94	196	26591	36	191	46	12897	474	8	11178	30469	9	53	1	0	0	2	0	2	0	0	0	0	0	1	0	0	0	0	0	0	0	2	0	0	620	108	29	11	11	86	19	2	0
ASV32	k__Bacteria; p__Actinobacteria; c__Actinobacteria; o__Actinomycetales; f__Streptomycetaceae; g__Streptomyces; s__	0	0	0	0	0	568	0	0	0	0	0	0	0	0	0	0	0	0	0	0	0	0	0	0	60	21207	598	0	205	0	54970	3	17	2	24	86	6	35	2	0	0	0	0	0	0	0	0	0
ASV33	k__Bacteria; p__Proteobacteria; c__Alphaproteobacteria; o__Rhizobiales; f__Rhizobiaceae; g__Agrobacterium; s__	2397	9	0	1	28	370	0	0	9	0	121	0	0	2	784	0	12	23	0	1	4	0	0	2	0	0	27	21	67	4	0	1	0	20	10	2	1	1	0	1745	6594	23	7709	0	5	2	1	2
ASV34	k__Bacteria; p__Proteobacteria; c__Alphaproteobacteria; o__Rhizobiales; f__Methylobacteriaceae; g__Methylobacterium; s__adhaesivum	0	8	0	154	322	30	8	0	0	0	443	33	9	3	4	0	47	24	130	47	1	11	84	4	721	13	776	84	634	28	39	64	82	9	43	54	1020	66964	31	0	4	1	0	1	8	1	1	1
ASV35	k__Bacteria; p__Actinobacteria; c__Actinobacteria; o__Actinomycetales; f__Streptomycetaceae	1	0	0	0	0	0	0	0	1	0	2	0	0	0	1	0	0	1	1	1	1	1	3	0	0	0	0	0	0	0	0	0	0	0	0	0	0	0	0	4	2	0	1	0	0	0	0	0
ASV36	k__Bacteria; p__Proteobacteria; c__Alphaproteobacteria; o__Rhizobiales; f__Methylobacteriaceae; g__Methylobacterium; s__adhaesivum	2	1242	0	1727	820	428	67	1918	140	170	2080	2570	81	313	29	182	381	313	206	264	22	162	60	35	8759	58	1759	374	2577	71	242	870	170	21	677	658	565	26452	126	38	82	4	9	8	406	120	91	38
ASV37	k__Bacteria; p__Proteobacteria; c__Gammaproteobacteria; o__Enterobacteriales; f__Enterobacteriaceae; g__Erwinia; s__	0	0	0	135	29	0	1	329	0	104	0	0	0	0	42	0	0	0	0	0	0	0	3	0	0	0	0	0	233	0	0	0	0	0	0	0	0	0	0	46	8	630	107	0	0	0	0	0
ASV38	k__Bacteria; p__Actinobacteria; c__Actinobacteria; o__Actinomycetales; f__Geodermatophilaceae	0	1	10	0	0	0	0	0	0	0	6831	0	0	0	1	0	0	0	0	0	0	1	1	0	10348	10	1	130	0	3	7	268	858	3	461	548	376	44321	3	64	294	18	22	0	0	0	0	0
ASV39	k__Bacteria; p__Proteobacteria; c__Gammaproteobacteria; o__Enterobacteriales; f__Enterobacteriaceae; g__Erwinia; s__dispersa	0	0	0	0	0	0	0	0	0	122	3	0	0	0	0	0	0	1	0	0	0	0	0	0	0	0	0	0	0	0	0	0	0	0	0	0	0	0	0	0	6	0	0	0	0	0	0	0
ASV40	k__Bacteria; p__Actinobacteria; c__Actinobacteria; o__Actinomycetales; f__Microbacteriaceae	692	1023	74	201	44	2262	296	41	850	2028	231	1472	10	799	45	28	691	3697	125	1726	30	1469	452	1935	3450	561	3982	133	8612	811	924	486	278	1164	502	2211	2021	3791	189	22	123	3	23	233	2202	518	133	14
ASV41	k__Bacteria; p__Proteobacteria; c__Alphaproteobacteria; o__Sphingomonadales; f__Sphingomonadaceae; g__Sphingobium; s__	4	42	2546	39	138	119	66	17	200	4986	213	283	331	226	32	1152	116	8	334	50	83	270	221	83	180	306	240	142	89	2410	3063	2521	861	64	646	248	4866	5527	104	344	35	8	1	0	0	0	0	0
ASV42	k__Bacteria; p__Proteobacteria; c__Gammaproteobacteria; o__Enterobacteriales; f__Enterobacteriaceae; g__Erwinia; s__	56282	220	0	1	3	0	2	0	1	0	0	0	0	1	1	0	4	5	7	8	1	0	24	0	0	0	0	0	0	0	2	0	0	1	0	0	0	0	0	0	0	0	0	0	0	0	0	0
ASV43	k__Bacteria; p__Proteobacteria; c__Gammaproteobacteria; o__Pseudomonadales; f__Pseudomonadaceae; g__Pseudomonas	0	39	0	145	2214	350	236	12775	79	981	9922	1277	3	225	0	0	516	551	3	151	644	3172	413	0	10	1	4236	0	2484	121	115	97	0	3	1162	8265	4	1280	1	0	0	0	0	0	213	47	0	1
ASV44	k__Bacteria; p__Proteobacteria; c__Alphaproteobacteria; o__Rhizobiales; f__Rhizobiaceae; g__Agrobacterium; s__	477	4	197	4	19	19	62	65	17	363	20	19	55	12	11	138	15	6	14	1	6	57	58	200	111	132	248	177	83	158	161	734	486	74	299	617	1042	811	143	182	765	19	2010	0	0	2	0	0
ASV45	k__Bacteria; p__Proteobacteria; c__Alphaproteobacteria; o__Rhizobiales; f__Bradyrhizobiaceae; g__Bradyrhizobium; s__	13	8	225	82	25	32	29	6	28	246	31	68	90	20	25	102	18	5	27	7	21	41	170	1257	1353	770	1877	5894	3191	1431	3859	5218	3489	755	1440	3852	6704	3364	1224	70	79	41	14	0	0	0	0	0
ASV46	k__Bacteria; p__Actinobacteria; c__Actinobacteria; o__Actinomycetales; f__Geodermatophilaceae; g__Modestobacter; s__	0	1	0	15	27	163	9	1332	50	7	6621	151	0	30	10	336	154	17	6	3	4	133	42	1	5008	21	222	148	385	4	23	50	84	21	619	617	467	37189	14	34	85	5	17	0	33	12	3	0
ASV47	k__Bacteria; p__Proteobacteria; c__Gammaproteobacteria; o__Enterobacteriales; f__Enterobacteriaceae	2	17	103	467	847	56	45	0	5	1	82	0	0	91	104	8	1470	1167	3	1614	1757	18	25044	0	5	0	0	2	7	151	187	0	8	2942	0	61	0	22	2	1	74	0	0	0	1	55	0	2
ASV48	k__Bacteria; p__Proteobacteria; c__Gammaproteobacteria; o__Pseudomonadales; f__Pseudomonadaceae; g__Pseudomonas; s__	49578	263	1	0	2	47	2	0	2	0	3	2	0	4	384	0	4	2	5	5	6	85	262	0	3	0	3	68	5	0	245	0	0	0	0	0	0	42	0	37	43	0	1	2	3	3	0	0
ASV49	k__Bacteria; p__Proteobacteria; c__Gammaproteobacteria; o__Enterobacteriales; f__Enterobacteriaceae	5	0	34	0	1	4	0	0	1	1	2	45	0	27	65	30	10	543	3	2445	350	13	308	1	2	0	48	14	0	11	7	0	33	5994	0	143	0	10	2	4	0	0	1	0	3	38	0	29
ASV50	k__Bacteria; p__Actinobacteria; c__Actinobacteria; o__Actinomycetales; f__Pseudonocardiaceae; g__Pseudonocardia; s__	0	0	0	0	0	0	0	0	0	0	0	0	0	0	0	0	0	0	0	0	0	0	0	0	127	9340	336	11	1404	4420	26133	30	31	25	0	1725	5	1	0	2	1	0	0	0	0	0	0	0
ASV51	k__Bacteria; p__Proteobacteria; c__Gammaproteobacteria; o__Pseudomonadales; f__Pseudomonadaceae; g__Pseudomonas; s__viridiflava	150	31	0	1786	880	130	1019	0	35	13	100	119	6	52	1	0	20975	7721	16	4584	168	497	483	142	10	2	2	41	43	3713	1203	10	2	0	7	107	414	11419	2	0	1	0	0	48	14	45	0	22
ASV53	k__Bacteria; p__Proteobacteria; c__Gammaproteobacteria; o__Enterobacteriales; f__Enterobacteriaceae	0	0	0	0	0	0	0	0	0	0	0	0	0	0	0	0	0	0	0	0	0	0	0	0	0	0	0	0	0	0	0	0	0	0	0	0	0	0	0	0	0	0	0	0	0	0	0	0
ASV54	k__Bacteria; p__Proteobacteria; c__Gammaproteobacteria; o__Enterobacteriales; f__Enterobacteriaceae	2	0	0	0	0	0	7	0	0	4	0	0	0	0	0	0	55	0	0	0	0	0	0	0	0	0	0	0	20	1	0	0	0	0	0	0	3	0	25	0	125	0	1	3	0	25	0	0
ASV55	k__Bacteria; p__Actinobacteria; c__Actinobacteria; o__Actinomycetales; f__Microbacteriaceae	70	2059	0	4778	3338	599	887	39	4685	176	1678	331	106	21	381	0	885	1481	1776	4091	262	346	32	92	431	2309	710	751	3106	1136	548	11	66	60	11	761	275	113	18	800	1560	921	419	2125	914	431	199	32
ASV56	k__Bacteria; p__Actinobacteria; c__Actinobacteria; o__Actinomycetales; f__Kineosporiaceae; g__Kineococcus; s__	0	8	0	3696	194	3596	85	0	44	7	123	4305	132	45	0	0	1071	300	86	4	3	719	972	119	1811	256	2748	177	1291	750	606	76	1	6	23	2534	427	10357	6	7	447	2	1	14	1096	109	56	1
ASV57	k__Bacteria; p__Proteobacteria; c__Gammaproteobacteria; o__Enterobacteriales; f__Enterobacteriaceae	0	1	0	3	12	0	0	213	0	31	0	0	0	0	43	0	0	0	0	0	0	0	1	0	0	0	0	0	226	0	0	0	0	0	0	0	0	0	0	6	7	578	49	0	0	0	0	0
ASV58	k__Bacteria; p__Actinobacteria; c__Actinobacteria; o__Actinomycetales; f__Brevibacteriaceae; g__Brevibacterium; s__aureum	1	0	0	0	0	0	0	0	0	0	0	0	18	0	0	0	1	0	0	0	0	0	0	0	0	0	0	0	2	2373	36760	0	1	0	0	47	4	0	1	0	0	0	0	0	0	0	0	0
ASV59	k__Bacteria; p__Proteobacteria; c__Gammaproteobacteria; o__Enterobacteriales; f__Enterobacteriaceae	2	0	0	0	0	0	0	0	1	0	9	529	0	0	0	0	0	6244	1	0	0	0	0	0	0	0	0	0	0	0	0	0	0	0	0	0	0	0	0	59	16	0	0	0	8	4	0	0
ASV60	k__Bacteria; p__Proteobacteria; c__Gammaproteobacteria; o__Pseudomonadales; f__Pseudomonadaceae; g__Pseudomonas; s__viridiflava	7	0	0	0	3	0	54	0	0	0	0	0	0	0	0	0	2749	17908	2	17750	0	6	0	584	0	0	0	0	0	1	0	0	0	0	23	68	206	9	0	0	0	0	0	0	0	0	0	0
ASV61	k__Bacteria; p__Proteobacteria; c__Gammaproteobacteria; o__Pseudomonadales; f__Pseudomonadaceae; g__Pseudomonas	1	96	0	1799	4478	21	60	0	1	527	7693	7	0	2168	3661	278	9	1	3190	3	1011	2720	7361	0	0	0	1	0	0	0	0	0	0	0	0	0	0	0	0	3	3	14	1151	0	1	0	0	0
ASV62	k__Bacteria; p__Proteobacteria; c__Gammaproteobacteria; o__Enterobacteriales; f__Enterobacteriaceae	3	0	0	0	0	0	0	0	0	0	0	0	0	0	0	8	0	0	0	0	0	0	0	0	0	0	0	0	0	0	0	0	0	0	0	0	0	0	0	0	370	0	0	0	0	0	1	0
ASV63	k__Bacteria; p__Proteobacteria; c__Gammaproteobacteria; o__Enterobacteriales; f__Enterobacteriaceae	0	0	0	0	0	0	0	0	0	0	0	0	0	0	0	0	0	0	0	0	0	0	0	0	0	0	0	0	157	0	0	0	0	0	0	0	0	0	0	4	0	651	1	0	0	0	0	0
ASV64	k__Bacteria; p__Proteobacteria; c__Gammaproteobacteria; o__Enterobacteriales; f__Enterobacteriaceae; g__Trabulsiella; s__	0	0	0	0	0	0	0	0	0	0	0	0	0	0	0	0	0	0	0	0	0	0	0	0	0	0	0	0	0	0	0	0	0	0	0	0	0	0	0	0	1	0	0	0	0	0	0	0
ASV65	k__Bacteria; p__Proteobacteria; c__Alphaproteobacteria; o__Sphingomonadales; f__Sphingomonadaceae; g__Sphingomonas; s__	0	31	7	366	1008	225	118	105	94	116	241	200	17	228	133	67	269	2151	200	297	289	1056	130	30	87	79	2347	1055	4585	1038	2034	634	65	27	259	824	1087	2269	13	26	12	1	0	20	2259	456	121	1351
ASV66	k__Bacteria; p__Proteobacteria; c__Alphaproteobacteria; o__Rhizobiales; f__Rhizobiaceae; g__Agrobacterium; s__	38	3	1	1	9	0	6	0	20	0	48	0	3	6	19	0	61	88	9	8	10	29	0	33	1	2	0	0	0	0	0	0	1	0	1	0	10	0	0	319	171	474	657	0	0	4	0	0
ASV67	k__Bacteria; p__Proteobacteria; c__Gammaproteobacteria; o__Enterobacteriales; f__Enterobacteriaceae	0	0	0	0	0	0	0	0	0	0	0	0	0	0	0	0	0	0	0	0	0	0	0	0	0	0	0	0	0	0	0	0	0	0	0	0	0	0	0	0	0	0	0	0	0	0	0	0
ASV68	k__Bacteria; p__Actinobacteria; c__Actinobacteria; o__Actinomycetales; f__Pseudonocardiaceae; g__Actinomycetospora; s__	0	2	0	43	58	449	0	0	1	92	12	27344	45	0	12	129	10	0	0	0	0	38	111	6	180	8	106	1758	83	10	11	81	51	7	101	785	278	920	39	11	99	15	11	555	234	574	305	0
ASV69	k__Bacteria; p__Actinobacteria; c__Actinobacteria; o__Actinomycetales; f__Nocardioidaceae; g__; s__	0	56	3	1866	16	789	17	414	2102	103	8688	3992	643	45	10	674	682	39	173	3	19	181	32	3	4436	6	261	804	283	22	222	13	3	1	52	145	771	1110	32	62	254	1	7	11	1609	64	45	2
ASV70	k__Bacteria; p__Proteobacteria; c__Betaproteobacteria; o__Burkholderiales; f__Oxalobacteraceae; g__Janthinobacterium; s__	1	1	0	5368	39	7715	5	215	157	5	159	1344	2	27	1	2	156	46	6	1	5	33	19	4	272	0	927	6	5626	120	20	16	0	0	228	2913	1	1755	1	5	39	0	2	0	0	0	2	0
ASV71	k__Bacteria; p__Bacteroidetes; c__Cytophagia; o__Cytophagales; f__Cytophagaceae; g__Hymenobacter; s__	0	2	0	22	133	1263	27	6393	631	16	17682	127	0	3	18	236	812	12	0	1	4	213	32	2	520	0	2	38	246	20	814	32	98	2	67	285	1	0	4	1	9	1	0	0	7	2	0	0
ASV72	k__Bacteria; p__Proteobacteria; c__Betaproteobacteria; o__Burkholderiales; f__Oxalobacteraceae	0	0	0	10	0	1	1	0	0	0	6	4	0	6	7	0	50	2	0	0	0	0	0	2	14	0	371	123	4286	141	610	1305	28	0	867	1714	82	18624	2	0	0	0	0	0	0	0	0	0
ASV73	k__Bacteria; p__Bacteroidetes; c__Sphingobacteriia; o__Sphingobacteriales; f__Sphingobacteriaceae; g__Pedobacter	0	31	0	339	1110	181	306	0	426	2	250	1	8	9	1626	0	181	1765	2197	465	1	144	44	1	5	25	44	147	1140	111	317	4	55	15	0	277	5753	713	12	1	25	0	0	1	10	8	5	46
ASV74	k__Bacteria; p__Proteobacteria; c__Gammaproteobacteria; o__Enterobacteriales; f__Enterobacteriaceae	44	0	0	0	0	0	0	0	0	1	0	1	0	0	0	0	0	22	0	0	0	0	0	0	0	0	0	0	0	0	0	0	0	0	0	0	0	0	0	1	0	0	0	0	0	0	1	0
ASV75	k__Bacteria; p__Actinobacteria; c__Actinobacteria; o__Actinomycetales; f__Kineosporiaceae; g__Kineococcus; s__	0	4	0	1178	144	864	29	83	27	2	4400	956	17	6	0	0	950	39	1	1	0	33	36	44	1000	1	8364	2	5553	92	1	36	0	1	203	125	74	239	2	7	81	2	0	0	29	8	0	1
ASV76	k__Bacteria; p__Proteobacteria; c__Alphaproteobacteria; o__Rhizobiales; f__Rhizobiaceae; g__Agrobacterium; s__	8	19	13	206	824	199	33	103	1006	201	3400	2299	20	1665	2318	1	674	2390	526	0	12	2048	11	10	1124	7	109	0	65	2	3	7	0	2	65	89	69	2199	12	14	38	4	5	6	38	23	4	21
ASV77	k__Bacteria; p__Proteobacteria; c__Alphaproteobacteria; o__Caulobacterales; f__Caulobacteraceae; g__; s__	0	135	0	476	7250	9	122	71	3344	47	6887	48	206	0	0	0	508	53	371	0	1385	288	0	0	22	0	2	0	183	0	0	0	0	0	0	0	0	24	0	662	136	19	139	0	0	7	0	0
ASV78	k__Bacteria; p__Proteobacteria; c__Gammaproteobacteria; o__Enterobacteriales; f__Enterobacteriaceae	0	0	0	0	0	0	0	0	0	0	0	0	0	0	0	0	0	1	0	0	0	0	0	0	0	0	0	4	0	0	0	0	0	0	0	0	0	0	0	0	1	0	0	0	0	0	0	0
ASV79	k__Bacteria; p__Proteobacteria; c__Betaproteobacteria; o__Burkholderiales; f__Oxalobacteraceae	0	0	0	0	12	1861	0	0	8	0	19	37	0	1	0	0	5	0	0	0	0	13	74	1	11	1	1340	13	4487	50	0	226	0	2	2447	8170	57	2757	1	3	1	0	0	0	0	0	0	0
ASV80	k__Bacteria; p__Proteobacteria; c__Gammaproteobacteria; o__Legionellales; f__Legionellaceae; g__; s__	0	0	0	0	0	0	0	0	0	0	0	0	0	0	0	0	0	0	0	0	0	0	0	0	0	766	528	0	1	0	0	0	0	0	0	3	22189	2	192	0	0	0	0	0	0	0	0	0
ASV81	k__Bacteria; p__Proteobacteria; c__Gammaproteobacteria; o__Enterobacteriales; f__Enterobacteriaceae	0	0	0	0	0	0	0	0	2	0	1	0	1	0	0	0	0	0	0	0	0	0	0	0	0	0	0	0	0	0	0	0	0	0	0	0	0	0	0	13	31	0	0	0	0	0	0	0
ASV82	k__Bacteria; p__Proteobacteria; c__Gammaproteobacteria; o__Pseudomonadales; f__Pseudomonadaceae; g__Pseudomonas	0	6	0	47	194	0	187	301	30	0	138	351	9	3438	3	0	754	1163	125	73	18	11	2	13	0	0	10	0	1	26	0	0	0	1	2	2	7166	3408	0	0	0	4	0	174	583	49	26	1
ASV83	k__Bacteria; p__Proteobacteria; c__Betaproteobacteria; o__Burkholderiales; f__Oxalobacteraceae	1	36	0	1197	1359	446	25	0	20	1	21	286	0	8	0	0	216	1836	0	2	9	9116	30	30	3	111	572	25	3799	621	4601	6	1	2	97	52	3	0	0	0	3	0	0	0	10	0	0	2
ASV84	k__Bacteria; p__Proteobacteria; c__Alphaproteobacteria; o__Sphingomonadales; f__Sphingomonadaceae; g__Sphingomonas; s__	4	23	1	23	12	139	6	303	24	212	624	84	18	94	51	46	74	68	3	44	3	118	26	24	680	73	2417	151	2626	48	231	287	185	27	362	444	516	10768	53	36	117	0	6	3	149	32	10	114
ASV85	k__Bacteria; p__Proteobacteria; c__Gammaproteobacteria; o__Enterobacteriales; f__Enterobacteriaceae	1265	2	0	0	0	7	1	0	0	0	0	0	0	0	0	0	15	0	9732	0	0	0	1	0	0	0	0	0	0	0	0	0	0	0	0	0	0	0	0	9	15	49	7	0	1	62	0	0
ASV86	k__Bacteria; p__Proteobacteria; c__Betaproteobacteria; o__Burkholderiales; f__Oxalobacteraceae	0	13	2	1368	623	777	25	0	20	1	14	297	0	14	0	39	232	1279	2	1	13	11380	17	27	1	128	886	38	4135	821	4569	4	14	5	13	139	9	2	0	1	0	0	0	1	15	0	0	0
ASV87	k__Bacteria; p__Actinobacteria; c__Actinobacteria; o__Actinomycetales; f__Streptomycetaceae	248	1	0	1	0	0	0	0	1	0	1	4	0	0	1	0	0	1	2	1	2	0	0	0	0	0	0	0	0	0	0	0	0	0	0	0	0	0	0	7	14	0	2	0	0	0	0	0
ASV88	k__Bacteria; p__Proteobacteria; c__Alphaproteobacteria; o__Rhizobiales; f__Bradyrhizobiaceae; g__Bradyrhizobium; s__	1	1	0	4	0	11	12	0	1	60	3	2	8	0	0	7	1	1	1	0	0	2	0	512	564	275	657	2697	1047	627	1440	2122	1418	298	507	1610	2584	1641	414	30	38	2	2	0	0	0	0	0
ASV89	k__Bacteria; p__Proteobacteria; c__Betaproteobacteria; o__Burkholderiales; f__Alcaligenaceae; g__; s__	1	26	0	0	1359	833	110	0	4	0	12	7	67	1365	2947	9	53	18	874	49	11	80	62	2	0	278	2	3	101	38	37	10	0	17	0	1	170	24	72	44	28	0	71	24	204	940	86	876
ASV90	k__Bacteria; p__Proteobacteria; c__Gammaproteobacteria; o__Pseudomonadales; f__Pseudomonadaceae; g__Pseudomonas; s__	2	30	0	0	565	28	1170	199	12	0	276	0	12	0	0	0	232	13	0	0	995	6	10	0	7	2	7090	0	6307	275	810	0	0	0	0	5	5	154	0	292	500	0	0	36	72	583	18	223
ASV91	k__Bacteria; p__Proteobacteria; c__Alphaproteobacteria; o__Rhizobiales; f__Rhizobiaceae; g__Agrobacterium; s__	109	65	0	1	30	132	3	0	1	0	12	0	0	5	207	0	42	2	2	0	44	0	0	54	0	3	1	1	0	25	0	0	4	1	0	19	4	1	2	951	1566	1456	3879	2	50	36	15	148
ASV92	k__Bacteria; p__Actinobacteria; c__Actinobacteria; o__Actinomycetales; f__Kineosporiaceae	0	1	0	3357	0	2340	118	0	5	1	3436	794	0	0	1	0	5136	71	0	18	0	1	0	0	254	0	130	0	80	41	118	0	0	0	35	12	1	3625	0	39	81	0	6	33	2207	90	24	11
ASV93	k__Bacteria; p__Actinobacteria; c__Actinobacteria; o__Actinomycetales; f__Microbacteriaceae	2	28	0	530	991	397	357	756	1520	147	12285	70	447	15	179	1	1442	89	460	4	19	42	27	0	141	1	74	42	212	56	14	24	116	0	9	101	4	159	1	150	138	1	14	5	572	12	4	7
ASV94	k__Bacteria; p__Actinobacteria; c__Actinobacteria; o__Actinomycetales; f__Pseudonocardiaceae; g__Pseudonocardia; s__	50	277	0	46	2	1948	3	0	0	0	0	0	0	0	0	0	2	0	1	8	0	0	0	9	20	29	56	71	38	1593	4029	20	6	0	0	78	0	0	0	1473	695	43	992	0	2	0	2	0
ASV95	k__Bacteria; p__Actinobacteria; c__Actinobacteria; o__Actinomycetales; f__Streptomycetaceae	1	2	0	0	52	63	4	0	13	22	29	2296	138	1	1	19	4	0	0	2	0	4	0	2	5	0	4	0	0	0	0	0	16	0	65	0	0	1	0	16	117	4	13	1	0	0	0	0
ASV96	k__Bacteria; p__Actinobacteria; c__Actinobacteria; o__Actinomycetales; f__Geodermatophilaceae; g__; s__	8	998	0	867	46	595	25	241	171	88	1982	5633	37	266	24	185	562	165	39	21	4	114	2	5	834	6	563	377	730	33	299	7	0	7	43	464	329	1278	8	26	192	8	4	46	1562	72	85	36
ASV97	k__Bacteria; p__Actinobacteria; c__Actinobacteria; o__Actinomycetales; f__Pseudonocardiaceae; g__Pseudonocardia; s__	0	4	0	47	67	329	0	0	0	8	3	5875	0	737	0	1	0	0	0	0	0	11	189	0	63	13	8	17	24	264	27	0	3	1	0	105	5270	996	4	65	326	18	48	109	2217	255	270	0
ASV98	k__Bacteria; p__Proteobacteria; c__Alphaproteobacteria; o__Rhizobiales; f__Methylobacteriaceae; g__Methylobacterium; s__	2	3389	22	601	99	195	42	277	60	174	430	681	18	255	79	131	667	259	57	133	26	246	78	50	1441	47	179	386	287	79	137	452	218	32	341	946	594	1833	111	43	165	13	41	19	381	56	59	7
ASV99	k__Bacteria; p__Proteobacteria; c__Gammaproteobacteria; o__Xanthomonadales; f__Xanthomonadaceae	0	0	0	0	0	0	0	0	0	0	0	0	0	0	0	0	0	0	0	0	0	0	0	0	0	0	0	0	0	0	0	0	0	0	0	0	0	0	0	1180	1836	13929	7272	0	0	0	0	0
ASV100	k__Bacteria; p__Actinobacteria; c__Actinobacteria; o__Actinomycetales; f__Streptomycetaceae; g__; s__	1	0	0	5	1	19	1	0	1	0	4	0	0	2	1	0	1	0	0	1	1	0	0	0	0	0	0	0	0	0	0	0	0	0	1	0	0	0	0	6	1	0	3	0	4	0	1	0
ASV101	k__Bacteria; p__Proteobacteria; c__Gammaproteobacteria; o__Pseudomonadales; f__Pseudomonadaceae; g__Pseudomonas	0	56	1	670	2052	1	913	183	3	3	18	0	5	6	1	0	3977	1169	24	2989	6964	0	2	0	0	0	0	0	0	0	0	0	0	2	0	0	0	22	0	0	15	0	0	0	0	2	0	0
ASV102	k__Bacteria; p__Actinobacteria; c__Actinobacteria; o__Actinomycetales; f__Kineosporiaceae; g__Kineococcus; s__	0	27	0	210	10	140	0	0	0	0	768	69	0	0	0	1	44	2	0	0	1	0	23	0	11994	2	525	32	171	1	12	5	0	0	23	38	889	1065	1	5	10	0	0	0	1	0	0	0
ASV103	k__Bacteria; p__Proteobacteria; c__Gammaproteobacteria; o__Pseudomonadales; f__Pseudomonadaceae; g__Pseudomonas; s__viridiflava	15792	87	0	7	3	219	5	0	0	0	1	57	0	0	0	0	62	186	1	16	4	1	91	0	0	0	5	10	5	5	0	0	0	0	0	0	1	17	0	0	0	0	0	0	3	1	0	2
ASV104	k__Bacteria; p__Proteobacteria; c__Gammaproteobacteria; o__Enterobacteriales; f__Enterobacteriaceae	0	0	0	0	0	0	0	0	0	8	0	1	0	570	0	0	0	2	0	288	7	0	13	0	1	0	0	31	0	0	0	0	0	4	0	0	0	0	0	22	0	0	0	0	0	1	0	0
ASV105	k__Bacteria; p__Proteobacteria; c__Gammaproteobacteria; o__Enterobacteriales; f__Enterobacteriaceae	0	0	0	0	0	0	0	0	0	0	0	0	0	0	0	0	0	0	0	0	0	0	0	0	0	0	0	0	0	0	0	0	0	0	0	0	0	0	0	0	0	0	0	0	0	0	0	0
ASV106	k__Bacteria; p__Proteobacteria; c__Gammaproteobacteria; o__Enterobacteriales; f__Enterobacteriaceae	66	0	0	0	0	10	0	0	0	0	1	0	0	0	0	0	0	0	0	0	0	0	0	0	0	0	0	0	0	0	0	0	0	0	0	0	0	0	0	6	11	18	0	0	2	82	0	0
ASV107	k__Bacteria; p__Proteobacteria; c__Gammaproteobacteria; o__Pseudomonadales; f__Pseudomonadaceae; g__Pseudomonas; s__	0	0	0	0	2	0	0	0	0	0	5	0	0	0	2	0	0	0	1	0	1	5	3	0	0	0	0	0	0	0	0	0	0	0	0	0	0	0	0	62	335	13604	6131	0	0	0	0	0
ASV108	k__Bacteria; p__TM6; c__SJA-4; o__; f__; g__; s__	0	0	10	0	1	1	0	0	2	0	0	0	0	1	0	0	0	1	3	0	0	0	0	5	37	0	67	0	0	255	930	206	737	16	64	4	9977	1486	219	0	0	0	0	0	0	0	0	0
ASV109	k__Bacteria; p__Actinobacteria; c__Actinobacteria; o__Actinomycetales; f__Mycobacteriaceae; g__Mycobacterium; s__	2	0	0	25	130	721	47	0	3163	160	631	452	4030	6	0	0	1964	0	557	0	133	127	0	5	31	191	12	0	1	20	29	0	0	0	13	0	47	0	0	2199	1191	199	627	0	1189	1	1	0
ASV110	k__Bacteria; p__Proteobacteria; c__Gammaproteobacteria; o__Enterobacteriales; f__Enterobacteriaceae	0	0	0	0	0	0	0	0	0	0	0	0	0	0	0	0	0	0	0	0	0	0	0	0	0	0	0	0	0	0	0	0	0	0	0	0	0	0	0	0	0	0	0	0	0	0	0	0
ASV111	k__Bacteria; p__Proteobacteria; c__Gammaproteobacteria; o__Enterobacteriales; f__Enterobacteriaceae; g__Enterobacter	1	0	0	0	0	0	0	0	0	0	0	0	0	0	0	0	1	1	1	0	0	0	0	0	0	0	1	0	0	0	0	0	0	254	0	0	0	0	58	0	2	0	0	0	0	0	0	1
ASV112	k__Bacteria; p__Proteobacteria; c__Gammaproteobacteria; o__Enterobacteriales; f__Enterobacteriaceae	0	0	0	79	2	0	0	357	0	1	0	0	0	0	0	0	0	0	0	0	0	9	0	0	0	0	0	0	0	0	0	0	0	0	0	0	0	0	0	0	0	0	0	0	0	0	0	0
ASV113	k__Bacteria; p__Proteobacteria; c__Alphaproteobacteria; o__Rhizobiales; f__Methylobacteriaceae; g__Methylobacterium	9	44	11	1070	1335	494	250	0	153	15	433	1735	236	21	93	1	409	495	2231	818	19	171	2	1	369	37	64	7	725	94	92	23	107	7	35	94	131	763	12	10	127	0	3	33	127	74	83	53
ASV114	k__Bacteria; p__Proteobacteria; c__Betaproteobacteria; o__Burkholderiales; f__Comamonadaceae; g__Variovorax; s__paradoxus	22	1	320	5	35	19	10	0	28	801	37	155	226	62	1	153	13	3	36	7	11	29	51	67	470	133	85	0	0	159	2076	1099	431	62	549	9	6112	1625	88	2	1	1	0	0	0	0	0	0
ASV115	k__Bacteria; p__Bacteroidetes; c__[Saprospirae]; o__[Saprospirales]; f__Chitinophagaceae; g__Chitinophaga; s__	3	0	0	0	0	0	0	0	0	0	0	0	0	0	0	0	0	0	0	0	0	0	0	0	0	0	0	0	0	0	0	0	0	0	0	0	0	0	0	597	303	177	1	0	0	0	0	0
ASV116	k__Bacteria; p__Actinobacteria; c__Actinobacteria; o__Actinomycetales; f__Microbacteriaceae; g__Rathayibacter; s__caricis	0	1	2	350	35	31	7	85	160	60	347	180	7	0	4	62	149	36	55	6	8	1243	11	10	695	20	920	152	2998	227	746	211	149	41	10	1483	738	1893	76	14	62	0	3	2	761	79	7	1
ASV117	k__Bacteria; p__Actinobacteria; c__Actinobacteria; o__Actinomycetales; f__Nocardioidaceae	2	738	0	466	170	628	7	0	136	16	1041	598	127	0	2	10	61	181	8	0	7	89	213	2	579	8	388	1599	631	38	111	2	15	0	3	152	2781	3153	37	0	2	0	0	1	77	26	47	0
ASV118	k__Bacteria; p__Proteobacteria; c__Gammaproteobacteria; o__Enterobacteriales; f__Enterobacteriaceae	0	0	0	0	0	0	1	0	0	0	0	125	0	0	0	0	0	2480	0	0	0	0	0	1	0	0	0	0	0	0	0	0	0	0	0	0	0	0	0	8	0	0	0	0	10	0	0	0
ASV119	k__Bacteria; p__Proteobacteria; c__Alphaproteobacteria; o__Rhizobiales; f__Rhizobiaceae; g__Agrobacterium; s__	2	176	0	0	7052	7	154	0	258	11	387	3251	0	25	53	0	918	560	1056	214	224	108	2	56	1	6	2	0	20	3	22	0	0	0	0	5	4	0	0	21	75	85	44	6	56	108	21	17
ASV120	k__Bacteria; p__Proteobacteria; c__Gammaproteobacteria; o__Enterobacteriales; f__Enterobacteriaceae	0	1	0	0	0	0	0	0	0	0	0	0	0	0	0	0	0	0	0	0	0	0	0	0	0	0	0	0	0	0	0	0	0	0	0	0	0	0	0	0	0	0	0	0	0	0	0	0
ASV121	k__Bacteria; p__Proteobacteria; c__Alphaproteobacteria; o__Sphingomonadales; f__Sphingomonadaceae; g__Sphingomonas; s__	0	11437	51	40	67	13	59	0	3	79	32	5	9	18	0	7	7	9	8	0	1	2	0	0	7	0	5	4	15	0	7	8	13	0	21	25	2	124	4	16	28	1	2	0	3	11	9	1
ASV122	k__Bacteria; p__Proteobacteria; c__Betaproteobacteria; o__Burkholderiales; f__Oxalobacteraceae	0	19	2	589	919	322	19	0	3	79	14	78	0	6	2	0	151	515	0	2	24	4293	7	14	0	189	722	67	3465	229	2681	8	0	21	40	301	2	0	0	0	0	0	0	0	3	0	0	0
ASV123	k__Bacteria; p__Actinobacteria; c__Actinobacteria; o__Actinomycetales; f__Nocardiaceae; g__Rhodococcus; s__fascians	0	1781	0	26	13	436	10	0	1	3	1	29	74	7	4	107	4	5	15	5	1	26	45	9	21	4	2	293	85	55	19	24	20	2	16	7747	102	46	5	3	4	0	1	0	13	2	18	1
ASV124	k__Bacteria; p__Proteobacteria; c__Gammaproteobacteria; o__Pseudomonadales; f__Pseudomonadaceae; g__Pseudomonas; s__	0	16	0	3	719	11	15	0	4	0	1134	0	3	4	1	0	154	5	0	0	555	980	2	0	56	0	2021	0	2072	102	326	0	0	0	0	0	2	613	0	51	106	0	0	222	406	724	46	610
ASV125	k__Bacteria; p__Proteobacteria; c__Betaproteobacteria; o__Burkholderiales; f__Comamonadaceae; g__Variovorax; s__paradoxus	0	199	0	263	303	82	41	578	186	111	585	100	7	137	1	9	146	104	39	19	2	71	77	1	82	10	345	32	708	35	169	15	25	1	8	56	51	7850	7	5	0	0	0	1	65	26	8	17
ASV126	k__Bacteria; p__Actinobacteria; c__Actinobacteria; o__Actinomycetales; f__Micrococcaceae; g__; s__	18	0	31	386	13	819	6	0	990	389	162	2894	264	371	29	829	68	26	6	6	14	123	80	9	1594	80	246	1364	1456	56	25	79	7	1	16	130	62	489	76	88	64	2	10	6	136	7	19	0
ASV127	k__Bacteria; p__Proteobacteria; c__Alphaproteobacteria; o__Rhizobiales; f__Rhizobiaceae; g__Agrobacterium; s__	22	1	0	0	1	2	0	0	1	0	2	0	0	0	0	0	6	0	0	0	0	1	0	24	1	6	1	1	0	35	0	1	4	5	0	11	4	2	4	28	121	35	611	0	1	0	0	0
ASV128	k__Bacteria; p__Actinobacteria; c__Actinobacteria; o__Actinomycetales; f__Nocardioidaceae; g__; s__	0	18	0	934	809	226	248	15	298	50	1248	3609	223	34	30	8	3084	46	405	2	0	6	36	0	140	8	46	87	108	22	51	9	75	2	22	22	263	216	4	45	193	0	12	23	227	27	14	0
ASV129	k__Bacteria; p__Proteobacteria; c__Alphaproteobacteria; o__Rhizobiales; f__Methylobacteriaceae; g__Methylobacterium; s__adhaesivum	2	1147	0	259	93	54	13	43	19	0	162	126	3	0	2	8	68	69	81	89	1	32	39	2	916	3	275	19	636	25	63	25	17	3	76	35	128	6555	26	10	51	0	3	4	104	29	44	28
ASV130	k__Bacteria; p__Proteobacteria; c__Alphaproteobacteria; o__Rhizobiales; f__Methylobacteriaceae; g__Methylobacterium; s__	6	11208	0	0	58	0	61	0	0	15	0	0	0	0	0	0	0	0	0	0	0	0	0	6	8	0	1	0	0	0	0	5	0	2	1	4	3	0	0	1	0	0	0	0	0	0	0	0
ASV131	k__Bacteria; p__Proteobacteria; c__Gammaproteobacteria; o__Xanthomonadales; f__Xanthomonadaceae	0	0	0	0	0	0	0	0	0	15	0	0	0	0	0	0	0	0	0	0	0	0	0	0	0	0	0	0	0	0	0	0	0	0	0	0	0	0	0	1539	191	9120	553	0	0	0	0	0
ASV132	k__Bacteria; p__Proteobacteria; c__Alphaproteobacteria; o__Rhizobiales; f__Rhizobiaceae; g__Agrobacterium; s__	127	0	0	0	3	19	0	0	1	0	47	0	0	0	3	0	6	0	0	0	0	0	0	0	0	0	1	0	2	6	0	0	0	2	0	0	0	0	0	134	1092	4	1784	0	2	2	1	0
ASV133	k__Bacteria; p__Proteobacteria; c__Gammaproteobacteria; o__Pseudomonadales; f__Pseudomonadaceae	36	0	0	42	0	7	0	0	2	0	1040	32	0	2	0	0	18	3	0	4	2	1	10	0	2941	1	501	0	4082	2	0	1	0	0	1451	332	0	1	10	0	1	0	0	0	0	0	0	0
ASV134	k__Bacteria; p__Actinobacteria; c__Actinobacteria; o__Actinomycetales; f__Streptomycetaceae	0	0	1	0	0	0	0	0	0	0	0	1	9453	0	0	0	0	0	0	0	0	0	0	0	2	0	0	0	0	0	0	0	0	0	0	0	0	0	0	63	46	0	0	0	0	0	0	0
ASV135	k__Bacteria; p__Actinobacteria; c__Actinobacteria; o__Actinomycetales; f__Microbacteriaceae; g__Salinibacterium; s__	1	0	0	0	0	2	0	0	1	0	24	0	1	0	0	0	16	1	3	0	0	0	0	43	418	46	218	18	1	238	639	2386	224	46	1057	22	4446	451	100	212	119	39	5	0	26	0	0	1
ASV136	k__Bacteria; p__Proteobacteria; c__Gammaproteobacteria; o__Enterobacteriales; f__Enterobacteriaceae	0	0	0	0	0	0	0	0	0	0	0	0	0	0	0	0	0	0	0	0	0	0	0	0	0	0	0	0	0	0	0	0	0	0	0	0	0	0	0	0	5	0	0	0	0	0	0	0
ASV137	k__Bacteria; p__Proteobacteria; c__Alphaproteobacteria; o__Sphingomonadales; f__Sphingomonadaceae; g__Sphingomonas; s__	0	1	0	250	63	164	20	63	105	19	1737	9	3	87	3	0	285	2	211	0	0	26	2	2	375	2	390	115	732	89	205	49	98	4	38	440	339	5372	15	2	4	0	0	0	22	35	2	3
ASV138	k__Bacteria; p__Proteobacteria; c__Deltaproteobacteria; o__Myxococcales; f__Cystobacterineae; g__; s__	0	0	0	0	0	0	0	0	0	0	0	0	0	0	0	0	0	0	0	0	0	0	0	0	0	1	5	0	0	0	0	0	0	0	7952	0	0	0	0	0	0	0	0	0	0	0	0	0
ASV139	k__Bacteria; p__Proteobacteria; c__Betaproteobacteria; o__Burkholderiales; f__Comamonadaceae; g__Variovorax; s__paradoxus	92	84	0	158	48	97	1036	0	544	135	1797	16	139	0	278	5	408	13	1277	0	44	126	3	12	5	122	7	1	10	16	142	10	35	0	0	50	242	6	0	799	568	79	210	1	83	33	15	99
ASV140	k__Bacteria; p__Proteobacteria; c__Betaproteobacteria; o__Burkholderiales; f__Comamonadaceae	0	31	0	1076	1212	552	65	29	1117	151	442	181	880	0	7	2	843	1319	118	0	987	10	1	0	0	3	0	0	11	0	0	0	3	0	0	3	139	62	3	483	549	809	50	0	9	2	1	11
ASV141	k__Bacteria; p__Proteobacteria; c__Alphaproteobacteria; o__Sphingomonadales; f__Sphingomonadaceae; g__Novosphingobium; s__	0	7	10	325	381	183	25	520	167	139	1611	43	29	73	59	35	657	120	187	73	0	107	85	1	38	23	210	28	668	14	161	296	86	36	117	463	34	2241	3	23	67	84	2	2	3	2	2	5
ASV142	k__Bacteria; p__Proteobacteria; c__Gammaproteobacteria; o__Pseudomonadales; f__Pseudomonadaceae; g__Pseudomonas; s__	67	29	0	0	0	0	0	0	0	0	0	0	0	0	0	0	0	0	0	0	0	0	0	0	1	0	4700	0	2054	2	136	0	0	0	0	0	5	565	2	12	0	0	0	0	0	0	0	0
ASV143	k__Bacteria; p__Proteobacteria; c__Gammaproteobacteria; o__Legionellales; f__Legionellaceae	0	0	0	0	0	0	0	0	0	0	0	0	0	0	0	0	0	0	0	0	0	0	0	0	0	422	229	0	0	0	0	0	0	0	0	0	9951	0	95	0	0	0	0	0	0	0	0	0
ASV144	k__Bacteria; p__Bacteroidetes; c__[Saprospirae]; o__[Saprospirales]; f__Chitinophagaceae; g__Sediminibacterium; s__	0	0	0	0	0	0	0	0	0	6	0	0	0	0	0	0	0	0	0	0	0	0	0	4	7	1294	1771	0	1	4	1422	2275	197	4	78	0	367	1	742	23	3	0	0	0	0	0	0	0
ASV145	k__Bacteria; p__Proteobacteria; c__Alphaproteobacteria; o__Sphingomonadales; f__Sphingomonadaceae; g__Sphingomonas; s__	0	173	17	677	33	369	24	79	130	115	1938	105	19	250	192	92	118	42	9	22	4	209	41	14	237	23	181	477	555	51	85	278	93	12	314	451	623	639	32	139	366	22	22	2	114	17	12	19
ASV146	k__Bacteria; p__Proteobacteria; c__Gammaproteobacteria; o__Enterobacteriales; f__Enterobacteriaceae	21724	80	0	0	2	0	0	0	2	0	0	0	0	0	1	0	0	1	3	2	1	0	1	0	0	0	0	0	0	0	0	0	0	0	0	0	0	0	0	2	0	0	0	0	0	0	0	0
ASV147	k__Bacteria; p__Actinobacteria; c__Actinobacteria; o__Actinomycetales; f__Pseudonocardiaceae; g__Actinomycetospora; s__	0	0	0	509	52	794	7	24	150	20	317	1417	40	0	5	23	136	71	2	4	3	297	151	4	1290	40	61	2933	353	43	71	64	78	0	83	132	216	919	119	0	1	0	1	2	42	20	424	0
ASV148	k__Bacteria; p__Actinobacteria; c__Actinobacteria; o__Actinomycetales; f__Microbacteriaceae; g__Rathayibacter; s__caricis	2	10	0	114	37	355	53	12	207	15	191	549	71	54	15	70	138	234	47	43	6	220	40	6	189	5	571	926	572	1590	1848	41	125	100	62	621	8	336	10	1	11	0	1	0	73	20	1	4
ASV149	k__Bacteria; p__Proteobacteria; c__Gammaproteobacteria; o__Pseudomonadales; f__Pseudomonadaceae; g__Pseudomonas	0	6	0	33	273	10	26	578	0	15	33	24	0	15	1	0	670	201	0	15	29	687	1916	13	1	8	2242	0	2617	26	9	17	0	1	380	87	68	65	0	1	0	0	0	16	12	142	25	73
ASV150	k__Bacteria; p__Proteobacteria; c__Alphaproteobacteria; o__Sphingomonadales; f__Sphingomonadaceae; g__Sphingomonas	6	1664	0	28	379	23	13	9	8	0	2300	107	0	23	5	21	70	24	2	0	0	4	2	8	94	1	150	67	240	108	110	7	2	8	19	161	343	2016	6	10	120	0	6	9	217	846	68	18
ASV151	k__Bacteria; p__Proteobacteria; c__Alphaproteobacteria; o__Rhizobiales; f__Rhizobiaceae; g__Agrobacterium; s__	120	0	0	0	0	48	0	0	0	0	38	0	0	12	0	0	1	0	0	0	0	0	2	0	0	0	0	0	0	6	0	0	0	0	0	1	1	2	0	94	759	2	1996	0	2	1	0	0
ASV152	k__Bacteria; p__Proteobacteria; c__Gammaproteobacteria; o__Enterobacteriales; f__Enterobacteriaceae	0	0	0	0	0	0	0	0	0	0	0	0	0	0	0	0	0	0	0	0	1	0	0	0	0	0	0	0	0	0	0	0	0	0	0	0	0	0	0	0	0	0	0	0	0	0	0	0
ASV153	k__Bacteria; p__Actinobacteria; c__Actinobacteria; o__Actinomycetales; f__Microbacteriaceae; g__Salinibacterium; s__	0	2	0	146	66	153	24	0	2	54	87	707	30	76	0	60	65	166	2	33	30	1474	40	82	62	4	176	1204	404	152	105	7	20	41	124	207	577	2439	6	7	3	0	0	10	149	45	16	7
ASV154	k__Bacteria; p__Actinobacteria; c__Actinobacteria; o__Actinomycetales; f__Geodermatophilaceae	0	0	0	26	0	130	5	0	36	0	91	7	4	8	31	0	16	3	6	2	12	31	1	3	867	10	21	60	196	1	1	31	9	0	20	236	293	7561	4	24	63	2	9	0	8	0	2	0
ASV155	k__Bacteria; p__Proteobacteria; c__Gammaproteobacteria; o__Enterobacteriales; f__Enterobacteriaceae; g__Erwinia; s__	0	0	0	0	1	0	8	0	1	0	0	2	0	7311	788	1	0	0	0	0	0	0	61	809	0	0	3	0	0	66	1	0	7	1126	0	2	2	0	10	0	0	0	0	1	5	329	1	13
ASV156	k__Bacteria; p__Proteobacteria; c__Gammaproteobacteria; o__Pseudomonadales; f__Pseudomonadaceae; g__Pseudomonas	0	40	0	113	1473	22	96	1	41	2	3098	404	0	46	33	0	194	190	0	1	85	633	40	0	0	0	1671	0	601	5	12	0	0	3	0	41	3	175	0	0	0	0	0	4	126	10	1	0
ASV157	k__Bacteria; p__Proteobacteria; c__Alphaproteobacteria; o__Sphingomonadales; f__Sphingomonadaceae; g__Sphingomonas	0	16	0	17	1042	128	54	21	164	0	1143	74	224	39	17	48	236	519	2971	27	5	7	1	0	70	2	24	50	143	41	72	55	94	0	0	2	268	634	2	32	6	1	4	1	185	6	3	13
ASV158	k__Bacteria; p__Proteobacteria; c__Alphaproteobacteria; o__Rhizobiales; f__Bradyrhizobiaceae; g__Bosea; s__genosp.	1	7	0	384	275	176	88	51	825	3	926	72	681	524	185	0	1168	122	1059	32	79	10	30	0	84	262	34	0	95	10	47	26	112	1	0	15	89	86	0	402	606	11	14	2	131	39	9	84
ASV159	k__Bacteria; p__Proteobacteria; c__Alphaproteobacteria; o__Rickettsiales; f__; g__; s__	0	0	0	0	0	0	0	0	0	0	0	0	0	0	0	0	0	0	0	0	0	0	0	5	3	0	0	0	0	0	1626	158	178	0	197	0	4055	2108	54	2	0	0	0	0	0	0	0	0
ASV160	k__Bacteria; p__Chlamydiae; c__Chlamydiia; o__Chlamydiales; f__Parachlamydiaceae; g__; s__	0	0	0	0	0	0	0	0	0	0	0	0	0	0	0	0	0	0	0	0	0	0	0	0	1	6062	407	0	1	441	0	1	0	0	0	4	0	0	7	0	0	0	0	0	0	0	0	0
ASV161	k__Bacteria; p__Proteobacteria; c__Gammaproteobacteria; o__Enterobacteriales; f__Enterobacteriaceae	0	0	0	0	0	0	0	0	0	0	3	0	0	0	0	0	0	0	0	0	0	0	0	0	0	0	0	0	0	0	0	0	0	0	0	0	0	0	0	0	0	0	0	0	0	0	0	0
ASV162	k__Bacteria; p__Actinobacteria; c__Actinobacteria; o__Actinomycetales; f__Nocardioidaceae; g__Nocardioides; s__	0	22	0	2	17	1260	1	0	803	78	80	1	404	4	106	6	56	17	699	8	15	348	0	0	0	30	14	97	163	2883	460	11	0	1	0	58	93	0	0	29	59	8	2	0	259	120	27	1
ASV163	k__Bacteria; p__Proteobacteria; c__Gammaproteobacteria; o__Pseudomonadales; f__Pseudomonadaceae; g__Pseudomonas	0	6	0	138	283	8	10	3336	17	1	83	88	0	5	0	0	1	142	0	2	46	0	15	0	0	0	743	0	269	15	39	5	0	0	83	2053	10	25	0	0	0	0	0	3	143	24	0	0
ASV164	k__Bacteria; p__Actinobacteria; c__Actinobacteria; o__Actinomycetales; f__Geodermatophilaceae; g__; s__	0	0	0	0	0	3	0	4068	0	1	23	0	0	0	0	0	0	0	0	0	0	0	0	0	2432	7	44	47	127	0	0	209	224	0	10	13	0	19	0	42	205	21	18	0	7	12	16	0
ASV165	k__Bacteria; p__Bacteroidetes; c__[Saprospirae]; o__[Saprospirales]; f__Chitinophagaceae; g__Chitinophaga; s__	10	0	0	0	0	0	0	0	0	0	0	0	0	0	0	0	0	0	0	0	0	0	0	0	0	0	0	0	0	0	0	0	0	0	0	0	0	0	0	643	191	93	0	0	0	0	0	0
ASV166	k__Bacteria; p__Proteobacteria; c__Betaproteobacteria; o__Burkholderiales; f__Oxalobacteraceae	0	4	2	346	162	137	20	0	0	1	0	313	4	4	5	4	1016	1685	0	0	3	5865	12	1	0	27	20	1	43	28	397	6	51	16	23	203	0	0	0	0	0	0	0	0	1	2	1	0
ASV167	k__Bacteria; p__Proteobacteria; c__Gammaproteobacteria; o__Enterobacteriales; f__Enterobacteriaceae	2	0	0	0	0	0	1	0	0	0	0	0	0	0	1	0	0	1	0	1	0	0	0	0	0	0	0	0	0	0	0	0	0	87	0	0	0	0	17	1	0	0	0	0	0	0	0	0
ASV168	k__Bacteria; p__Proteobacteria; c__Betaproteobacteria; o__Burkholderiales; f__Oxalobacteraceae	0	0	0	0	0	26	0	0	0	0	42	5	0	0	0	0	27	5	5	0	0	0	27	1	3	0	92	21	519	9	13	0	0	0	1010	251	33	6531	0	4	0	0	0	3	0	0	0	0
ASV169	k__Bacteria; p__Proteobacteria; c__Gammaproteobacteria; o__Pseudomonadales; f__Pseudomonadaceae; g__Pseudomonas; s__	1	30	1388	37	1159	50	37	0	1710	636	17	12	3	0	11	0	1255	75	2854	1	5	13	345	101	0	0	0	0	0	109	2	0	48	0	50	17	0	0	0	182	59	4	0	0	151	3	4	22
ASV170	k__Bacteria; p__Proteobacteria; c__Betaproteobacteria; o__Burkholderiales; f__Oxalobacteraceae; g__Janthinobacterium; s__	0	1	0	598	17	1114	3	0	75	4	27	655	4	0	0	0	56	0	9	0	8	42	21	2	2	0	570	0	2739	85	78	15	0	0	75	979	2	1564	2	0	4	0	1	0	0	0	0	0
ASV171	k__Bacteria; p__Proteobacteria; c__Gammaproteobacteria; o__Enterobacteriales; f__Enterobacteriaceae	1	0	0	0	0	0	0	0	0	0	2	107	0	0	0	0	0	1	0	1	0	0	0	0	0	0	0	0	0	0	0	0	0	0	0	0	0	0	0	31	0	0	0	0	0	0	0	0
ASV172	k__Bacteria; p__Actinobacteria; c__Actinobacteria; o__Actinomycetales; f__Streptomycetaceae	1	6	6	18	165	246	8	0	18	0	2097	0	122	2450	0	0	103	7	461	2	0	0	75	0	13	0	1	0	0	1	7	0	0	0	1343	1	0	0	0	13	0	0	0	0	0	0	0	0
ASV173	k__Bacteria; p__Proteobacteria; c__Alphaproteobacteria; o__Rhizobiales; f__Rhizobiaceae; g__Agrobacterium; s__	6	36	1	411	698	410	187	0	807	1	1306	418	128	880	434	7	3140	351	378	146	90	391	0	1663	2	419	13	0	35	18	81	0	1	0	1	4	265	0	0	1095	1063	1256	1112	31	868	583	202	887
ASV174	k__Bacteria; p__Proteobacteria; c__Gammaproteobacteria; o__Enterobacteriales; f__Enterobacteriaceae	7393	37	0	0	0	0	0	0	1	0	0	0	0	0	0	0	0	0	0	0	0	0	0	0	0	0	0	0	0	0	0	0	0	0	0	0	0	0	0	11	157	45	24	0	4	4	0	0
ASV175	k__Bacteria; p__Proteobacteria; c__Gammaproteobacteria; o__Pseudomonadales; f__Pseudomonadaceae; g__Pseudomonas; s__	1	0	0	0	8	0	0	181	0	0	2	0	0	0	3	0	0	0	1	0	0	2	7	0	0	0	0	0	0	0	0	0	0	0	0	0	0	0	0	3	8	9557	318	0	1	0	0	0
ASV176	k__Bacteria; p__Bacteroidetes; c__Cytophagia; o__Cytophagales; f__Cytophagaceae; g__Dyadobacter; s__	0	8	0	62	647	75	36	0	5082	0	139	12	137	5	0	0	413	291	1033	6	0	2	23	0	3	4	0	0	0	0	0	0	0	0	0	0	1	302	2	8	0	0	1	1	110	18	0	7
ASV177	k__Bacteria; p__Actinobacteria; c__Actinobacteria; o__Actinomycetales; f__Streptomycetaceae; g__Streptomyces; s__	2	3	0	0	0	1613	3	0	0	0	281	0	0	70	38	0	93	0	0	14	0	0	0	0	0	0	11	0	75	1	0	0	0	7	1	105	0	0	0	26	138	3	17	0	0	0	0	0
ASV178	k__Bacteria; p__Proteobacteria; c__Gammaproteobacteria; o__Enterobacteriales; f__Enterobacteriaceae	0	0	0	0	0	0	0	0	0	1	0	103	0	0	0	0	0	1	0	1	0	0	0	0	0	0	0	0	0	0	0	0	0	0	0	0	0	0	0	0	0	0	0	0	0	0	0	0
ASV179	k__Bacteria; p__Proteobacteria; c__Gammaproteobacteria; o__Pseudomonadales; f__Pseudomonadaceae; g__Pseudomonas	0	71	0	401	3598	21	118	0	1	0	6	7	0	0	0	0	81	445	52	4	12	144	184	0	0	0	53	27	620	31	10	31	1	12	1	468	36	93	0	9	4	0	0	15	237	1054	82	300
ASV180	k__Bacteria; p__Proteobacteria; c__Alphaproteobacteria; o__Rhizobiales; f__Rhizobiaceae; g__Agrobacterium; s__	19	2	0	194	74	594	1	0	68	43	1366	0	6	4	3	0	12	19	0	0	6	1	212	0	0	4	71	0	1462	41	98	0	0	0	0	0	15	0	0	784	605	26	308	0	12	0	0	0
ASV181	k__Bacteria; p__Proteobacteria; c__Alphaproteobacteria; o__Sphingomonadales; f__Sphingomonadaceae; g__Novosphingobium; s__	0	0	13	0	0	0	2	0	0	0	0	0	0	0	0	0	0	0	0	0	7	0	0	145	62	133	282	296	75	110	165	925	494	60	256	648	1269	888	165	0	1	0	0	0	0	0	0	0
ASV182	k__Bacteria; p__Proteobacteria; c__Gammaproteobacteria; o__Enterobacteriales; f__Enterobacteriaceae	0	0	0	0	0	0	0	0	12	0	0	0	0	1	0	0	0	0	0	0	0	0	0	0	0	0	0	0	0	0	0	0	0	0	0	0	0	0	0	15	12	0	0	0	0	0	0	0
ASV183	k__Bacteria; p__Proteobacteria; c__Alphaproteobacteria; o__Rhodospirillales; f__Acetobacteraceae	0	2	10	236	95	301	6	320	49	65	766	263	43	42	2	24	176	6	31	0	0	53	0	5	549	0	277	185	386	4	59	1	21	4	28	150	225	1662	6	17	40	0	3	0	64	0	2	2
ASV184	k__Bacteria; p__Actinobacteria; c__Actinobacteria; o__Actinomycetales; f__Pseudonocardiaceae; g__Pseudonocardia; s__	0	0	0	0	0	265	0	0	0	0	0	2	1	1	0	0	0	0	0	0	0	0	212	0	1374	269	17	499	101	151	81	108	38	0	8	551	360	279	66	1	5	2	4	285	2164	4	292	2
ASV185	k__Bacteria; p__Proteobacteria; c__Betaproteobacteria; o__Burkholderiales; f__Oxalobacteraceae; g__Janthinobacterium; s__	0	0	0	0	0	98	0	0	7	29	0	9	0	0	0	8	3	0	0	0	0	0	0	0	0	0	460	9	1068	30	0	16	2	0	980	4279	1	0	0	0	7	0	0	0	0	0	0	0
ASV186	k__Bacteria; p__Proteobacteria; c__Betaproteobacteria; o__Burkholderiales; f__Oxalobacteraceae	0	3	0	280	175	180	4	0	4	14	8	14	3	2	0	0	28	12	0	0	1	3273	13	0	0	36	339	4	1746	242	1274	0	0	0	0	38	5	0	0	1	0	0	0	0	0	0	0	0
ASV187	k__Bacteria; p__Actinobacteria; c__Actinobacteria; o__Actinomycetales; f__Microbacteriaceae	0	1	0	13	0	61	16	92	0	0	3091	5	3	42	0	0	0	1	0	4	0	81	0	0	732	1	543	12	338	16	7	73	93	4	42	122	26	2224	2	0	24	2	3	3	47	2	7	0
ASV188	k__Bacteria; p__Proteobacteria; c__Alphaproteobacteria; o__Rhodospirillales; f__Acetobacteraceae; g__; s__	0	1	0	314	89	326	6	0	354	24	377	233	169	91	18	84	252	43	54	25	0	38	63	0	403	6	64	61	179	15	49	0	16	21	24	59	158	1272	24	17	67	0	3	0	862	149	38	152
ASV189	k__Bacteria; p__Actinobacteria; c__Actinobacteria; o__Actinomycetales; f__Nocardioidaceae; g__; s__	0	6	4	272	1	285	4	387	140	63	623	237	1409	58	24	3	98	30	18	7	0	11	0	1	197	0	14	20	17	0	18	34	20	2	15	60	59	1704	0	259	253	2	15	6	435	3	40	0
ASV190	k__Bacteria; p__Proteobacteria; c__Gammaproteobacteria; o__Enterobacteriales; f__Enterobacteriaceae	0	0	0	0	0	0	0	0	0	0	0	0	0	0	0	0	0	0	0	0	0	0	0	0	0	0	0	0	0	0	0	0	0	0	0	0	0	0	0	0	0	0	0	0	0	0	0	0
ASV191	k__Bacteria; p__Proteobacteria; c__Gammaproteobacteria; o__Enterobacteriales; f__Enterobacteriaceae	0	0	0	0	0	0	0	0	0	0	0	0	0	0	1	0	0	1	0	0	0	338	1	0	0	0	23	0	0	0	0	0	0	0	0	0	0	0	0	14	4	0	0	0	0	0	0	0
ASV192	k__Bacteria; p__Proteobacteria; c__Gammaproteobacteria; o__Pseudomonadales; f__Pseudomonadaceae; g__Pseudomonas; s__viridiflava	0	0	0	0	0	11	40	0	0	0	0	0	0	0	0	0	6	0	0	1	0	0	0	0	0	0	0	7	1	0	1	0	0	0	0	0	94	6425	0	0	0	0	0	0	0	0	0	0
ASV193	k__Bacteria; p__Proteobacteria; c__Alphaproteobacteria; o__Rhizobiales; f__Hyphomicrobiaceae; g__Devosia; s__	0	0	0	0	0	0	0	0	0	15	29	0	13	1	0	0	54	0	0	1	0	0	0	321	0	2742	0	0	0	0	0	0	0	1	0	0	0	0	0	1026	640	349	960	0	0	0	0	0
ASV194	k__Bacteria; p__Proteobacteria; c__Gammaproteobacteria; o__Enterobacteriales; f__Enterobacteriaceae	0	0	0	0	0	0	0	0	0	0	0	0	0	0	0	0	0	0	0	0	0	0	0	0	0	0	0	0	0	0	0	0	0	0	0	0	0	0	0	0	0	0	0	0	0	0	0	0
ASV195	k__Bacteria; p__Proteobacteria; c__Alphaproteobacteria; o__Sphingomonadales; f__Sphingomonadaceae; g__Sphingomonas; s__	0	1	0	5	11	5	6	83	4	0	259	2	0	276	4	3	62	13	25	0	0	30	83	0	55	5	95	5	53	3	3	128	86	5	109	147	4	3913	0	0	24	0	2	0	7	7	0	1
ASV196	k__Bacteria; p__Proteobacteria; c__Alphaproteobacteria; o__Rhodospirillales; f__Acetobacteraceae; g__; s__	0	28	0	1	2	226	1	0	2	0	1	90	250	114	299	0	12	0	7	1	159	7	0	3	1	64	2	0	16	110	0	0	1	8	0	13	106	73	6	186	23	0	5	0	545	10	2	21
ASV197	k__Bacteria; p__Proteobacteria; c__Alphaproteobacteria; o__Rhizobiales; f__Methylobacteriaceae; g__; s__	11	21	527	773	19	33	30	105	15	696	45	191	66	4	10	91	16	10	23	5	1	36	85	55	283	97	98	279	130	58	138	190	141	18	116	207	542	353	42	2	23	0	1	1	0	0	0	0
ASV198	k__Bacteria; p__Proteobacteria; c__Gammaproteobacteria; o__Pseudomonadales; f__Pseudomonadaceae; g__Pseudomonas	0	3	1021	0	73	57	32	0	87	2350	80	170	309	170	8	617	61	10	156	25	23	157	151	0	1	0	0	0	0	2	6	0	0	1	0	0	0	0	0	0	0	0	0	0	0	1	0	0
ASV199	k__Bacteria; p__Actinobacteria; c__Actinobacteria; o__Actinomycetales; f__Nocardioidaceae; g__; s__	0	0	0	183	2	1067	7	205	404	239	469	823	89	114	23	116	112	66	45	84	1	69	107	0	482	0	29	0	82	1	68	0	0	0	4	170	16	396	3	10	32	1	2	13	337	30	12	0
ASV200	k__Bacteria; p__Actinobacteria; c__Actinobacteria; o__Actinomycetales; f__Microbacteriaceae	14	0	0	0	0	59	0	0	0	27	36	6	412	1	0	0	0	0	0	0	0	409	0	0	0	1	21	4	85	813	3953	0	0	0	1	30	72	1	0	70	105	0	1	1	9	1	1	1
ASV201	k__Bacteria; p__Actinobacteria; c__Actinobacteria; o__Actinomycetales; f__Streptomycetaceae	264	4	0	20	0	82	1	0	0	0	13	188	28	1143	0	0	1	0	0	31	17	0	0	0	13	5	0	0	0	8	0	0	100	1	1	42	0	0	5	2101	714	16	1898	5	1	4	211	0
ASV202	k__Bacteria; p__Proteobacteria; c__Alphaproteobacteria; o__Rhizobiales; f__Rhizobiaceae; g__Agrobacterium; s__	0	19	4	95	945	20	126	0	1100	9	193	0	35	335	602	0	2435	33	141	148	4	7	5	17	0	6	6	0	1	23	2	1	1	1	0	1	3	0	1	15	38	0	11	0	13	0	2	36
ASV203	k__Bacteria; p__Actinobacteria; c__Actinobacteria; o__Actinomycetales; f__Nocardioidaceae; g__Aeromicrobium; s__	1	1	14	6	16	848	60	0	85	6	167	349	53	41	170	4	108	387	310	2350	3	16	72	0	26	83	22	66	280	13	85	0	0	0	4	2	2	19	0	302	157	93	85	40	292	17	10	6
ASV204	k__Bacteria; p__Proteobacteria; c__Gammaproteobacteria; o__Enterobacteriales; f__Enterobacteriaceae	3	0	0	0	0	0	1	0	0	0	0	0	0	0	0	13	5	363	32	1	0	0	2	5	0	0	0	0	0	4	0	0	0	9	0	0	0	0	12	0	1	0	0	0	1	23	0	2
ASV205	k__Bacteria; p__Proteobacteria; c__Gammaproteobacteria; o__Enterobacteriales; f__Enterobacteriaceae	1	1	0	0	0	0	0	0	0	0	0	0	0	0	0	0	0	0	0	0	0	0	0	0	0	0	0	0	0	0	0	0	0	0	0	0	0	0	0	0	119	0	0	0	0	0	0	0
ASV206	k__Bacteria; p__Actinobacteria; c__Actinobacteria; o__Actinomycetales; f__Microbacteriaceae	0	146	0	2	6	6	3	309	173	114	79	5	18	0	0	58	46	49	5	14	3	3184	0	0	141	6	181	83	440	246	18	4	15	7	11	61	334	998	1	60	255	5	3	1	232	59	8	0
ASV207	k__Bacteria; p__Actinobacteria; c__Actinobacteria; o__Actinomycetales; f__Microbacteriaceae	0	0	0	0	0	3	4	0	1	0	0	0	0	0	0	0	228	0	0	0	0	0	1	3	0	1	0	0	0	4	4	1	0	0	0	0	0	0	0	225	50	26	64	0	2	0	0	0
ASV208	k__Bacteria; p__Actinobacteria; c__Actinobacteria; o__Actinomycetales; f__Nocardioidaceae; g__; s__	4	4645	0	2	120	7	25	0	1	0	18	5	0	4	0	0	37	0	0	1	0	0	0	0	27	0	21	0	0	1	0	0	0	1	0	0	0	0	0	25	14	0	1	0	472	31	3	0
ASV209	k__Bacteria; p__Actinobacteria; c__Actinobacteria; o__Actinomycetales; f__Kineosporiaceae; g__; s__	0	0	0	2	0	13	1	657	13	0	21	76	0	46	54	20	11	2	7	9	0	84	25	2	1577	0	385	54	90	3	3	9	26	0	82	82	218	2373	2	13	23	1	6	1	43	2	3	0
ASV210	k__Bacteria; p__Bacteroidetes; c__Sphingobacteriia; o__Sphingobacteriales; f__Sphingobacteriaceae; g__Olivibacter; s__	0	0	0	0	0	0	0	0	0	0	0	0	0	0	0	0	0	0	0	0	0	0	0	0	0	0	0	0	0	0	0	0	0	0	0	0	0	0	0	0	0	0	0	0	0	0	0	0
ASV211	k__Bacteria; p__Actinobacteria; c__Actinobacteria; o__Actinomycetales; f__Nocardioidaceae; g__; s__	0	2	0	391	19	236	15	0	253	28	266	592	1521	11	0	122	441	10	43	0	1	27	0	0	148	5	3	63	3	7	9	25	52	2	14	28	1	101	5	111	169	0	6	8	598	16	25	0
ASV212	k__Bacteria; p__Proteobacteria; c__Alphaproteobacteria; o__Sphingomonadales; f__Sphingomonadaceae; g__Sphingomonas; s__azotifigens	0	0	0	0	0	0	0	0	1	0	3	0	0	0	0	0	0	0	0	0	0	0	0	1	62	12	47	111	160	2	59	69	23	0	130	59	195	4038	8	3	62	3	9	0	0	0	2	0
ASV213	k__Bacteria; p__Proteobacteria; c__Alphaproteobacteria; o__Sphingomonadales; f__Sphingomonadaceae; g__Sphingomonas; s__wittichii	0	0	0	147	3	1	0	0	7	1	388	9	1	0	0	0	11	38	0	0	0	195	0	0	147	0	282	0	69	12	6	0	0	0	47	4	151	3497	1	1	6	0	0	1	63	7	9	25
ASV214	k__Bacteria; p__Proteobacteria; c__Alphaproteobacteria; o__Sphingomonadales; f__Sphingomonadaceae; g__Sphingomonas; s__	0	2691	0	0	8	0	14	0	0	0	43	10	0	0	0	0	1	0	0	1	0	0	0	6	49	6	7	0	0	11	234	124	32	6	4	2	394	862	3	0	0	0	0	0	0	0	0	0
ASV215	k__Bacteria; p__Proteobacteria; c__Alphaproteobacteria; o__Sphingomonadales; f__Sphingomonadaceae; g__Sphingomonas; s__	0	1	0	1331	16	197	3	0	0	5	225	48	0	257	42	32	48	212	5	24	0	21	112	0	23	23	97	89	261	6	17	5	0	6	1	7	98	1371	12	3	15	0	2	1	13	3	0	15
ASV216	k__Bacteria; p__Proteobacteria; c__Gammaproteobacteria; o__Enterobacteriales; f__Enterobacteriaceae; g__Erwinia; s__	0	0	0	0	0	0	0	0	0	0	0	0	0	0	0	0	0	0	0	0	0	0	0	0	0	0	0	0	0	0	0	0	0	0	0	0	0	0	0	0	0	2	0	0	0	0	0	0
ASV217	k__Bacteria; p__Proteobacteria; c__Betaproteobacteria; o__Burkholderiales; f__Oxalobacteraceae	0	0	0	12	0	25	0	0	3	0	32	32	0	1	0	0	1	0	0	0	0	0	0	0	0	0	525	0	4531	1	1	3	0	1	3	95	2	250	0	5	0	0	0	0	0	0	0	0
ASV218	k__Bacteria; p__Proteobacteria; c__Gammaproteobacteria; o__Pseudomonadales; f__Pseudomonadaceae; g__Pseudomonas	0	0	0	867	1	70	8	0	30	20	21	28	16	1	80	0	6	315	42	3	1	531	5	0	0	117	61	0	3039	54	0	0	1	64	77	897	1	0	0	0	1	0	0	0	26	46	0	0
ASV219	k__Bacteria; p__Proteobacteria; c__Gammaproteobacteria; o__Xanthomonadales; f__Xanthomonadaceae; g__Xanthomonas; s__axonopodis	0	42	0	0	1	1415	2466	0	0	0	1	0	0	0	0	0	0	0	1	0	0	0	0	0	0	0	0	0	0	0	0	0	0	0	0	0	0	0	0	8	32	1	3	1	20	25	0	20
ASV220	k__Bacteria; p__Bacteroidetes; c__Sphingobacteriia; o__Sphingobacteriales; f__Sphingobacteriaceae; g__Pedobacter; s__	0	135	0	444	938	18	22	0	16	2	944	283	27	0	9	0	644	0	0	0	3	3	18	38	0	277	5	0	198	17	0	0	89	1	0	0	136	34	15	0	18	4	0	0	0	10	8	0
ASV221	k__Bacteria; p__Proteobacteria; c__Alphaproteobacteria; o__Rhizobiales; f__Brucellaceae; g__Ochrobactrum; s__	4728	23	0	0	0	0	0	0	0	0	0	0	0	0	0	0	0	1	0	0	2	0	0	0	0	0	0	0	0	0	0	0	0	0	0	0	0	0	0	5	0	0	0	0	0	0	0	0
ASV222	k__Bacteria; p__Proteobacteria; c__Alphaproteobacteria; o__Sphingomonadales; f__Sphingomonadaceae	30	4136	0	30	26	1	25	0	7	0	6	0	14	0	1	0	3	1	3	0	0	0	0	0	0	1	0	0	0	0	0	0	0	0	0	0	0	5	0	15	83	9	4	0	0	5	0	0
ASV223	k__Bacteria; p__Proteobacteria; c__Gammaproteobacteria; o__Xanthomonadales; f__Xanthomonadaceae; g__Pseudoxanthomonas; s__	0	0	0	284	0	17	2	0	450	0	1867	0	12	0	0	0	143	0	0	0	0	0	0	0	0	0	0	0	0	0	0	0	0	0	0	0	0	1	0	2366	597	130	125	0	1	0	0	0
ASV224	k__Bacteria; p__Actinobacteria; c__Actinobacteria; o__Actinomycetales; f__Nocardioidaceae; g__Nocardioides; s__lentus	2	5658	0	0	33	0	21	0	0	0	0	0	0	0	0	0	1	1	0	1	0	1	0	0	0	0	0	0	0	0	0	0	0	0	0	0	0	0	0	0	1	0	1	0	0	0	0	0
ASV225	k__Bacteria; p__Proteobacteria; c__Betaproteobacteria; o__Burkholderiales; f__Oxalobacteraceae	0	1	0	0	27	762	0	5	0	13	460	32	0	0	5	0	27	10	4	1	0	0	27	0	1	0	37	6	166	8	11	24	0	0	493	1107	0	2127	1	20	6	1	0	0	0	0	1	0
ASV226	k__Bacteria; p__Proteobacteria; c__Gammaproteobacteria; o__Enterobacteriales; f__Enterobacteriaceae	0	0	0	0	0	0	0	0	0	0	3	0	0	0	1	0	0	0	0	0	0	0	0	0	0	0	0	0	0	0	0	0	0	0	0	0	0	0	0	1	1	0	0	0	0	0	0	0
ASV227	k__Bacteria; p__Proteobacteria; c__Gammaproteobacteria; o__Enterobacteriales; f__Enterobacteriaceae	0	0	0	0	0	0	0	0	5	0	0	0	15	4	0	0	0	0	0	0	0	0	0	0	0	0	0	0	0	0	0	0	0	0	0	0	0	0	0	5	31	0	0	0	0	0	0	0
ASV228	k__Bacteria; p__Proteobacteria; c__Gammaproteobacteria; o__Enterobacteriales; f__Enterobacteriaceae; g__Erwinia; s__	0	0	0	0	0	0	0	0	0	0	0	0	0	0	1	0	0	0	0	0	0	0	0	0	0	0	0	0	0	0	0	0	0	0	0	0	0	0	0	1	2	11	1	0	0	0	0	0
ASV229	k__Bacteria; p__Actinobacteria; c__Actinobacteria; o__Actinomycetales; f__Micromonosporaceae; g__; s__	2	0	0	0	0	0	0	0	0	0	0	0	0	0	0	0	0	0	0	0	0	0	0	0	0	0	0	0	0	0	0	0	0	0	0	0	0	0	0	14	28	0	2	0	0	0	0	0
ASV230	k__Bacteria; p__Proteobacteria; c__Gammaproteobacteria; o__Enterobacteriales; f__Enterobacteriaceae	25	0	0	0	0	0	0	0	0	0	0	0	0	2	0	0	0	0	0	0	0	0	0	0	0	0	0	0	0	0	0	0	0	0	0	0	0	0	1	0	0	0	0	0	0	0	0	0
ASV231	k__Bacteria; p__Proteobacteria; c__Gammaproteobacteria; o__Xanthomonadales; f__Xanthomonadaceae	0	0	0	0	0	0	0	0	0	0	0	0	0	0	0	0	0	0	0	0	0	0	0	0	0	0	0	0	0	0	0	0	0	0	0	0	0	0	0	3	0	4	2	0	0	0	0	0
ASV232	k__Bacteria; p__Proteobacteria; c__Gammaproteobacteria; o__Pseudomonadales; f__Pseudomonadaceae; g__Pseudomonas	0	11	1	236	691	8	194	2597	2	0	59	0	0	9	0	0	44	154	0	0	0	0	1	0	0	0	14	0	0	0	0	0	0	0	0	14	0	1	0	0	0	0	0	0	0	0	0	0
ASV233	k__Bacteria; p__Proteobacteria; c__Gammaproteobacteria; o__Xanthomonadales; f__Xanthomonadaceae; g__Stenotrophomonas; s__	7	1	0	42	51	2304	11	0	0	0	11	17	5	0	0	0	18	0	0	0	26	1	1496	0	0	0	0	0	0	0	0	0	0	0	0	0	0	0	0	2	17	0	0	0	8	0	14	36
ASV234	k__Bacteria; p__Proteobacteria; c__Gammaproteobacteria; o__Enterobacteriales; f__Enterobacteriaceae; g__Trabulsiella; s__	0	0	0	0	0	0	0	0	0	0	0	0	0	0	0	0	0	0	0	0	0	0	0	0	0	0	0	0	0	0	0	0	0	0	0	0	0	0	0	0	0	0	0	0	0	0	0	0
ASV235	k__Bacteria; p__Proteobacteria; c__Gammaproteobacteria; o__Enterobacteriales; f__Enterobacteriaceae	0	0	0	0	0	0	0	0	0	1	0	0	0	0	0	0	0	0	0	0	0	0	0	0	0	0	0	0	1	0	0	0	0	0	0	0	0	0	0	0	2	11	0	0	0	0	0	0
ASV236	k__Bacteria; p__Proteobacteria; c__Gammaproteobacteria; o__Enterobacteriales; f__Enterobacteriaceae	0	0	0	0	0	0	0	0	0	0	0	0	0	0	0	0	0	0	0	0	0	0	0	0	0	0	0	0	0	0	0	0	0	0	0	0	0	0	0	0	0	0	0	0	0	0	0	0
ASV237	k__Bacteria; p__Bacteroidetes; c__[Saprospirae]; o__[Saprospirales]; f__Chitinophagaceae; g__Chitinophaga; s__	0	0	0	0	0	0	0	0	40	0	0	0	0	0	0	0	0	0	0	0	0	1	0	0	0	1492	78	1	0	1	0	0	0	0	0	0	0	0	0	18	39	1	0	0	1	4	0	0
ASV238	k__Bacteria; p__Actinobacteria; c__Actinobacteria; o__Actinomycetales; f__Streptomycetaceae; g__Streptomyces	0	0	0	0	0	0	2	0	0	0	0	0	3546	0	0	0	0	0	0	0	0	0	0	0	0	0	0	0	0	0	0	0	0	0	0	0	0	0	0	3	431	0	0	0	0	0	0	0
ASV239	k__Bacteria; p__Actinobacteria; c__Actinobacteria; o__Actinomycetales; f__Nocardioidaceae	0	0	0	21	47	412	1	0	0	0	3	51	159	0	0	0	35	2928	31	2	0	1	1	0	4	0	0	465	5	23	9	0	0	0	0	43	306	18	0	6	33	0	0	4	105	5	0	3
ASV240	k__Bacteria; p__Proteobacteria; c__Gammaproteobacteria; o__Enterobacteriales; f__Enterobacteriaceae	66	0	0	0	0	0	0	0	0	0	0	0	0	0	0	0	0	0	0	0	0	0	0	0	0	0	0	0	0	0	0	0	0	0	0	0	0	0	0	0	0	0	0	0	0	0	0	0
ASV241	k__Bacteria; p__Proteobacteria; c__Betaproteobacteria; o__Burkholderiales; f__Oxalobacteraceae	0	0	0	0	10	29	0	0	0	0	96	3	0	1	0	0	1	4	0	0	0	0	0	0	2	0	705	0	2248	4	1	28	0	0	223	795	2	83	0	5	2	0	1	0	0	0	0	0
ASV242	k__Bacteria; p__Proteobacteria; c__Alphaproteobacteria; o__Rhodospirillales; f__Rhodospirillaceae; g__; s__	0	0	0	0	0	0	0	0	0	0	0	0	0	0	0	0	0	0	0	1	0	0	0	1	34	450	206	1	0	10	212	239	39	1	93	0	5006	272	32	1	0	0	0	0	0	0	0	0
ASV243	k__Bacteria; p__Proteobacteria; c__Gammaproteobacteria; o__Pseudomonadales; f__Pseudomonadaceae; g__Pseudomonas; s__viridiflava	0	3	0	15	56	0	10	0	0	0	1	1	0	5	4	0	177	200	0	0	11	55	2338	0	0	0	398	0	617	13	6	0	0	0	96	0	0	0	0	0	0	0	0	0	2	1	0	4
ASV244	k__Bacteria; p__Proteobacteria; c__Gammaproteobacteria; o__Enterobacteriales; f__Enterobacteriaceae; g__Klebsiella; s__	0	0	73	0	0	0	1	0	0	20	0	2	8	0	0	0	0	0	0	0	0	0	0	3	0	0	0	0	0	0	0	0	0	0	0	18	0	0	0	0	0	20	0	0	1	0	1	0
ASV245	k__Bacteria; p__Proteobacteria; c__Alphaproteobacteria; o__Rhizobiales; f__Aurantimonadaceae; g__; s__	0	871	0	346	68	81	9	129	15	0	65	84	21	3	0	29	36	8	18	8	0	24	2	1	153	6	189	20	255	0	20	1	10	2	11	27	54	1183	1	4	22	1	0	1	48	4	5	1
ASV246	k__Bacteria; p__Proteobacteria; c__Betaproteobacteria; o__Burkholderiales; f__Oxalobacteraceae	0	0	0	0	0	1	2	0	0	0	4	0	0	1	0	0	79	0	0	0	0	0	0	0	3	0	32	88	252	28	134	177	0	0	337	779	1	3256	1	0	1	0	0	0	0	0	0	0
ASV247	k__Bacteria; p__Proteobacteria; c__Betaproteobacteria; o__Burkholderiales; f__Comamonadaceae	0	0	0	3	1	2	0	0	0	68	1	1	0	0	0	0	1	0	0	0	0	0	0	0	0	0	0	0	0	0	0	0	0	0	0	0	0	0	0	127	7	173	11	0	0	0	0	0
ASV248	k__Bacteria; p__Actinobacteria; c__Actinobacteria; o__Actinomycetales; f__Pseudonocardiaceae; g__Pseudonocardia; s__	0	0	0	0	0	0	0	0	0	0	0	0	0	0	0	0	0	0	0	1	0	0	1	0	0	0	0	0	0	0	0	0	0	0	0	1	0	0	0	0	0	1	0	0	0	0	0	0
ASV249	k__Bacteria; p__Proteobacteria; c__Alphaproteobacteria; o__Rhizobiales; f__Rhizobiaceae; g__Agrobacterium; s__	0	0	0	0	0	0	1	0	0	0	0	0	0	0	0	0	0	0	0	0	0	0	0	0	0	0	0	0	0	0	0	0	0	0	0	0	0	0	0	8	47	4	22	0	0	0	0	0
ASV250	k__Bacteria; p__Proteobacteria; c__Alphaproteobacteria; o__Rhizobiales; f__Aurantimonadaceae; g__; s__	0	4	0	56	254	70	9	0	266	0	248	40	201	1	208	0	127	65	857	32	103	8	2	2	72	7	152	38	335	6	38	19	12	1	15	33	17	395	2	39	3	1	1	0	99	13	2	14
ASV251	k__Bacteria; p__Actinobacteria; c__Actinobacteria; o__Actinomycetales; f__Geodermatophilaceae; g__; s__	0	0	0	0	0	1	0	0	0	0	0	0	0	0	0	0	0	0	0	0	0	0	0	0	2152	0	6	0	19	1	0	15	0	10	0	190	0	1308	0	0	1	18	1	0	0	0	0	0
ASV252	k__Bacteria; p__Actinobacteria; c__Actinobacteria; o__Actinomycetales; f__Nocardioidaceae; g__Aeromicrobium; s__	0	0	0	0	0	503	26	0	9	0	7	1	102	42	9	0	1197	10	393	2	0	24	2	0	266	35	184	1	663	47	236	21	25	0	0	40	2	8	6	23	1	1	0	5	113	9	2	1
ASV253	k__Bacteria; p__Proteobacteria; c__Alphaproteobacteria; o__Rhizobiales; f__Beijerinckiaceae; g__; s__	0	0	0	0	0	0	0	0	2	0	0	0	0	1	0	0	0	2	0	0	0	0	0	0	84	0	11	0	20	2	3	1	21	0	8	51	14	3473	7	0	6	1	1	0	1	3	2	0
ASV254	k__Bacteria; p__Proteobacteria; c__Betaproteobacteria; o__Burkholderiales; f__Oxalobacteraceae	0	11	0	288	590	17	7	0	2	0	6	50	0	10	0	0	36	201	0	0	9	2009	0	15	1	0	238	23	762	147	689	0	5	0	0	78	20	2	0	0	0	0	0	0	0	0	0	0
ASV255	k__Bacteria; p__Proteobacteria; c__Alphaproteobacteria; o__Rhizobiales; f__Methylocystaceae; g__Methylopila; s__	0	25	0	133	158	52	1751	0	205	106	532	4	66	43	284	0	89	1	0	0	17	9	67	0	0	0	2	0	0	0	0	0	8	0	0	0	0	0	0	1	25	0	1	0	0	0	0	0
ASV256	k__Bacteria; p__Proteobacteria; c__Gammaproteobacteria; o__Enterobacteriales; f__Enterobacteriaceae	6	0	0	0	0	0	0	0	0	0	0	0	0	0	0	0	0	0	1	0	0	0	0	0	0	0	0	0	0	0	0	0	0	0	0	0	0	0	0	0	0	1	0	0	0	0	0	0
ASV257	k__Bacteria; p__Actinobacteria; c__Actinobacteria; o__Actinomycetales; f__Mycobacteriaceae; g__Mycobacterium; s__	0	6	0	0	0	0	0	0	57	0	10	0	29	0	3	0	53	1	4	3	0	0	0	0	3	0	0	0	0	264	0	49	4	0	0	4	49	0	3	1175	806	1711	263	0	28	1	0	0
ASV258	k__Bacteria; p__Proteobacteria; c__Gammaproteobacteria; o__Pseudomonadales; f__Pseudomonadaceae; g__Pseudomonas; s__	3974	2	0	2	10	0	7	0	1	0	52	0	0	1	0	0	521	236	0	214	8	2	0	12	1	0	5	0	5	26	0	0	0	0	1	12	0	0	0	4	1	0	0	1	2	15	0	3
ASV259	k__Bacteria; p__Proteobacteria; c__Gammaproteobacteria; o__Enterobacteriales; f__Enterobacteriaceae; g__Pantoea	0	0	0	0	0	0	0	0	0	0	0	0	0	0	0	0	0	0	0	0	0	0	0	0	0	0	0	0	0	0	0	0	0	0	0	0	0	0	0	0	0	0	0	0	0	0	0	0
ASV260	k__Bacteria; p__Proteobacteria; c__Betaproteobacteria; o__Burkholderiales; f__Comamonadaceae	0	3	0	17	225	617	3	0	5	0	9	80	0	65	43	257	5	4	0	0	0	7	13	4	69	2	73	23	339	27	105	11	23	3	9	398	270	679	9	6	0	0	2	0	100	3	8	2
ASV261	k__Bacteria; p__Actinobacteria; c__Actinobacteria; o__Actinomycetales; f__Nocardioidaceae; g__; s__	0	0	0	234	0	405	3	7	413	103	471	489	58	22	3	41	59	4	4	0	0	86	0	0	179	0	9	90	1	0	0	0	0	2	7	5	80	95	5	331	199	10	12	0	405	21	4	0
ASV262	k__Bacteria; p__Proteobacteria; c__Gammaproteobacteria; o__Enterobacteriales; f__Enterobacteriaceae	0	0	0	0	0	0	0	0	0	0	1	0	0	0	0	0	0	0	0	0	0	0	0	0	0	0	0	0	0	0	0	0	0	0	0	0	0	0	0	0	0	0	0	0	0	0	0	0
ASV263	k__Bacteria; p__Proteobacteria; c__Gammaproteobacteria; o__Pseudomonadales; f__Pseudomonadaceae; g__Pseudomonas; s__viridiflava	3698	26	0	0	0	0	0	0	0	0	0	0	0	0	0	0	0	1	0	0	0	0	0	0	0	0	0	9	0	0	0	0	0	0	0	0	0	0	0	0	3	0	0	0	0	0	0	0
ASV264	k__Bacteria; p__Proteobacteria; c__Alphaproteobacteria; o__Rhodobacterales; f__Rhodobacteraceae	0	0	0	0	0	0	0	0	0	0	7	0	0	0	0	0	0	0	0	0	0	0	0	0	0	0	0	0	0	0	0	0	0	0	0	0	0	0	0	0	0	0	0	0	0	0	0	0
ASV265	k__Bacteria; p__Proteobacteria; c__Gammaproteobacteria; o__Enterobacteriales; f__Enterobacteriaceae	0	0	0	0	0	0	0	0	0	0	0	0	0	0	0	0	0	0	0	0	0	0	0	0	0	0	0	0	0	0	0	0	0	0	0	0	0	0	0	0	0	0	0	0	0	0	0	0
ASV266	k__Bacteria; p__Actinobacteria; c__Actinobacteria; o__Actinomycetales; f__Microbacteriaceae; g__; s__	0	0	0	21	5	163	1	192	27	0	47	32	51	159	4	45	80	2	2	2	0	96	36	0	1581	0	32	10	13	1	4	16	8	0	1	73	4	552	0	11	18	1	3	1	25	0	1	0
ASV267	k__Bacteria; p__Actinobacteria; c__Actinobacteria; o__Actinomycetales; f__Streptomycetaceae	0	8	0	0	0	0	2	0	0	0	0	0	2774	1	0	0	0	0	0	0	0	0	0	0	0	0	0	0	0	0	0	0	0	0	0	0	0	0	0	0	3	0	0	0	0	0	0	0
ASV268	k__Bacteria; p__Proteobacteria; c__Gammaproteobacteria; o__Pseudomonadales; f__Pseudomonadaceae; g__Pseudomonas	4126	0	0	0	0	6	1	0	0	0	0	0	1	0	0	0	4	7	0	43	0	0	1	0	0	0	0	0	0	0	0	0	0	0	0	0	0	0	0	0	1	0	0	0	0	0	0	0
ASV269	k__Bacteria; p__Proteobacteria; c__Alphaproteobacteria; o__Rhizobiales; f__Hyphomicrobiaceae; g__Devosia; s__	0	1	0	3	0	0	51	0	9	0	140	0	0	0	0	0	2419	0	1	0	0	0	0	0	0	0	0	38	0	0	14	0	0	0	0	0	0	0	0	266	295	102	107	0	5	0	0	0
ASV270	k__Bacteria; p__Bacteroidetes; c__Sphingobacteriia; o__Sphingobacteriales; f__Sphingobacteriaceae; g__; s__	0	0	0	0	0	0	0	868	8	0	1439	3	0	14	14	49	40	11	0	1	0	54	14	0	18	1	5	38	4	2	23	1	1	2	1	55	0	502	0	0	0	0	0	0	0	0	0	0
ASV271	k__Bacteria; p__Actinobacteria; c__Actinobacteria; o__Actinomycetales; f__Microbacteriaceae	0	0	0	68	0	7	0	0	31	0	71	37	0	9	0	27	22	2	0	2	0	22	0	0	438	3	598	0	521	60	67	0	0	39	20	828	75	546	19	2	10	0	0	1	8	2	1	0
ASV272	k__Bacteria; p__Proteobacteria; c__Alphaproteobacteria; o__Rhizobiales; f__Methylobacteriaceae; g__Methylobacterium	0	1	0	30	183	3	8	102	1	0	143	132	15	120	30	0	21	100	2	12	19	29	41	5	417	4	123	30	433	4	8	89	11	6	83	187	110	452	19	13	35	3	10	2	75	4	9	0
ASV273	k__Bacteria; p__Actinobacteria; c__Actinobacteria; o__Actinomycetales; f__Nocardioidaceae; g__; s__	0	3	0	0	0	5	1	0	4	0	81	3	11	0	5	0	52	28	0	0	0	6	0	0	552	431	16	0	37	2	10	1	0	0	10	7	1425	333	2	135	225	3	4	18	58	11	4	0
ASV274	k__Bacteria; p__Proteobacteria; c__Alphaproteobacteria; o__Rhizobiales; f__Phyllobacteriaceae	0	0	0	0	0	0	0	0	1194	20	0	0	22	0	0	0	0	0	0	0	0	0	0	0	0	1	0	0	0	0	0	0	0	0	0	0	0	0	0	948	127	151	416	0	0	0	0	0
ASV275	k__Bacteria; p__Proteobacteria; c__Betaproteobacteria; o__Burkholderiales; f__Oxalobacteraceae; g__Janthinobacterium; s__	0	0	0	56	0	982	0	0	11	3	2	26	0	0	0	0	18	0	0	0	0	0	0	0	0	0	343	14	1111	4	0	6	22	0	184	667	0	33	0	3	0	0	0	0	1	0	0	0
ASV276	k__Bacteria; p__Actinobacteria; c__Actinobacteria; o__Actinomycetales; f__Micromonosporaceae	0	1	0	827	6	208	0	0	24	0	267	109	0	12	0	0	15	0	1	1	0	11	0	0	26	1	0	272	21	1	0	0	0	0	10	42	0	99	1	590	576	5	30	16	2020	8	36	0
ASV277	k__Bacteria; p__Proteobacteria; c__Alphaproteobacteria; o__Caulobacterales; f__Caulobacteraceae; g__; s__	0	1	0	0	0	0	0	6	0	0	0	0	0	0	0	1	0	0	0	0	0	3	0	84	135	42	75	485	149	65	196	312	213	50	80	249	385	183	68	4	0	0	0	0	0	0	0	0
ASV278	k__Bacteria; p__Bacteroidetes; c__Cytophagia; o__Cytophagales; f__Cytophagaceae; g__Hymenobacter; s__	0	0	0	3	1	76	0	0	0	63	665	718	58	25	8	417	59	10	3	1	0	36	12	2	57	0	0	34	97	12	662	0	0	0	4	0	0	5	0	0	0	0	0	0	12	11	0	0
ASV279	k__Bacteria; p__Actinobacteria; c__Actinobacteria; o__Actinomycetales; f__Microbacteriaceae; g__Salinibacterium; s__	0	0	8	11	13	160	16	0	178	139	608	49	621	6	135	7	252	208	194	45	13	2	1	0	20	29	13	22	250	66	44	15	110	5	0	53	0	38	0	92	28	10	4	7	245	17	3	9
ASV280	k__Bacteria; p__Proteobacteria; c__Alphaproteobacteria; o__Sphingomonadales; f__Sphingomonadaceae; g__Sphingomonas; s__	0	14	0	1	0	18	6	0	4	0	18	14	0	14	0	0	9	7	10	0	0	1	28	0	12	0	6	32	39	1	16	6	5	0	0	3	22	2731	0	4	26	1	0	1	6	16	0	1
ASV281	k__Bacteria; p__Proteobacteria; c__Betaproteobacteria; o__Burkholderiales; f__Oxalobacteraceae; g__Janthinobacterium; s__	1	0	0	37	0	1511	0	0	8	0	7	12	0	0	0	24	1	0	0	0	0	7	0	0	23	11	113	105	1331	1	3	0	0	0	27	12	0	70	1	0	4	0	0	0	0	0	0	1
ASV282	k__Bacteria; p__Bacteroidetes; c__Cytophagia; o__Cytophagales; f__Cytophagaceae; g__Hymenobacter; s__	0	0	0	4	0	0	1	0	0	0	0	0	0	2	0	0	2	0	0	0	0	0	0	0	0	0	207	0	3013	0	0	0	0	0	0	0	1	0	0	0	0	0	0	0	0	0	0	0
ASV283	k__Bacteria; p__Proteobacteria; c__Alphaproteobacteria; o__Rhizobiales; f__Methylocystaceae; g__; s__	0	1	0	0	102	32	1	0	8	0	103	0	0	0	0	0	19	39	15	0	0	2	0	0	23	5	60	0	100	22	212	57	33	1	3	19	198	2153	1	1	1	0	0	0	24	3	2	5
ASV284	k__Bacteria; p__Bacteroidetes; c__Cytophagia; o__Cytophagales; f__Cytophagaceae; g__Hymenobacter; s__	0	0	0	0	0	0	3	0	0	0	3310	0	0	0	31	0	38	0	0	0	0	0	0	0	0	0	0	0	0	0	3	6	3	0	0	0	0	0	0	3	1	0	1	0	0	0	0	0
ASV285	k__Bacteria; p__Proteobacteria; c__Betaproteobacteria; o__Methylophilales; f__Methylophilaceae; g__Methylotenera; s__mobilis	0	0	0	0	0	1	0	0	0	0	0	0	0	0	0	0	0	0	0	0	0	0	0	38	5	106	126	195	79	31	130	431	237	16	190	188	716	490	51	29	5	0	0	0	0	0	0	0
ASV286	k__Bacteria; p__Proteobacteria; c__Gammaproteobacteria; o__Enterobacteriales; f__Enterobacteriaceae	0	0	0	0	0	0	0	0	0	0	0	0	52	0	0	0	0	0	0	0	0	1898	0	0	0	0	0	0	0	0	0	0	0	0	0	0	0	0	0	0	0	0	0	0	1916	0	0	0
ASV287	k__Bacteria; p__Proteobacteria; c__Alphaproteobacteria; o__Rhizobiales	0	0	0	0	0	0	0	40	0	0	4	11	0	25	4	2	0	0	0	0	0	0	0	2	241	0	10	0	4	1	6	9	37	21	19	268	97	1985	5	0	8	0	3	0	2	0	0	0
ASV288	k__Bacteria; p__Proteobacteria; c__Gammaproteobacteria; o__Enterobacteriales; f__Enterobacteriaceae; g__Trabulsiella; s__	0	0	0	0	0	0	0	0	0	0	0	0	0	0	0	0	0	0	0	0	0	0	0	0	0	0	0	0	0	0	0	0	0	0	0	0	0	0	0	0	0	0	0	0	0	0	0	0
ASV289	k__Bacteria; p__Proteobacteria; c__Alphaproteobacteria; o__Rhodospirillales; f__Rhodospirillaceae; g__Skermanella; s__	0	88	0	1639	6	39	0	56	145	14	65	49	46	1	1	0	20	1	0	0	0	65	10	3	188	0	4	133	58	1	0	22	3	1	30	14	9	148	15	69	126	8	13	0	29	14	7	0
ASV290	k__Bacteria; p__Proteobacteria; c__Alphaproteobacteria; o__Caulobacterales; f__Caulobacteraceae	0	3	0	231	161	175	5	0	19	1	1698	52	82	0	0	0	112	41	6	0	0	0	0	0	3	32	9	2	141	8	32	2	8	1	0	42	3	95	0	107	19	1	3	0	34	0	1	0
ASV291	k__Bacteria; p__Proteobacteria; c__Betaproteobacteria; o__Burkholderiales; f__Comamonadaceae	0	6	0	42	157	24	12	41	28	28	148	20	7	70	0	5	55	193	13	3	0	156	19	0	30	1	79	0	171	10	164	3	2	1	0	95	0	1493	5	0	0	0	0	0	9	8	0	3
ASV292	k__Bacteria; p__Actinobacteria; c__Actinobacteria; o__Actinomycetales; f__Cellulomonadaceae; g__Cellulomonas; s__	0	0	0	12	0	215	0	0	2	0	157	248	0	0	0	17	27	0	0	0	0	0	0	0	2057	1	0	0	0	0	0	0	0	0	0	21	0	0	0	0	9	0	0	0	10	0	0	0
ASV293	k__Bacteria; p__Proteobacteria; c__Gammaproteobacteria; o__Enterobacteriales; f__Enterobacteriaceae	0	0	0	0	0	0	0	0	0	0	0	0	0	0	0	0	0	0	0	0	0	0	0	0	0	0	0	0	0	0	0	0	0	0	0	0	0	0	0	0	4	0	0	0	0	0	0	0
ASV294	k__Bacteria; p__Actinobacteria; c__Actinobacteria; o__Actinomycetales; f__Geodermatophilaceae; g__Modestobacter; s__	0	0	0	0	0	0	0	0	2	0	4	21	0	0	0	0	20	0	0	6	0	0	0	1	2489	4	198	37	79	2	32	72	10	4	15	28	3	134	5	1	1	0	3	0	1	0	1	0
ASV295	k__Bacteria; p__Firmicutes; c__Bacilli; o__Bacillales; f__Paenibacillaceae; g__Cohnella; s__	0	0	0	0	0	0	0	0	0	0	0	0	0	0	0	0	0	0	0	0	0	0	0	0	0	0	1	0	0	0	2921	2034	0	43	0	0	1849	7647	0	0	0	0	0	0	0	0	0	0
ASV296	k__Bacteria; p__Proteobacteria; c__Gammaproteobacteria; o__Enterobacteriales; f__Enterobacteriaceae	1	0	0	0	1	0	0	0	0	0	0	0	0	0	0	0	0	0	0	0	0	0	1	0	0	0	0	0	0	0	0	0	0	0	0	0	0	0	0	0	0	0	0	0	0	0	0	0
ASV297	k__Bacteria; p__Proteobacteria; c__Alphaproteobacteria; o__Rhizobiales; f__Beijerinckiaceae; g__; s__	0	0	0	6	1	14	0	0	10	0	272	0	0	7	0	0	4	0	0	0	0	2	0	0	219	0	7	3	9	0	5	16	52	1	10	50	17	2092	7	10	16	0	1	0	2	0	1	0
ASV298	k__Bacteria; p__Actinobacteria; c__Actinobacteria; o__Actinomycetales; f__Nocardioidaceae; g__Nocardioides; s__	33	0	0	0	0	0	2	0	3	0	791	4	0	12	1	0	0	0	3	0	0	0	0	0	38	0	0	0	0	0	0	0	0	0	0	0	0	0	0	36	70	305	6	0	0	0	0	0
ASV299	k__Bacteria; p__Proteobacteria; c__Gammaproteobacteria; o__Pseudomonadales; f__Pseudomonadaceae; g__Pseudomonas; s__	0	0	0	0	0	0	0	0	0	0	0	0	0	0	0	0	0	0	0	0	0	0	0	0	0	0	107	0	0	0	0	0	0	0	0	0	0	0	0	0	0	0	0	3	0	22	0	1
ASV300	k__Bacteria; p__Bacteroidetes; c__Cytophagia; o__Cytophagales; f__Cytophagaceae; g__Hymenobacter; s__	0	0	0	0	0	0	0	0	0	0	0	0	0	0	0	0	0	0	0	0	0	0	0	0	12	2	590	20	1424	0	0	106	416	0	0	0	30	1063	1	0	0	0	1	0	0	0	0	0
ASV301	k__Bacteria; p__Proteobacteria; c__Alphaproteobacteria; o__Rhizobiales; f__Rhizobiaceae	0	0	0	0	0	0	10	0	0	0	41	0	0	1	0	0	442	0	0	0	1	0	0	0	0	6	0	0	0	0	0	112	0	0	0	0	0	0	0	2362	272	98	567	0	0	0	1	0
ASV302	k__Bacteria; p__Proteobacteria; c__Gammaproteobacteria; o__Enterobacteriales; f__Enterobacteriaceae	0	0	0	0	0	0	0	0	0	0	0	0	0	0	0	0	1	0	0	0	0	0	0	0	0	0	0	0	0	0	0	0	0	0	0	0	0	0	1	0	1	0	0	0	1	0	0	0
ASV303	k__Bacteria; p__Bacteroidetes; c__Cytophagia; o__Cytophagales; f__Cytophagaceae; g__Hymenobacter; s__	0	0	0	0	0	0	0	0	0	4	0	2283	0	0	0	0	0	0	0	0	0	0	0	0	5	0	0	0	0	0	0	0	0	0	10	0	0	0	0	0	0	0	0	0	0	0	0	0
ASV304	k__Bacteria; p__Proteobacteria; c__Alphaproteobacteria; o__Sphingomonadales; f__Sphingomonadaceae; g__Novosphingobium; s__	0	0	0	0	0	0	0	0	0	0	1	0	0	0	1	0	0	0	0	0	0	0	0	1	4	356	394	0	0	6	66	31	8	1	17	0	1343	1	398	0	0	0	0	0	0	0	0	0
ASV305	k__Bacteria; p__Firmicutes; c__Bacilli; o__Bacillales; f__Paenibacillaceae; g__Cohnella; s__	0	0	0	0	0	0	0	0	0	0	0	0	0	0	0	0	0	0	0	0	0	0	0	0	9	0	1	0	0	0	1473	940	0	31	0	0	4385	4129	0	0	0	0	0	0	0	0	0	0
ASV306	k__Bacteria; p__Proteobacteria; c__Gammaproteobacteria; o__Enterobacteriales; f__Enterobacteriaceae; g__Erwinia; s__	0	0	0	0	0	0	0	0	0	0	0	0	0	0	0	0	0	0	0	0	0	0	0	0	0	0	0	0	0	0	0	0	0	0	0	0	0	0	0	0	0	2	1	0	0	0	0	0
ASV307	k__Bacteria; p__Proteobacteria; c__Gammaproteobacteria; o__Enterobacteriales; f__Enterobacteriaceae	0	0	0	0	0	0	0	0	0	0	0	0	0	0	0	0	0	1	1	0	0	0	0	0	0	0	0	0	0	0	0	0	0	0	0	0	0	0	0	0	3	0	0	0	0	0	0	0
ASV308	k__Bacteria; p__Proteobacteria; c__Alphaproteobacteria; o__Sphingomonadales; f__Sphingomonadaceae; g__Sphingomonas; s__	1	223	0	146	34	59	15	566	15	9	458	146	5	83	33	59	28	2	10	5	0	48	7	2	44	4	136	4	212	7	0	12	25	3	35	73	4	420	5	17	45	3	3	1	39	13	5	36
ASV309	k__Bacteria; p__Actinobacteria; c__Actinobacteria; o__Actinomycetales; f__Nocardioidaceae; g__; s__	0	0	0	116	9	55	1	17	267	7	72	1	2	0	13	0	7	4	1	4	0	6	0	0	430	0	26	0	54	5	12	5	0	2	0	108	299	1176	10	5	11	1	4	1	582	1	1	0
ASV310	k__Bacteria; p__Actinobacteria; c__Actinobacteria; o__Actinomycetales; f__Pseudonocardiaceae; g__Actinomycetospora; s__	0	0	0	0	0	0	0	0	0	0	0	0	0	0	0	0	0	0	0	0	0	0	0	0	520	0	9	31	29	6	0	248	356	19	103	193	330	1243	8	0	0	0	0	0	0	0	0	0
ASV311	k__Bacteria; p__Actinobacteria; c__Actinobacteria; o__Actinomycetales; f__Mycobacteriaceae; g__Mycobacterium; s__	0	0	0	16	0	38	0	0	1	48	1914	0	96	5	0	0	17	0	5	0	0	4	0	0	4	0	0	0	0	126	0	0	0	0	12	2	0	7	0	69	1334	7	49	7	141	2	0	0
ASV312	k__Bacteria; p__Actinobacteria; c__Actinobacteria; o__Actinomycetales; f__Pseudonocardiaceae; g__Actinomycetospora; s__	0	0	0	207	0	13	1	35	1465	0	31	39	275	5	0	56	42	1	0	0	0	12	0	1	753	0	0	140	0	5	0	26	132	5	6	68	584	233	33	108	198	1	7	4	267	0	39	0
ASV313	k__Bacteria; p__Actinobacteria; c__Actinobacteria; o__Actinomycetales; f__Pseudonocardiaceae; g__Pseudonocardia; s__	0	0	0	0	0	188	0	0	0	0	0	115	0	0	0	0	0	0	0	0	0	0	411	0	540	50	0	361	0	26	3	308	41	0	18	367	143	205	60	0	2	0	1	17	129	0	11	0
ASV314	k__Bacteria; p__Proteobacteria; c__Alphaproteobacteria; o__Rhizobiales; f__Rhizobiaceae	7	1	0	12	4	72	19	0	132	4	405	0	2	0	2	0	854	4	1325	0	0	0	7	5	0	5	0	5	1	1	107	0	0	0	0	0	0	2	0	127	158	4	161	0	24	1	1	35
ASV315	k__Bacteria; p__Actinobacteria; c__Actinobacteria; o__Actinomycetales; f__Sporichthyaceae; g__; s__	0	0	0	20	0	18	0	0	11	0	0	7	0	7	0	0	2	0	0	0	0	0	0	0	1002	4	18	15	2	0	30	2	58	1	20	21	142	1979	5	13	13	0	17	0	0	0	0	0
ASV316	k__Bacteria; p__Actinobacteria; c__Actinobacteria; o__Actinomycetales	0	0	0	13	14	260	2	0	6	77	1487	120	0	76	9	0	63	71	7	6	0	24	0	0	105	0	240	0	121	2	14	0	10	2	0	19	5	91	2	1	1	0	0	4	139	7	3	3
ASV317	k__Bacteria; p__Actinobacteria; c__Actinobacteria; o__Actinomycetales; f__Kineosporiaceae	3	3152	0	0	15	0	28	0	0	0	0	0	0	0	0	0	1	0	0	0	0	0	0	0	1	0	0	0	0	0	0	0	0	0	0	0	0	0	0	1	14	0	1	0	9	1	0	0
ASV318	k__Bacteria; p__Actinobacteria; c__Actinobacteria; o__Actinomycetales; f__Nocardioidaceae; g__; s__	0	0	0	319	0	2	1	8	1409	11	549	0	0	0	0	0	76	0	0	0	0	64	1	0	87	3	2	32	6	1	1	2	0	0	1	0	0	31	1	66	135	1	5	0	129	2	2	0
ASV319	k__Bacteria; p__Proteobacteria; c__Gammaproteobacteria; o__Pseudomonadales; f__Pseudomonadaceae; g__Pseudomonas; s__	0	0	0	15	10	0	0	0	0	0	16	0	1	7	0	0	1	0	0	0	4	12	6	0	0	0	0	0	0	0	0	0	0	0	0	0	0	0	0	801	640	5	1	0	0	0	0	0
ASV320	k__Bacteria; p__Proteobacteria; c__Gammaproteobacteria; o__Enterobacteriales; f__Enterobacteriaceae	0	0	0	0	0	0	0	0	0	0	0	0	0	0	0	0	0	0	0	0	0	0	0	0	0	0	0	0	0	0	0	0	0	0	0	0	0	0	0	0	0	0	0	0	0	0	0	0
ASV321	k__Bacteria; p__Proteobacteria; c__Gammaproteobacteria; o__Enterobacteriales; f__Enterobacteriaceae	0	0	0	0	0	0	0	0	0	0	0	0	0	0	0	0	0	0	0	0	0	42	0	0	0	0	0	0	0	0	0	0	0	0	0	0	0	0	0	1	0	0	0	0	0	1	0	0
ASV322	k__Bacteria; p__Proteobacteria; c__Gammaproteobacteria; o__Enterobacteriales; f__Enterobacteriaceae	2	0	0	0	0	0	0	0	0	0	0	0	0	0	0	0	0	0	4	0	0	0	0	0	0	0	0	0	0	0	0	0	0	0	0	0	0	0	0	0	0	3	0	0	0	0	0	0
ASV323	k__Bacteria; p__Actinobacteria; c__Actinobacteria; o__Actinomycetales; f__Nocardioidaceae; g__; s__	1	3039	0	0	11	0	19	0	0	0	0	0	0	0	0	0	0	0	0	0	0	0	0	0	2	0	0	0	0	0	0	0	0	0	0	0	0	1	0	0	0	0	0	0	0	0	0	0
ASV324	k__Bacteria; p__Proteobacteria; c__Alphaproteobacteria; o__Sphingomonadales; f__Sphingomonadaceae; g__Sphingomonas; s__wittichii	0	0	0	3	22	13	1	217	26	0	198	6	7	58	21	1	18	54	4	8	0	7	51	0	32	2	172	24	404	10	68	5	23	2	0	21	50	1053	0	0	0	0	0	0	20	2	1	4
ASV325	k__Bacteria; p__Proteobacteria; c__Alphaproteobacteria; o__Sphingomonadales; f__Sphingomonadaceae; g__Sphingomonas; s__echinoides	0	0	0	353	7	174	4	107	14	0	295	117	6	36	5	280	100	1	41	5	0	4	18	0	15	5	35	46	233	4	95	10	6	5	1	130	19	100	5	3	13	0	2	1	21	3	3	7
ASV326	k__Bacteria; p__Proteobacteria; c__Alphaproteobacteria; o__Sphingomonadales; f__Sphingomonadaceae; g__Novosphingobium; s__	8	0	0	5	0	8	0	0	10	0	54	0	0	0	0	0	5	1	4	0	0	0	0	0	4	0	2	0	1	3	2	1	3	0	1	18	41	82	2	343	2246	881	63	0	1	0	0	0
ASV327	k__Bacteria; p__Actinobacteria; c__Actinobacteria; o__Actinomycetales; f__Microbacteriaceae	0	0	0	50	0	92	28	0	57	53	187	52	1014	3	127	0	87	19	230	9	0	23	0	1	35	42	16	0	215	81	115	16	66	3	0	5	17	26	0	405	111	26	0	6	115	10	6	0
ASV328	k__Bacteria; p__Proteobacteria; c__Gammaproteobacteria; o__Enterobacteriales; f__Enterobacteriaceae	0	0	0	0	0	0	0	0	0	0	0	0	0	0	0	0	0	136	0	0	0	0	0	0	0	0	0	0	1	0	0	0	0	0	0	0	1	0	4	1	2	4	0	0	0	1	0	0
ASV329	k__Bacteria; p__Actinobacteria; c__Actinobacteria; o__Actinomycetales; f__Mycobacteriaceae; g__Mycobacterium; s__	0	1	0	219	0	163	58	0	472	19	33	3	1030	0	0	0	28	0	0	0	0	0	0	0	1	14	1	222	2	4	0	0	0	0	0	15	1	0	0	61	184	64	29	0	5	0	0	0
ASV330	k__Bacteria; p__Actinobacteria; c__Actinobacteria; o__Actinomycetales; f__Microbacteriaceae	0	17	0	2	611	9	351	1	6	0	24	42	20	0	10	0	1208	0	346	0	18	39	0	0	62	0	10	0	23	1	0	7	0	0	0	145	0	0	0	0	15	1	0	1	0	0	0	0
ASV331	k__Bacteria; p__Proteobacteria; c__Alphaproteobacteria; o__Rhizobiales; f__Methylobacteriaceae; g__; s__	0	2320	63	0	7	4	12	0	1	128	10	4	8	6	7	32	1	1	3	2	7	5	0	2	4	0	0	23	11	1	3	0	12	3	0	10	0	0	0	1	2	0	0	0	0	0	0	0
ASV332	k__Bacteria; p__Actinobacteria; c__Actinobacteria; o__Actinomycetales; f__Pseudonocardiaceae; g__Actinomycetospora; s__	0	0	0	0	0	0	0	0	0	0	0	0	0	0	0	0	0	0	0	0	0	0	0	0	646	1	1	256	0	4	12	10	18	0	0	0	219	2003	10	0	0	0	0	0	0	0	0	0
ASV333	k__Bacteria; p__Proteobacteria; c__Gammaproteobacteria; o__Pseudomonadales; f__Moraxellaceae; g__Acinetobacter	0	3	307	13	27	28	12	0	23	601	21	29	31	30	6	160	8	1	29	9	10	74	26	1	0	66	536	0	0	2	3	0	3	0	2	0	14	450	43	0	0	0	0	0	0	0	0	0
ASV334	k__Bacteria; p__Proteobacteria; c__Alphaproteobacteria; o__Rhizobiales; f__Methylobacteriaceae; g__Methylobacterium	0	38	0	0	4	3	0	0	7	0	299	25	0	31	3	0	0	2	0	0	0	117	15	0	398	0	39	27	118	0	1	40	4	8	60	154	15	1158	13	0	0	0	0	0	1	0	4	0
ASV335	k__Bacteria; p__Proteobacteria; c__Betaproteobacteria; o__Burkholderiales; f__Oxalobacteraceae	0	0	0	577	16	160	3	0	13	25	31	1451	0	60	0	0	202	0	0	0	0	14	0	0	14	0	3	2	10	1	0	0	0	0	26	6	3	1	2	44	51	0	0	0	0	0	0	0
ASV336	k__Bacteria; p__Proteobacteria; c__Alphaproteobacteria; o__Rhodobacterales; f__Rhodobacteraceae; g__Paracoccus	0	1023	0	0	5	0	5	0	0	22	0	2	1	0	0	0	1	0	0	0	0	0	0	0	0	0	4	0	0	4	7	0	3	0	11	0	0	93	0	5	0	0	1	0	0	0	0	0
ASV337	k__Bacteria; p__Proteobacteria; c__Alphaproteobacteria; o__Rhizobiales; f__Aurantimonadaceae; g__; s__	0	59	0	1	1	1	0	0	0	0	0	0	0	0	0	0	0	0	0	0	0	0	0	3	109	10	28	23	79	1	8	108	74	0	7	62	76	1944	5	3	41	2	4	0	3	8	2	1
ASV338	k__Bacteria; p__Proteobacteria; c__Gammaproteobacteria; o__Enterobacteriales; f__Enterobacteriaceae	31	0	0	0	0	0	3	0	1	0	0	0	0	6	2	0	0	15	10	0	0	0	0	258	0	12	7	0	2	314	0	2	3	10	0	7	2	0	33	6	65	2	2	199	532	311	282	1186
ASV339	k__Bacteria; p__Proteobacteria; c__Alphaproteobacteria; o__Rhizobiales; f__Hyphomicrobiaceae; g__Devosia; s__	0	2	0	24	145	67	27	0	714	5	93	27	133	0	30	0	11	150	811	12	138	0	5	0	0	12	0	0	9	3	36	3	0	0	0	0	69	12	0	3	3	0	0	2	43	4	0	3
ASV340	k__Bacteria; p__Bacteroidetes; c__Cytophagia; o__Cytophagales; f__Cytophagaceae; g__Dyadobacter; s__	0	0	0	0	0	2	8	0	104	41	1125	12	2	4	98	0	10	94	3	39	0	19	48	1	9	0	16	21	16	7	218	8	166	0	0	18	33	741	0	0	0	0	0	0	44	13	3	5
ASV341	k__Bacteria; p__Proteobacteria; c__Alphaproteobacteria; o__Sphingomonadales	0	0	0	12	9	40	0	0	3	0	19	11	2	11	1	12	4	48	19	9	0	7	0	3	131	8	319	44	796	14	149	4	14	2	6	61	16	580	8	4	0	0	0	0	2	0	0	49
ASV342	k__Bacteria; p__Actinobacteria; c__Actinobacteria; o__Actinomycetales; f__Microbacteriaceae; g__Salinibacterium; s__	14	0	12	36	6	2	6	0	0	1	3	38	0	0	0	0	146	610	0	12	2	474	3	7	4	0	17	160	176	251	286	20	0	7	74	74	1	2	2	4	0	0	0	2	30	37	63	30
ASV343	k__Bacteria; p__Proteobacteria; c__Betaproteobacteria; o__Burkholderiales; f__Oxalobacteraceae	0	0	0	30	0	2159	0	0	3	6	1	2	0	0	0	0	2	0	0	0	0	12	0	0	46	0	4	21	0	0	0	5	0	0	83	2	0	7	0	11	0	0	0	0	0	0	0	0
ASV344	k__Bacteria; p__Actinobacteria; c__Actinobacteria; o__Actinomycetales; f__Streptomycetaceae	2	0	0	5	0	3	0	0	2	0	0	1	0	0	0	0	0	0	0	0	0	0	0	0	0	0	0	0	4	0	0	0	7	0	0	0	0	29	1	2	2	0	0	0	1	0	0	0
ASV345	k__Bacteria; p__Actinobacteria; c__Actinobacteria; o__Actinomycetales; f__Pseudonocardiaceae; g__Actinomycetospora; s__	0	19	0	39	0	450	1	0	52	0	7	0	61	15	0	0	29	4	0	3	0	18	42	11	355	14	47	251	45	20	69	14	23	1	20	113	492	674	40	44	148	14	39	4	271	13	12	0
ASV346	k__Bacteria; p__Actinobacteria; c__Actinobacteria; o__Actinomycetales; f__Nocardioidaceae; g__; s__	0	0	0	4	0	7	5	20	1	13	84	183	8	99	30	14	55	4	30	1	0	38	28	0	55	1	481	0	159	0	27	6	96	3	5	118	48	938	0	2	4	0	0	1	16	0	2	0
ASV347	k__Bacteria; p__Bacteroidetes; c__Flavobacteriia; o__Flavobacteriales; f__Flavobacteriaceae; g__Flavobacterium; s__	0	19	0	0	864	0	15	0	0	4	0	8	0	0	0	0	0	0	1837	0	0	0	0	0	1	0	0	0	0	1	3	0	0	0	5	0	1	0	0	4	3	0	0	0	0	0	0	0
ASV348	k__Bacteria; p__Actinobacteria; c__Actinobacteria; o__Actinomycetales; f__Nocardioidaceae; g__Aeromicrobium; s__	0	1	0	2	9	34	4	0	143	50	1120	350	109	88	0	9	160	22	14	6	0	0	16	0	8	5	56	0	181	3	21	0	0	0	0	6	0	0	1	31	11	3	14	9	404	19	18	0
ASV349	k__Bacteria; p__Proteobacteria; c__Gammaproteobacteria; o__Pseudomonadales; f__Pseudomonadaceae; g__Pseudomonas; s__	0	0	0	0	0	0	0	0	0	0	0	0	0	0	0	0	0	0	0	0	0	0	0	0	0	0	0	0	0	0	0	0	0	0	0	0	0	0	0	0	0	0	0	0	0	0	0	0
ASV350	k__Bacteria; p__Proteobacteria; c__Alphaproteobacteria; o__Sphingomonadales; f__Sphingomonadaceae; g__Sphingomonas; s__wittichii	0	0	0	0	0	0	0	0	0	1	1	4	0	0	6	0	0	0	0	0	0	8	11	0	3	0	5	19	6	0	0	0	0	0	0	0	13	2260	0	0	5	1	4	0	0	0	0	0
ASV351	k__Bacteria; p__Bacteroidetes; c__Cytophagia; o__Cytophagales; f__Cytophagaceae; g__Hymenobacter; s__	0	0	0	0	0	0	0	0	0	0	0	3	0	0	0	0	1	0	0	0	0	0	0	0	15	0	0	0	0	103	2301	0	0	0	0	1	0	0	0	0	0	0	0	0	0	0	0	0
ASV352	k__Bacteria; p__Actinobacteria; c__Actinobacteria; o__Actinomycetales; f__Microbacteriaceae	1	0	0	0	3	3	4	0	1	0	8	74	0	5	0	1	50	6	0	2	1	1962	0	7	12	0	62	18	210	21	0	4	7	8	0	9	14	111	0	1	3	0	5	8	55	10	2	2
ASV353	k__Bacteria; p__Proteobacteria; c__Gammaproteobacteria; o__Enterobacteriales; f__Enterobacteriaceae	0	0	0	0	0	0	0	0	0	0	0	0	0	0	0	0	0	0	0	0	0	122	0	0	0	0	0	0	0	0	0	0	0	0	0	0	0	0	0	3	1	0	0	0	2	4	0	0
ASV354	k__Bacteria; p__Proteobacteria; c__Alphaproteobacteria; o__Rhizobiales; f__Rhizobiaceae; g__Agrobacterium; s__	12	2	0	0	10	0	1	0	5	0	13	0	0	197	2	0	22	11	3	5	3	3	45	11	0	0	1	1	0	1	0	0	0	0	1	6	0	0	0	47	269	13	604	0	10	12	3	17
ASV355	k__Bacteria; p__Proteobacteria; c__Alphaproteobacteria; o__Sphingomonadales; f__Sphingomonadaceae; g__Sphingomonas; s__	0	76	0	21	4	24	1	1	0	8	229	11	0	18	1	0	28	4	4	2	0	6	0	0	15	3	230	251	537	14	17	1	0	3	0	16	173	200	1	3	8	0	1	1	63	31	4	16
ASV356	k__Bacteria; p__Actinobacteria; c__Actinobacteria; o__Actinomycetales; f__Nocardioidaceae; g__; s__	0	1	0	96	0	38	21	0	375	135	413	114	287	6	2	0	820	8	55	0	0	8	0	0	25	19	1	44	18	11	19	0	22	0	1	2	75	0	0	139	58	3	4	0	134	4	1	0
ASV357	k__Bacteria; p__Actinobacteria; c__Actinobacteria; o__Actinomycetales; f__Microbacteriaceae; g__; s__	0	0	0	0	0	8	0	58	14	0	76	144	0	119	71	0	13	0	0	2	0	2	1	2	382	0	54	0	42	2	0	31	66	11	44	225	75	1035	2	4	12	1	9	2	5	1	2	0
ASV358	k__Bacteria; p__Proteobacteria; c__Alphaproteobacteria; o__Rhizobiales; f__Rhizobiaceae; g__Agrobacterium; s__	0	0	0	0	0	0	0	0	0	0	0	0	0	0	0	0	0	0	0	0	0	0	0	0	0	0	0	0	0	0	0	0	0	0	0	0	0	0	0	4	8	5	6	0	0	0	0	0
ASV359	k__Bacteria; p__Actinobacteria; c__Actinobacteria; o__Actinomycetales; f__Microbacteriaceae; g__; s__	1	0	0	0	0	29	0	41	5	0	50	3	0	198	60	0	6	2	4	2	6	35	0	0	287	5	55	0	45	11	0	27	99	0	61	270	0	1011	2	19	37	6	7	7	42	6	2	0
ASV360	k__Bacteria; p__Bacteroidetes; c__Cytophagia; o__Cytophagales; f__Cytophagaceae; g__Hymenobacter; s__	0	0	0	0	0	0	0	1628	0	0	1	354	0	0	0	0	0	0	0	0	0	0	0	0	0	0	0	0	0	0	0	0	0	0	0	0	0	0	0	0	0	0	0	0	0	0	0	0
ASV361	k__Bacteria; p__Gemmatimonadetes; c__Gemm-3; o__; f__; g__; s__	0	0	0	0	0	0	0	0	733	0	1	0	0	0	0	0	0	0	0	0	0	0	0	0	0	0	0	0	0	8	0	0	0	0	486	1715	0	0	0	0	0	0	0	0	0	0	0	0
ASV362	k__Bacteria; p__Proteobacteria; c__Alphaproteobacteria; o__Rhodospirillales; f__Acetobacteraceae; g__; s__	0	7	0	859	2	112	5	22	144	0	79	35	15	5	0	16	15	0	0	0	0	2	0	0	99	0	23	7	44	0	3	0	0	0	15	0	44	600	24	0	0	0	0	0	2	0	0	0
ASV363	k__Bacteria; p__Bacteroidetes; c__Sphingobacteriia; o__Sphingobacteriales; f__Sphingobacteriaceae; g__Pedobacter; s__	0	0	3	160	7	114	26	0	31	5	89	14	6	12	25	50	210	235	31	13	0	3	8	1	0	12	29	163	270	44	546	0	25	10	0	64	16	0	31	35	28	17	4	0	8	19	8	84
ASV364	k__Bacteria; p__Proteobacteria; c__Deltaproteobacteria; o__Myxococcales; f__Cystobacterineae; g__; s__	0	0	0	0	0	0	0	0	0	0	0	0	0	0	1	0	0	0	0	0	0	0	47	0	1	0	0	0	0	0	0	0	0	0	1623	14	0	0	0	0	0	0	0	0	0	0	0	0
ASV365	k__Bacteria; p__Actinobacteria; c__Acidimicrobiia; o__Acidimicrobiales; f__; g__; s__	0	0	0	0	0	0	1	0	1	0	1	0	385	0	0	0	9	0	0	0	0	0	0	0	10	4	1	0	0	0	0	0	0	0	0	0	0	0	0	555	1787	11	130	0	2	0	0	0
ASV366	k__Bacteria; p__Firmicutes; c__Bacilli; o__Lactobacillales; f__Streptococcaceae; g__Streptococcus	0	9	1132	0	12	5	1	0	0	36	0	14	1	3	7	181	0	4	0	0	2	9	0	5	16	5	9	33	4	1	149	19	8	0	1	26	44	278	14	6	0	0	1	0	0	0	0	0
ASV367	k__Bacteria; p__Proteobacteria; c__Gammaproteobacteria; o__Enterobacteriales; f__Enterobacteriaceae	0	0	0	41	0	0	0	0	0	0	0	0	433	0	0	0	0	0	0	0	0	372	0	0	0	0	0	0	0	0	0	0	0	0	0	0	0	0	0	0	0	0	0	0	1749	0	0	0
ASV368	k__Bacteria; p__Proteobacteria; c__Betaproteobacteria; o__Burkholderiales; f__Comamonadaceae	0	15	0	75	286	1	1	0	87	4	914	10	96	1	10	3	2	43	16	0	0	322	61	0	6	0	14	6	63	3	39	5	6	0	0	10	47	260	8	3	1	0	0	0	76	67	0	1
ASV369	k__Bacteria; p__Actinobacteria; c__Actinobacteria; o__Actinomycetales; f__Promicromonosporaceae; g__Promicromonospora; s__	0	0	0	0	0	0	0	0	0	0	0	0	0	0	1	0	0	0	0	0	0	0	0	0	0	0	0	0	0	0	0	0	0	0	0	0	0	0	0	1	42	0	0	0	0	0	0	0
ASV370	k__Bacteria; p__Proteobacteria; c__Alphaproteobacteria; o__Rhodospirillales; f__Acetobacteraceae; g__; s__	0	31	0	37	170	206	8	0	185	2	42	10	0	7	5	0	258	8	27	8	334	16	3	2	41	3	23	0	149	26	42	0	7	0	0	10	45	67	9	5	0	0	3	0	146	15	7	37
ASV371	k__Bacteria; p__Proteobacteria; c__Alphaproteobacteria; o__Rhizobiales; f__Rhizobiaceae; g__Agrobacterium; s__	2	0	0	0	0	0	0	0	0	0	2	0	0	0	0	0	0	0	0	0	0	0	0	0	0	0	0	0	0	0	0	0	0	0	0	0	0	0	0	13	86	0	482	0	0	0	0	0
ASV372	k__Bacteria; p__Proteobacteria; c__Alphaproteobacteria; o__Sphingomonadales; f__Sphingomonadaceae; g__Sphingobium; s__	0	2	0	0	0	0	0	0	0	0	0	0	0	0	0	0	0	0	0	0	0	0	0	0	0	0	0	0	0	0	0	0	0	0	0	0	4	0	0	479	26	0	3	0	0	0	0	0
ASV373	k__Bacteria; p__Actinobacteria; c__Actinobacteria; o__Actinomycetales; f__Mycobacteriaceae; g__Mycobacterium; s__	0	0	0	0	0	5	0	0	0	64	11	2	402	0	0	0	0	0	0	0	0	0	0	0	0	0	0	0	0	0	0	0	0	0	0	0	0	0	0	1633	373	52	29	0	0	0	0	0
ASV374	k__Bacteria; p__Actinobacteria; c__Actinobacteria; o__Actinomycetales; f__Dermabacteraceae	0	0	0	0	0	0	0	0	0	0	0	0	0	0	0	0	0	0	0	0	0	0	0	0	0	0	0	0	0	0	0	0	0	0	0	0	0	0	0	0	0	0	0	0	0	0	0	0
ASV375	k__Bacteria; p__Proteobacteria; c__Alphaproteobacteria; o__Sphingomonadales; f__Sphingomonadaceae; g__Sphingomonas; s__	0	0	0	60	0	1	0	0	1230	151	105	2	352	1	1	0	13	0	0	0	0	1	0	0	2	0	0	0	1	1	0	0	1	0	1	5	0	3	0	1	3	0	0	0	2	1	0	0
ASV376	k__Bacteria; p__Proteobacteria; c__Gammaproteobacteria; o__Enterobacteriales; f__Enterobacteriaceae	0	0	0	0	0	0	0	0	0	0	0	0	0	0	0	0	0	0	0	0	0	0	0	0	0	0	0	0	0	0	0	0	0	0	0	0	0	0	0	0	1	0	0	0	0	0	0	0
ASV377	k__Bacteria; p__Proteobacteria; c__Gammaproteobacteria; o__Enterobacteriales; f__Enterobacteriaceae	0	1	0	0	0	0	0	0	0	0	0	0	0	0	0	0	0	1	0	0	0	0	0	0	0	0	0	0	0	0	0	0	0	0	0	0	0	0	0	0	0	0	0	0	0	0	0	0
ASV378	k__Bacteria; p__Actinobacteria; c__Actinobacteria; o__Actinomycetales	0	0	0	0	0	0	3	0	0	0	0	0	0	0	0	0	0	0	0	0	0	0	0	0	976	1	82	0	0	7	0	155	121	0	16	489	0	66	0	0	23	0	2	0	0	0	0	0
ASV379	k__Bacteria; p__Firmicutes; c__Bacilli; o__Bacillales; f__Paenibacillaceae; g__; s__	0	0	0	0	0	0	0	0	0	0	0	0	0	0	0	0	0	0	0	0	0	0	0	0	0	0	0	0	0	28	1	0	4	0	0	0	2609	0	0	0	0	0	0	0	0	0	0	0
ASV380	k__Bacteria; p__Proteobacteria; c__Gammaproteobacteria; o__Enterobacteriales; f__Enterobacteriaceae	0	0	0	0	0	0	0	0	0	0	0	0	0	0	0	0	0	0	0	0	0	0	0	0	0	0	0	0	0	0	0	0	0	0	0	0	0	0	0	0	0	0	0	0	0	0	0	0
ASV381	k__Bacteria; p__Bacteroidetes; c__Flavobacteriia; o__Flavobacteriales; f__Flavobacteriaceae; g__Flavobacterium; s__	0	1	0	11	56	0	0	0	328	0	16	0	17	1	62	0	28	279	0	0	733	8	7	53	0	1	1	0	135	0	0	0	111	0	0	0	0	0	0	20	0	0	0	0	0	0	0	0
ASV382	k__Bacteria; p__Actinobacteria; c__Actinobacteria; o__Actinomycetales; f__Microbacteriaceae; g__Salinibacterium; s__	0	1	0	14	8	106	5	0	8	0	76	2	32	0	4	0	202	28	0	0	0	0	0	5	148	0	10	0	26	680	23	85	86	16	32	21	4	0	2	529	185	152	14	1	90	4	1	1
ASV383	k__Bacteria; p__Actinobacteria; c__Actinobacteria; o__Actinomycetales; f__Nocardioidaceae	0	1	0	84	0	31	16	0	54	18	208	33	19	0	5	0	218	103	99	1	1	0	0	0	689	9	54	0	146	4	2	0	58	0	8	2	75	110	0	9	4	0	2	7	180	7	1	0
ASV384	k__Bacteria; p__Actinobacteria; c__Actinobacteria; o__Actinomycetales; f__Streptomycetaceae; g__Streptomyces; s__	0	0	0	0	0	2	0	0	0	0	0	20	0	0	0	0	0	0	0	1259	0	0	0	3	3	0	0	0	0	0	3	0	16	0	45	7	0	0	4	0	5	0	0	0	0	0	0	0
ASV385	k__Bacteria; p__Proteobacteria; c__Alphaproteobacteria; o__Sphingomonadales; f__Sphingomonadaceae; g__Sphingomonas; s__	0	2	0	26	2	97	21	0	0	0	859	7	46	0	0	0	830	0	0	0	0	0	0	0	1	0	0	0	0	0	1	0	0	0	0	0	0	1	0	117	62	1	5	0	24	0	0	0
ASV386	k__Bacteria; p__Firmicutes; c__Bacilli; o__Bacillales; f__Bacillaceae; g__Bacillus	0	0	0	0	6	0	3	0	0	0	0	0	0	0	0	0	3	3	0	0	0	0	12	0	66	0	6	0	7	1422	0	60	2	0	0	30	19	15	1	0	0	0	0	0	0	0	0	0
ASV387	k__Bacteria; p__FBP; c__; o__; f__; g__; s__	0	2	0	0	50	43	20	34	26	20	550	0	187	0	0	0	707	0	0	0	0	57	0	0	25	9	4	9	17	0	0	76	56	0	0	0	28	191	2	0	1	0	0	0	0	0	0	0
ASV388	k__Bacteria; p__Bacteroidetes; c__Cytophagia; o__Cytophagales; f__Cytophagaceae; g__Dyadobacter; s__	0	2	0	1191	77	24	0	79	93	3	34	15	0	45	0	158	27	23	79	0	1	78	0	0	77	0	8	27	74	0	0	0	0	0	5	0	0	157	5	8	2	0	0	0	0	3	0	0
ASV389	k__Bacteria; p__Bacteroidetes; c__Cytophagia; o__Cytophagales; f__Cytophagaceae; g__Dyadobacter; s__	0	0	0	82	0	322	1	0	231	17	2	5	143	0	33	0	73	0	108	0	0	4	0	0	1	526	2	0	108	7	8	0	0	0	0	0	0	0	0	427	100	5	12	0	10	13	0	6
ASV390	k__Bacteria; p__Proteobacteria; c__Alphaproteobacteria; o__Rhodospirillales; f__Acetobacteraceae	0	13	0	2	26	39	2	64	9	9	117	44	10	35	1	7	4	0	9	0	4	1	0	0	161	16	62	62	128	2	4	0	40	3	97	149	98	487	20	6	51	2	5	0	0	8	9	2
ASV391	k__Bacteria; p__Proteobacteria; c__Gammaproteobacteria; o__Enterobacteriales; f__Enterobacteriaceae	0	0	0	0	0	0	0	0	0	0	0	0	0	0	0	0	0	0	0	0	0	13	0	0	0	0	0	0	0	0	0	0	0	0	0	0	0	0	0	1	0	0	0	0	9	4	0	0
ASV392	k__Bacteria; p__Proteobacteria; c__Alphaproteobacteria; o__Rhodospirillales; f__Acetobacteraceae; g__; s__	0	0	0	0	1	48	0	0	0	8	172	0	0	0	0	0	0	0	0	0	0	0	10	2	124	3	175	8	71	19	29	0	8	0	0	25	24	1075	0	0	0	0	0	0	6	0	0	0
ASV393	k__Bacteria; p__Bacteroidetes; c__Cytophagia; o__Cytophagales; f__Cytophagaceae; g__Hymenobacter; s__	0	0	0	2	0	0	0	543	15	36	225	131	0	0	5	0	7	40	0	7	0	10	0	0	207	0	0	45	1	0	4	0	0	0	0	0	4	586	12	0	0	0	0	0	5	0	0	0
ASV394	k__Bacteria; p__Actinobacteria; c__Actinobacteria; o__Actinomycetales; f__Streptomycetaceae; g__Streptomyces	0	1	2	0	0	0	3	0	0	0	0	0	1511	0	0	0	0	0	0	0	0	0	0	0	0	0	0	0	0	0	0	0	0	0	0	0	0	0	0	2	12	1	0	0	0	0	1	0
ASV395	k__Bacteria; p__Actinobacteria; c__Actinobacteria; o__Actinomycetales; f__Mycobacteriaceae; g__Mycobacterium; s__	0	0	0	0	0	41	0	0	2	0	14	1	1467	0	0	0	4	0	0	0	0	0	0	0	0	0	0	0	1	2	0	0	0	0	16	0	0	0	4	4	16	7	1	0	0	0	0	0
ASV396	k__Bacteria; p__Proteobacteria; c__Alphaproteobacteria; o__Rhodospirillales; f__Acetobacteraceae	0	0	0	0	14	0	6	0	205	215	698	3	1	0	0	0	317	0	1	0	0	0	0	0	0	0	0	0	0	0	0	0	0	0	0	0	0	0	0	20	30	112	10	0	0	0	0	0
ASV397	k__Bacteria; p__Actinobacteria; c__Actinobacteria; o__Actinomycetales; f__Thermomonosporaceae; g__Actinoallomurus	0	0	0	0	0	0	0	0	0	0	0	0	0	0	0	0	0	0	0	0	0	0	0	0	0	0	0	0	0	0	0	0	0	0	0	0	0	0	0	0	2	0	0	0	0	0	0	0
ASV398	k__Bacteria; p__Actinobacteria; c__Actinobacteria; o__Actinomycetales; f__Kineosporiaceae; g__Kineococcus; s__	0	0	0	141	12	43	7	0	6	21	213	701	0	20	0	64	159	32	4	7	0	29	0	0	231	0	6	137	72	25	38	10	0	0	0	22	0	10	2	2	48	0	2	8	328	10	5	2
ASV399	k__Bacteria; p__Actinobacteria; c__Actinobacteria; o__Actinomycetales; f__Pseudonocardiaceae; g__Actinomycetospora; s__	0	0	0	0	0	0	0	0	0	0	443	0	0	4	0	0	0	0	0	0	0	0	0	8	136	241	172	56	719	1	1	133	10	1	3	37	214	0	0	0	0	6	3	0	0	0	1	0
ASV400	k__Bacteria; p__Proteobacteria; c__Alphaproteobacteria; o__Sphingomonadales; f__Sphingomonadaceae; g__Sphingomonas	0	4	0	0	7	0	1	0	0	0	8	0	0	6	3	0	10	1	7	2	0	0	0	2	258	10	179	11	285	7	122	37	90	1	2	23	18	612	0	1	2	0	1	0	6	17	1	4
ASV401	k__Bacteria; p__Proteobacteria; c__Alphaproteobacteria; o__Caulobacterales; f__Caulobacteraceae	0	0	0	341	0	43	3	9	111	8	669	5	102	0	0	0	100	0	19	0	0	10	0	0	1	3	0	0	0	0	0	0	0	0	0	0	0	0	0	365	106	3	2	0	62	0	0	0
ASV402	k__Bacteria; p__Proteobacteria; c__Betaproteobacteria; o__Burkholderiales; f__Oxalobacteraceae; g__Janthinobacterium; s__	0	0	0	15	13	175	1	0	0	0	23	35	0	2	0	0	14	37	0	0	0	0	8	0	1127	0	11	4	127	2	36	15	9	0	27	4	0	19	0	0	0	0	0	2	0	0	0	0
ASV403	k__Bacteria; p__Proteobacteria; c__Betaproteobacteria; o__Burkholderiales; f__Comamonadaceae	0	1	0	13	10	44	1	63	18	110	253	59	0	214	4	5	6	11	2	2	0	46	21	1	27	0	49	7	47	2	2	12	25	0	8	34	41	1016	0	1	0	0	0	0	4	1	0	0
ASV404	k__Bacteria; p__Proteobacteria; c__Gammaproteobacteria; o__Pseudomonadales; f__Pseudomonadaceae; g__Pseudomonas	0	0	374	0	29	21	10	0	26	628	33	78	96	65	3	197	20	3	54	6	8	35	21	0	0	0	0	0	0	0	0	0	0	1	0	0	0	0	0	0	0	0	0	0	0	0	0	0
ASV405	k__Bacteria; p__Actinobacteria; c__Actinobacteria; o__Actinomycetales; f__Microbacteriaceae; g__; s__	0	0	0	0	0	6	0	188	11	0	111	44	0	0	6	3	1	3	0	1	0	25	1	0	1135	0	20	16	52	0	0	8	0	6	58	18	0	0	0	3	15	0	0	0	7	2	0	0
ASV406	k__Bacteria; p__Proteobacteria; c__Gammaproteobacteria; o__Enterobacteriales; f__Enterobacteriaceae; g__Erwinia; s__	0	0	0	4	0	0	0	0	0	0	0	0	0	1385	147	1	4	36	6	0	0	0	3	176	0	0	0	0	0	6	0	0	0	211	0	1	0	0	0	0	0	0	0	1	2	12	0	9
ASV407	k__Bacteria; p__Proteobacteria; c__Alphaproteobacteria; o__Sphingomonadales; f__Sphingomonadaceae; g__Sphingomonas; s__	0	6	0	111	0	38	2	0	0	0	455	28	2	0	0	27	38	21	2	1	0	5	0	0	6	4	50	10	134	8	11	4	0	0	1	9	66	740	3	4	0	0	0	1	5	28	1	0
ASV408	k__Bacteria; p__Proteobacteria; c__Alphaproteobacteria; o__Rhizobiales; f__Bradyrhizobiaceae; g__Bradyrhizobium; s__	3	0	1	0	0	1	0	0	0	0	0	0	0	0	0	0	1	0	0	0	0	0	0	49	17	32	64	260	79	36	113	182	112	23	112	149	265	95	34	1	4	0	0	0	0	0	0	0
ASV409	k__Bacteria; p__Proteobacteria; c__Betaproteobacteria; o__Burkholderiales; f__Oxalobacteraceae	1	0	0	1	0	70	4	0	0	0	0	22	1	0	0	0	105	882	0	0	0	1004	0	0	0	10	10	0	0	0	0	8	5	0	0	1	0	0	0	0	1	0	0	0	0	0	0	0
ASV410	k__Bacteria; p__Actinobacteria; c__Actinobacteria; o__Actinomycetales; f__Micromonosporaceae	0	0	0	1672	0	31	0	0	7	0	6	23	41	0	0	0	0	0	0	0	0	0	0	0	1	0	0	9	0	0	0	0	0	0	0	0	0	0	0	56	102	4	10	0	5	2	0	0
ASV411	k__Bacteria; p__Actinobacteria; c__Actinobacteria; o__Actinomycetales; f__Mycobacteriaceae; g__Mycobacterium; s__	0	0	0	131	0	9	0	0	3	0	1525	0	39	0	0	0	12	0	0	0	0	0	0	6	0	2	0	0	0	0	0	0	0	0	0	0	0	0	0	24	68	207	9	0	0	0	0	0
ASV412	k__Bacteria; p__Actinobacteria; c__Actinobacteria; o__Actinomycetales; f__Microbacteriaceae; g__Salinibacterium; s__	0	0	0	6	27	20	0	0	0	11	5	191	0	4	0	0	15	467	0	14	3	481	23	20	8	0	45	73	96	88	31	7	0	0	2	28	44	27	3	2	0	3	0	0	20	6	4	1
ASV413	k__Bacteria; p__Proteobacteria; c__Gammaproteobacteria; o__Pseudomonadales; f__Pseudomonadaceae; g__Pseudomonas	1952	0	0	0	13	1	13	0	3	0	1	0	0	1	0	0	491	74	0	79	11	5	0	2	0	0	0	0	1	15	0	0	0	0	0	1	1	0	0	0	0	2	0	2	1	6	0	0
ASV414	k__Bacteria; p__Proteobacteria; c__Gammaproteobacteria; o__Enterobacteriales; f__Enterobacteriaceae	0	0	0	0	1	0	1	0	0	0	3	0	0	0	0	0	1	0	1	0	0	0	3	2	0	0	0	0	1	0	0	1	0	1	0	0	0	0	0	0	0	0	0	0	0	1	1	0
ASV415	k__Bacteria; p__Actinobacteria; c__Actinobacteria; o__Actinomycetales; f__Geodermatophilaceae; g__; s__	0	0	0	0	0	1158	1	0	0	0	0	0	8	0	0	0	1	0	0	0	0	0	0	0	35	4	0	30	0	4	12	0	0	4	0	60	37	155	0	1	9	0	0	0	35	1	10	0
ASV416	k__Bacteria; p__Bacteroidetes; c__Flavobacteriia; o__Flavobacteriales; f__Flavobacteriaceae; g__Flavobacterium; s__	0	0	0	4	0	258	0	0	1337	0	7	0	0	0	0	0	0	0	0	0	0	0	0	0	0	0	0	0	0	2	2	0	0	0	0	0	0	0	0	18	54	0	0	0	0	0	0	0
ASV417	k__Bacteria; p__Proteobacteria; c__Gammaproteobacteria; o__Enterobacteriales; f__Enterobacteriaceae	0	0	0	0	0	0	0	0	0	0	5	0	0	0	0	0	0	0	0	0	0	0	2	0	0	0	0	0	0	0	0	0	0	0	0	0	0	0	0	0	0	0	0	0	0	0	0	0
ASV418	k__Bacteria; p__Actinobacteria; c__Actinobacteria; o__Actinomycetales; f__Nocardioidaceae; g__; s__	0	0	0	0	0	0	0	0	0	25	4	0	0	0	0	0	0	3	0	0	0	3	0	0	989	0	94	0	42	2	25	0	0	0	0	39	0	648	0	2	0	0	0	0	0	0	0	0
ASV419	k__Bacteria; p__Proteobacteria; c__Alphaproteobacteria; o__Sphingomonadales; f__Sphingomonadaceae; g__Sphingomonas; s__	0	2	0	309	21	50	0	0	0	17	30	23	4	0	0	0	1	7	11	1	0	1	3	0	9	0	95	22	461	4	50	1	0	0	0	14	39	142	4	7	17	0	0	3	14	88	73	3
ASV420	k__Bacteria; p__Actinobacteria; c__Actinobacteria; o__Actinomycetales; f__Nocardioidaceae; g__; s__	0	0	1	316	8	165	15	0	80	170	0	0	0	0	0	0	634	0	0	0	0	4	0	0	3	0	0	0	9	0	0	250	0	0	0	0	0	0	0	45	36	0	0	0	1	0	0	0
ASV421	k__Bacteria; p__Bacteroidetes; c__Sphingobacteriia; o__Sphingobacteriales; f__Sphingobacteriaceae; g__Pedobacter; s__	0	1	0	33	43	7	21	0	274	0	361	14	57	0	3	0	889	0	0	0	0	0	0	0	0	0	0	0	0	0	0	0	0	0	0	0	0	0	0	0	0	0	0	0	0	0	0	0
ASV422	k__Bacteria; p__Proteobacteria; c__Alphaproteobacteria; o__Sphingomonadales; f__Sphingomonadaceae; g__Sphingobium; s__	0	0	0	0	0	0	0	0	0	0	0	0	0	0	0	0	0	0	0	0	0	0	0	0	0	0	0	0	0	8	0	0	0	0	0	1352	3	0	0	3	3	1	1	0	0	0	0	0
ASV423	k__Bacteria; p__Actinobacteria; c__Actinobacteria; o__Actinomycetales; f__Nakamurellaceae; g__; s__	2	18	0	33	5	73	0	0	0	0	1042	0	49	0	3	0	2	0	0	0	0	22	0	0	250	0	11	0	2	3	0	9	11	1	79	211	15	61	3	2	31	1	6	0	16	0	2	0
ASV424	k__Bacteria; p__Proteobacteria; c__Gammaproteobacteria; o__Enterobacteriales; f__Enterobacteriaceae	0	0	0	0	0	0	0	0	0	0	0	0	0	0	0	0	0	0	0	0	0	0	1	0	0	0	0	0	1	0	0	0	0	0	0	0	0	0	5	0	0	2	0	0	0	0	0	0
ASV425	k__Bacteria; p__Bacteroidetes; c__Sphingobacteriia; o__Sphingobacteriales; f__Sphingobacteriaceae; g__Olivibacter; s__	0	0	0	0	0	0	0	0	0	0	0	0	0	0	0	0	0	0	0	0	0	0	0	0	0	0	0	0	0	0	0	0	0	0	0	0	0	0	0	0	0	0	0	0	0	0	0	0
ASV426	k__Bacteria; p__Actinobacteria; c__Actinobacteria; o__Actinomycetales; f__Nocardioidaceae; g__; s__	0	0	0	8	4	338	0	115	189	95	107	111	24	1	1	28	7	4	0	3	0	11	22	2	64	2	25	102	27	7	1	0	0	0	0	1	0	90	1	171	162	4	14	2	129	1	0	0
ASV427	k__Bacteria; p__Actinobacteria; c__Actinobacteria; o__Actinomycetales; f__Micromonosporaceae; g__; s__	1	0	0	34	0	9	0	0	1	0	5	0	0	0	0	0	0	0	0	4	0	0	0	0	69	7	0	23	0	5	0	16	0	0	36	117	0	42	0	1435	1052	7	13	3	407	3	31	0
ASV428	k__Bacteria; p__Proteobacteria; c__Betaproteobacteria; o__Burkholderiales; f__Comamonadaceae	0	0	0	1355	0	12	2	251	5	0	32	22	0	0	0	0	21	2	70	0	0	0	0	0	0	0	0	0	0	0	0	0	0	0	2	0	29	0	0	11	4	0	0	0	5	0	0	0
ASV429	k__Bacteria; p__Proteobacteria; c__Gammaproteobacteria; o__Xanthomonadales; f__Xanthomonadaceae; g__Stenotrophomonas; s__	0	0	0	0	0	0	0	0	0	0	0	0	0	0	0	0	0	0	0	0	0	0	0	0	0	0	0	0	0	0	0	0	0	0	0	0	0	0	0	0	0	0	0	0	0	0	0	0
ASV430	k__Bacteria; p__Proteobacteria; c__Alphaproteobacteria; o__Sphingomonadales; f__Sphingomonadaceae; g__Sphingomonas	0	0	0	0	0	0	0	0	0	0	0	0	0	69	0	0	1	8	8	0	0	40	0	0	31	0	32	5	19	0	28	10	0	3	17	84	74	1121	0	0	0	0	1	0	0	0	0	0
ASV431	k__Bacteria; p__Proteobacteria; c__Gammaproteobacteria; o__Enterobacteriales; f__Enterobacteriaceae	0	0	0	0	0	0	0	0	0	0	0	0	0	0	0	0	29	0	0	0	0	0	0	0	0	0	0	0	0	0	0	0	0	0	0	0	0	0	0	0	0	0	0	0	0	0	0	0
ASV432	k__Bacteria; p__Actinobacteria; c__Actinobacteria; o__Actinomycetales	0	0	0	86	0	376	5	0	20	2	165	325	14	1	1	53	132	6	2	1	0	0	0	0	218	0	28	30	2	0	0	2	0	1	0	1	1	27	2	5	11	0	0	0	46	0	2	0
ASV433	k__Bacteria; p__Proteobacteria; c__Gammaproteobacteria; o__Enterobacteriales; f__Enterobacteriaceae; g__Serratia; s__	0	0	0	0	0	0	0	0	0	0	0	0	0	0	0	0	0	0	0	0	0	0	0	0	0	0	0	0	0	0	0	0	0	0	0	0	0	0	0	0	0	0	0	0	0	0	0	0
ASV434	k__Bacteria; p__Bacteroidetes; c__Sphingobacteriia; o__Sphingobacteriales; f__Sphingobacteriaceae; g__Pedobacter; s__	0	0	0	12	6	31	0	0	0	0	0	1	0	0	0	18	0	0	0	0	0	3	0	0	0	4	45	21	816	71	159	2	0	0	0	277	0	0	1	0	2	0	0	0	0	0	0	3
ASV435	k__Bacteria; p__Proteobacteria; c__Alphaproteobacteria; o__Rhizobiales; f__Phyllobacteriaceae; g__Mesorhizobium; s__	22	0	0	0	0	0	0	0	0	0	0	0	0	0	0	0	0	0	0	0	0	0	0	0	0	0	0	0	0	0	0	0	0	0	0	0	0	0	0	11	31	4	1	0	0	0	0	0
ASV436	k__Bacteria; p__Proteobacteria; c__Alphaproteobacteria; o__Sphingomonadales; f__Sphingomonadaceae; g__Novosphingobium; s__	0	0	0	24	28	55	14	3	197	0	177	11	314	2	0	2	579	26	15	0	2	2	10	0	0	1	0	0	0	0	3	0	1	0	2	3	0	0	0	27	90	4	5	0	28	2	0	0
ASV437	k__Bacteria; p__Proteobacteria; c__Alphaproteobacteria; o__Sphingomonadales; f__Sphingomonadaceae; g__Sphingomonas	0	0	0	0	0	0	0	0	0	0	65	0	0	0	0	0	0	0	0	0	0	0	0	3	3	0	5	24	10	0	0	22	13	1	14	17	55	1292	0	1	20	1	2	0	0	0	0	0
ASV438	k__Bacteria; p__Bacteroidetes; c__Sphingobacteriia; o__Sphingobacteriales; f__Sphingobacteriaceae; g__Olivibacter; s__	0	0	0	0	0	0	0	0	0	0	0	0	0	0	0	0	0	0	0	0	0	0	0	0	0	0	0	0	0	0	0	0	0	0	0	0	0	0	0	0	194	39	1744	0	0	0	0	0
ASV439	k__Bacteria; p__Proteobacteria; c__Gammaproteobacteria; o__Enterobacteriales; f__Enterobacteriaceae	1	0	0	0	0	0	0	0	0	0	0	0	0	0	0	0	0	0	0	0	0	0	0	0	0	0	0	0	0	0	0	0	0	0	0	0	0	0	0	0	0	0	0	0	0	0	0	0
ASV440	k__Bacteria; p__Actinobacteria; c__Actinobacteria; o__Actinomycetales	0	0	0	475	0	24	0	0	197	0	2	192	166	7	0	0	9	1	1	0	0	13	0	0	89	0	21	21	10	0	2	0	0	0	0	0	0	198	50	0	0	0	0	0	18	0	0	0
ASV441	k__Bacteria; p__Proteobacteria; c__Gammaproteobacteria; o__Xanthomonadales; f__Xanthomonadaceae	0	0	0	0	0	0	0	0	0	0	0	0	0	0	0	0	0	0	0	0	0	0	0	0	0	0	0	0	0	0	0	0	0	0	0	0	0	0	0	82	30	2133	337	0	0	0	0	0
ASV442	k__Bacteria; p__Firmicutes; c__Bacilli; o__Bacillales; f__Paenibacillaceae; g__; s__	0	0	0	0	0	0	0	0	0	0	0	0	0	0	0	0	0	0	0	0	0	0	0	13	0	0	0	0	0	0	0	0	22	0	77	0	1641	1	0	0	0	0	0	0	0	0	0	0
ASV443	k__Bacteria; p__Proteobacteria; c__Alphaproteobacteria; o__Caulobacterales; f__Caulobacteraceae; g__Mycoplana; s__	0	0	0	4	27	2	13	0	35	0	901	0	0	0	0	0	452	0	0	0	0	0	0	0	8	0	0	0	16	0	7	0	6	2	5	0	0	0	1	48	99	13	17	0	0	0	0	0
ASV444	k__Bacteria; p__Proteobacteria; c__Betaproteobacteria; o__Burkholderiales; f__Oxalobacteraceae	1	0	0	129	0	46	0	0	0	0	0	83	0	0	0	0	44	580	0	0	0	1117	2	0	0	4	7	0	10	0	8	0	0	0	0	0	0	0	0	0	0	0	0	0	0	0	0	0
ASV445	k__Bacteria; p__Proteobacteria; c__Alphaproteobacteria; o__Caulobacterales; f__Caulobacteraceae; g__; s__	0	645	18	0	3	0	6	0	0	3	0	0	0	0	0	0	0	0	0	0	0	0	0	2	8	0	0	51	1	0	0	4	2	1	0	9	0	0	0	11	14	0	0	0	0	0	0	0
ASV446	k__Bacteria; p__Proteobacteria	2	0	0	0	7	0	2	0	0	0	0	0	0	8	6	0	0	1	14	7	0	0	0	0	0	0	0	0	0	6	0	0	0	9	0	0	0	0	4	0	3	1	2	58	101	592	106	630
ASV447	k__Bacteria; p__Actinobacteria; c__Actinobacteria; o__Actinomycetales	0	0	0	17	0	3	1	49	8	36	4	63	0	1	0	0	8	0	1	1	0	0	0	0	858	0	23	97	41	1	0	8	19	0	18	57	51	250	5	3	34	1	2	0	5	0	1	0
ASV448	k__Bacteria; p__FBP; c__; o__; f__; g__; s__	0	0	0	0	0	55	0	0	209	5	0	12	45	5	0	0	44	0	29	0	0	26	8	0	12	5	28	134	334	0	5	105	244	0	1	83	0	138	8	2	0	0	0	1	1	0	0	0
ASV449	k__Bacteria; p__Proteobacteria; c__Alphaproteobacteria; o__Rhizobiales; f__Aurantimonadaceae; g__; s__	0	1	0	60	6	79	0	0	13	0	164	94	0	0	0	0	16	0	0	0	0	1	0	0	612	0	110	4	24	4	20	0	0	0	6	13	0	101	2	1	10	0	0	0	3	1	0	0
ASV450	k__Bacteria; p__Proteobacteria; c__Alphaproteobacteria; o__Sphingomonadales; f__Sphingomonadaceae; g__Sphingomonas; s__	0	0	0	39	0	31	0	0	11	0	32	1	0	2	1	3	9	1	0	0	0	6	21	1	29	0	1	13	6	1	32	30	17	0	21	89	190	859	9	34	15	4	6	0	16	1	2	5
ASV451	k__Bacteria; p__Proteobacteria; c__Alphaproteobacteria; o__Sphingomonadales; f__Sphingomonadaceae	0	0	0	0	0	0	0	0	4	0	2	0	0	15	11	0	15	0	12	0	0	5	0	3	16	3	0	0	0	4	0	34	108	7	114	799	2	42	4	0	9	1	0	0	4	2	0	0
ASV452	k__Bacteria; p__Bacteroidetes; c__Sphingobacteriia; o__Sphingobacteriales; f__Sphingobacteriaceae	0	3	0	0	30	3	1	0	517	0	339	0	0	0	1	0	3	1	279	0	0	3	24	0	0	0	31	0	398	0	0	0	2	0	0	15	0	0	2	0	0	0	0	0	2	4	0	0
ASV453	k__Bacteria; p__Actinobacteria; c__Actinobacteria; o__Actinomycetales; f__Micromonosporaceae; g__Actinoplanes; s__	0	0	0	308	0	334	0	0	0	0	412	0	80	31	0	0	0	0	0	0	0	0	0	0	22	0	0	0	0	0	0	0	0	0	0	0	0	0	0	135	133	4	12	0	14	0	0	0
ASV454	k__Bacteria; p__Proteobacteria; c__Gammaproteobacteria; o__Enterobacteriales; f__Enterobacteriaceae	0	0	0	0	0	0	0	0	0	0	1	0	0	0	0	0	0	0	0	0	0	0	2	0	0	1	4	0	7	0	0	0	0	89	0	0	5	0	32	0	0	0	0	0	0	2	0	0
ASV455	k__Bacteria; p__Actinobacteria; c__Actinobacteria; o__Actinomycetales; f__Sanguibacteraceae; g__Sanguibacter; s__	0	0	0	108	7	32	0	0	0	0	65	0	7	0	6	0	0	12	0	0	0	621	18	6	0	39	0	5	0	11	0	21	0	148	0	0	0	305	0	1	6	0	0	2	230	2	6	6
ASV456	k__Bacteria; p__Proteobacteria; c__Alphaproteobacteria; o__Sphingomonadales; f__Sphingomonadaceae; g__Kaistobacter; s__	0	0	0	87	0	25	0	0	11	0	301	13	0	3	0	31	9	0	0	0	0	66	30	0	19	0	0	53	15	1	0	18	5	2	26	165	276	66	4	141	205	3	13	0	27	0	0	0
ASV457	k__Bacteria; p__Proteobacteria; c__Betaproteobacteria; o__Burkholderiales; f__Oxalobacteraceae	0	0	0	0	4	35	0	0	0	0	72	0	0	0	0	0	0	8	0	0	0	0	0	1	0	0	170	0	1214	1	0	0	0	0	0	21	1	179	0	1	1	0	0	0	0	0	0	0
ASV458	k__Bacteria; p__Proteobacteria; c__Betaproteobacteria; o__Burkholderiales; f__Comamonadaceae; g__Variovorax; s__paradoxus	0	0	0	0	0	5	0	0	0	0	1	0	0	0	0	0	0	0	0	0	0	0	0	23	49	32	47	123	29	15	36	242	123	10	97	151	351	112	25	0	0	0	0	0	0	0	0	0
ASV459	k__Bacteria; p__Proteobacteria; c__Alphaproteobacteria; o__Rhizobiales; f__Rhizobiaceae	4	0	10	103	3	20	2	0	17	14	291	0	1	0	0	0	153	0	2	0	0	0	6	0	1	0	0	0	0	0	0	0	0	0	0	0	0	551	0	192	113	30	53	0	1	0	0	0
ASV460	k__Bacteria; p__Proteobacteria; c__Betaproteobacteria; o__Burkholderiales; f__Oxalobacteraceae; g__Janthinobacterium; s__	0	0	0	0	0	2	0	0	0	0	41	0	0	6	0	0	2	0	0	0	0	1	47	1	7	0	62	0	49	2	3	7	5	0	751	31	0	387	0	0	0	0	0	0	3	0	0	0
ASV461	k__Bacteria; p__Actinobacteria; c__Actinobacteria; o__Actinomycetales; f__Nocardioidaceae; g__; s__	0	0	0	39	0	244	0	46	160	38	59	31	21	14	23	13	2	16	4	0	2	24	0	0	396	0	98	152	34	0	0	19	0	0	0	0	33	43	3	2	6	0	1	1	60	1	5	0
ASV462	k__Bacteria; p__Proteobacteria; c__Betaproteobacteria; o__Burkholderiales; f__Oxalobacteraceae; g__Janthinobacterium; s__	0	0	0	0	0	0	0	0	0	0	0	0	0	0	0	0	0	0	0	0	0	0	0	0	0	0	0	19	0	4	0	0	0	0	819	364	0	0	0	0	0	0	0	0	0	0	0	0
ASV463	k__Bacteria; p__Proteobacteria; c__Betaproteobacteria; o__Burkholderiales; f__Comamonadaceae	0	0	2	0	0	0	0	0	0	0	0	0	0	0	0	0	0	0	0	0	0	0	0	16	27	30	42	197	108	32	92	197	102	7	37	122	244	150	16	2	7	0	0	0	0	0	0	0
ASV464	k__Bacteria; p__Bacteroidetes; c__Cytophagia; o__Cytophagales; f__Cytophagaceae; g__Hymenobacter; s__	0	0	0	47	22	13	0	207	1	9	1	268	0	584	10	0	1	0	8	0	8	6	0	1	0	0	0	8	0	3	9	0	0	0	0	0	0	0	0	0	0	0	0	0	0	0	0	0
ASV465	k__Bacteria; p__Actinobacteria; c__Actinobacteria; o__Actinomycetales	0	0	0	25	0	27	0	7	1	0	420	28	5	2	0	0	12	0	2	0	0	0	0	0	187	0	63	14	26	12	32	0	0	6	84	212	42	153	0	2	1	0	0	0	14	0	0	0
ASV466	k__Bacteria; p__Proteobacteria; c__Gammaproteobacteria; o__Enterobacteriales; f__Enterobacteriaceae; g__Klebsiella; s__	0	0	0	0	0	0	0	0	0	0	0	0	0	0	0	0	0	0	0	0	0	0	0	0	0	0	0	0	0	0	0	0	0	0	0	0	0	0	0	0	0	12	0	0	0	0	0	0
ASV467	k__Bacteria; p__Actinobacteria; c__Actinobacteria; o__Actinomycetales; f__Mycobacteriaceae; g__Mycobacterium; s__	0	0	7	27	2	237	4	0	27	0	53	0	817	0	117	0	25	0	0	0	2	0	0	0	0	0	0	0	0	0	0	0	0	0	0	0	0	0	0	11	8	1	1	0	11	0	0	0
ASV468	k__Bacteria; p__Proteobacteria; c__Gammaproteobacteria; o__Enterobacteriales; f__Enterobacteriaceae; g__Pantoea; s__agglomerans	0	0	0	0	0	0	0	0	0	0	0	0	0	0	0	0	0	0	0	0	0	0	1	0	0	0	0	0	0	0	0	0	0	0	0	0	0	0	0	0	1	1	0	0	0	0	0	0
ASV469	k__Bacteria; p__Proteobacteria; c__Gammaproteobacteria; o__Xanthomonadales; f__Xanthomonadaceae	0	0	0	0	0	0	0	0	0	0	0	0	0	0	0	0	0	0	0	0	0	0	0	0	0	0	0	0	0	0	0	0	0	0	0	0	0	0	0	136	25	1890	259	0	0	0	0	0
ASV470	k__Bacteria; p__Actinobacteria; c__Actinobacteria; o__Actinomycetales; f__Nocardioidaceae	0	0	0	0	0	0	0	0	0	0	0	0	0	0	0	0	0	0	0	0	0	0	0	0	0	0	0	463	0	2	28	0	0	0	0	0	1118	0	0	0	2	0	0	0	0	0	1	0
ASV471	k__Bacteria; p__Actinobacteria; c__Actinobacteria; o__Actinomycetales; f__Nocardioidaceae; g__Aeromicrobium; s__	0	0	0	0	0	8	0	0	30	0	33	9	1	6	1	0	35	686	1	0	0	0	0	0	24	126	4	358	90	5	2	0	0	0	0	0	0	0	0	66	26	17	3	2	37	2	0	0
ASV472	k__Bacteria; p__Actinobacteria; c__Actinobacteria; o__Actinomycetales; f__Microbacteriaceae; g__Salinibacterium; s__	0	0	0	0	2	12	3	0	4	4	41	1084	0	0	2	0	18	2	6	0	0	0	0	0	2	0	0	0	0	1	5	0	0	0	0	8	0	0	0	43	11	3	1	0	26	1	0	0
ASV473	k__Bacteria; p__Actinobacteria; c__Actinobacteria; o__Actinomycetales; f__Microbacteriaceae; g__Salinibacterium; s__	0	0	0	0	2	18	7	0	0	0	0	13	0	0	0	0	11	51	0	4	0	398	0	9	70	0	60	102	122	151	25	24	0	2	11	25	1	406	1	1	0	0	0	4	27	17	10	5
ASV474	k__Bacteria; p__Actinobacteria; c__Thermoleophilia; o__Solirubrobacterales; f__Patulibacteraceae; g__; s__	0	0	0	0	0	0	0	0	0	1	0	1205	0	0	4	0	1	0	0	0	0	0	0	0	0	0	0	0	0	0	0	0	0	0	0	0	0	0	0	0	1	1	0	0	2	0	0	0
ASV475	k__Bacteria; p__Bacteroidetes; c__Cytophagia; o__Cytophagales; f__Cytophagaceae; g__Dyadobacter; s__	0	0	0	0	0	0	9	0	0	0	419	0	1	0	0	0	394	0	0	0	0	0	0	0	0	0	0	0	0	0	0	0	0	0	0	0	0	0	0	813	228	149	79	0	0	0	0	0
ASV476	k__Bacteria; p__Proteobacteria; c__Alphaproteobacteria; o__Sphingomonadales; f__Sphingomonadaceae; g__Sphingomonas; s__	0	0	0	192	0	0	0	0	0	0	405	100	38	0	18	0	26	0	0	0	0	1	0	0	4	96	2	21	0	0	0	0	0	0	4	0	0	0	2	101	250	5	1	0	3	0	0	0
ASV477	k__Bacteria; p__FBP; c__; o__; f__; g__; s__	0	0	0	4	0	185	0	0	5	0	231	29	0	85	47	187	0	3	0	0	0	0	0	0	10	0	0	32	17	3	10	0	0	0	9	113	74	312	0	0	0	0	0	0	0	0	0	0
ASV478	k__Bacteria; p__Chlamydiae; c__Chlamydiia; o__Chlamydiales; f__Rhabdochlamydiaceae; g__Candidatus Rhabdochlamydia; s__	0	0	0	0	0	0	0	0	0	0	0	0	0	0	0	0	0	0	0	0	0	0	0	0	0	0	5	0	0	0	0	0	0	0	0	0	1290	0	2	0	0	0	0	0	0	0	0	0
ASV479	k__Bacteria; p__Proteobacteria; c__Gammaproteobacteria; o__Enterobacteriales; f__Enterobacteriaceae	0	0	0	0	0	0	0	0	0	0	0	0	0	0	0	0	1	1	0	0	0	0	0	0	0	0	0	0	0	0	0	0	0	0	0	0	0	0	0	0	299	0	0	0	0	0	0	0
ASV480	k__Bacteria; p__Firmicutes; c__Bacilli; o__Bacillales; f__Bacillaceae; g__Bacillus; s__flexus	0	0	5	11	6	67	2	0	9	14	8	16	29	10	0	2	1	0	0	1	0	9	26	0	436	0	6	150	30	1	0	119	2	3	137	64	80	60	12	5	4	0	0	0	0	0	0	0
ASV481	k__Bacteria; p__Actinobacteria; c__Actinobacteria; o__Actinomycetales; f__Nocardioidaceae	0	0	12	0	3	0	0	0	4	0	0	25	0	0	0	0	0	78	0	1	0	0	8	0	56	0	51	87	32	2	82	7	1	2	0	12	381	692	0	0	0	0	0	1	13	2	1	1
ASV482	k__Bacteria; p__Proteobacteria; c__Alphaproteobacteria; o__Rhizobiales; f__Xanthobacteraceae; g__Labrys; s__	0	0	0	0	0	0	0	0	0	0	0	0	0	0	0	0	0	0	0	0	0	0	0	0	113	0	29	11	1	3	4	25	95	0	0	102	24	952	0	0	3	1	1	0	0	0	0	0
ASV483	k__Bacteria; p__Bacteroidetes; c__Cytophagia; o__Cytophagales; f__Cytophagaceae; g__Dyadobacter; s__	0	0	0	175	0	0	8	0	59	0	646	0	0	0	208	0	6	0	26	0	0	0	0	0	0	0	53	0	124	0	0	0	0	0	1	3	95	117	0	0	0	0	0	0	0	5	0	6
ASV484	k__Bacteria; p__Proteobacteria; c__Gammaproteobacteria; o__Pseudomonadales; f__Moraxellaceae; g__Acinetobacter; s__	0	6	175	25	14	10	7	0	12	386	15	31	37	17	7	131	9	2	31	4	1	33	45	0	0	9	95	0	0	0	0	0	0	1	19	0	0	209	17	0	0	0	0	0	0	0	0	0
ASV485	k__Bacteria; p__Proteobacteria; c__Betaproteobacteria; o__Burkholderiales; f__Burkholderiaceae	0	0	2	0	0	0	1	0	0	0	0	0	0	0	0	0	0	0	0	0	0	0	0	20	13	18	52	133	146	25	159	252	83	6	60	108	207	198	25	0	0	0	0	0	0	0	0	0
ASV486	k__Bacteria; p__Bacteroidetes; c__Cytophagia; o__Cytophagales; f__Cytophagaceae; g__Hymenobacter; s__	0	0	0	25	0	579	0	0	0	1	43	355	8	0	1	102	31	25	12	0	0	2	0	0	0	0	0	0	0	0	27	0	0	0	0	0	18	12	0	1	3	0	0	0	2	1	0	0
ASV487	k__Bacteria; p__Bacteroidetes; c__Cytophagia; o__Cytophagales; f__Cytophagaceae; g__Hymenobacter; s__	0	0	0	1	0	1	1	0	0	0	20	0	0	15	0	0	3	1	4	0	0	64	0	0	47	0	0	0	1	3	28	0	0	0	0	0	0	1148	0	0	0	0	0	0	3	0	0	0
ASV488	k__Bacteria; p__Actinobacteria; c__Actinobacteria; o__Actinomycetales; f__Streptosporangiaceae; g__Nonomuraea; s__	0	0	0	0	0	0	0	0	0	0	1	7	0	0	0	0	0	0	0	0	0	0	0	0	0	0	0	0	0	1	0	0	0	0	0	0	0	0	0	1	0	0	0	0	1	0	0	0
ASV489	k__Bacteria; p__Bacteroidetes; c__Cytophagia; o__Cytophagales; f__Cytophagaceae; g__Hymenobacter; s__	0	2	0	0	0	0	0	1092	0	3	1	0	0	0	0	0	0	0	0	0	0	0	0	0	0	0	0	0	0	0	0	1	0	0	0	0	2	0	0	0	4	0	2	0	0	0	0	0
ASV490	k__Bacteria; p__Actinobacteria; c__Actinobacteria; o__Actinomycetales	0	0	0	0	0	0	0	0	0	0	19	0	0	1	0	0	0	0	0	2	0	3	0	0	0	0	0	12	1	0	3	0	0	0	0	1	0	0	0	1470	519	231	180	0	36	0	0	0
ASV491	k__Bacteria; p__Actinobacteria; c__Actinobacteria; o__Actinomycetales; f__Mycobacteriaceae; g__Mycobacterium; s__	0	3	0	206	3	213	2	0	117	24	294	14	244	3	2	0	72	0	40	0	0	0	0	4	7	0	0	1	45	10	0	0	0	0	5	5	5	0	1	4	4	1	0	0	0	0	0	0
ASV492	k__Bacteria; p__Actinobacteria; c__Actinobacteria; o__Actinomycetales; f__Williamsiaceae; g__Williamsia; s__	0	0	0	0	0	12	0	0	3	0	1082	33	12	0	0	0	0	0	0	0	0	0	0	0	0	393	0	0	3	0	0	0	0	0	0	0	0	0	0	5	0	1	1	0	0	1	0	1
ASV493	k__Bacteria; p__Actinobacteria; c__Actinobacteria; o__Actinomycetales; f__Microbacteriaceae	0	0	0	0	7	7	0	0	3	0	5	0	0	0	0	0	1	12	8	0	0	0	13	3	506	0	250	0	234	3	0	11	30	4	14	33	5	136	0	0	0	0	0	0	119	1	0	0
ASV494	k__Bacteria; p__Proteobacteria; c__Alphaproteobacteria; o__Rhizobiales; f__Rhizobiaceae	24	8	0	0	2	123	15	0	17	0	300	0	0	1	2	0	567	10	3	8	29	2	0	8	1	4	0	0	1	0	0	0	0	0	0	0	6	0	0	492	384	671	942	0	12	23	4	6
ASV495	k__Bacteria; p__Proteobacteria; c__Gammaproteobacteria; o__Enterobacteriales; f__Enterobacteriaceae; g__Klebsiella; s__	0	0	0	0	0	0	0	0	0	0	0	0	0	0	0	0	0	0	0	0	0	0	0	0	0	0	0	0	0	0	0	0	0	0	0	0	0	0	0	0	0	0	0	0	0	0	0	0
ASV496	k__Bacteria; p__Bacteroidetes; c__Cytophagia; o__Cytophagales; f__Cytophagaceae; g__Dyadobacter; s__	0	0	0	0	0	0	0	0	0	0	0	0	0	0	0	0	0	0	0	0	0	0	0	0	0	0	0	0	0	0	0	0	0	0	0	0	0	0	0	1672	503	1	0	0	0	0	0	0
ASV497	k__Bacteria; p__Actinobacteria; c__Actinobacteria; o__Actinomycetales; f__Nocardioidaceae; g__Nocardioides; s__	0	0	0	5	2	319	1	0	0	1	1169	21	0	0	1	0	4	0	0	0	0	0	0	0	0	0	0	0	22	0	0	0	0	0	0	0	0	0	0	0	4	0	0	11	29	1	1	0
ASV498	k__Bacteria; p__Proteobacteria; c__Alphaproteobacteria; o__Sphingomonadales; f__Sphingomonadaceae; g__Sphingomonas; s__wittichii	0	0	0	63	0	83	0	0	2	0	404	40	322	0	13	8	54	0	0	0	12	6	0	0	25	8	3	4	5	0	0	3	0	0	0	45	2	56	0	13	47	3	0	0	1	0	0	0
ASV499	k__Bacteria; p__Proteobacteria; c__Betaproteobacteria; o__Burkholderiales; f__Oxalobacteraceae; g__Janthinobacterium; s__lividum	0	0	0	0	0	1128	0	113	0	0	0	0	0	0	0	0	0	0	0	0	0	0	0	0	0	0	0	0	1	0	0	0	0	0	0	6	0	0	0	0	0	0	0	0	0	0	0	0
ASV500	k__Bacteria; p__Actinobacteria; c__Actinobacteria; o__Actinomycetales; f__Microbacteriaceae	0	0	0	8	7	4	28	0	0	0	4	46	0	0	0	0	32	59	0	63	4	135	0	32	5	0	222	17	532	60	16	1	0	8	6	21	14	62	1	2	0	0	1	3	10	7	13	3
ASV501	k__Bacteria; p__Proteobacteria; c__Gammaproteobacteria; o__Enterobacteriales; f__Enterobacteriaceae	0	0	0	0	0	0	0	0	0	0	0	0	0	0	0	0	0	0	0	0	0	0	0	0	0	0	0	0	0	0	0	0	0	0	0	0	0	0	0	0	0	0	0	0	0	0	0	0
ASV502	k__Bacteria; p__Actinobacteria; c__Actinobacteria; o__Actinomycetales; f__Nocardioidaceae; g__; s__	0	1	0	12	0	0	0	97	3	2	20	644	0	0	0	0	2	7	10	1	0	0	0	0	104	0	8	0	31	2	0	0	0	3	0	88	0	4	0	2	12	0	1	0	73	1	3	0
ASV503	k__Bacteria; p__Actinobacteria; c__Actinobacteria; o__Actinomycetales; f__Mycobacteriaceae; g__Mycobacterium; s__	0	0	0	0	0	0	0	0	0	0	0	0	0	0	0	0	0	0	0	0	0	0	0	0	0	0	0	0	0	0	0	1	0	0	0	0	0	0	0	1092	1035	1	2	0	0	0	0	0
ASV504	k__Bacteria; p__Actinobacteria; c__Actinobacteria; o__Actinomycetales; f__Microbacteriaceae; g__; s__	0	0	0	0	0	0	0	0	0	1	72	513	3	136	0	69	35	0	21	2	0	47	13	0	20	0	0	0	0	0	0	0	0	0	0	0	10	192	0	0	1	1	2	0	0	0	0	0
ASV505	k__Bacteria; p__Bacteroidetes; c__Sphingobacteriia; o__Sphingobacteriales; f__Sphingobacteriaceae; g__; s__	0	0	0	299	0	271	1	0	1	0	0	0	281	0	0	0	8	0	23	0	0	0	33	0	0	0	0	88	0	0	0	0	0	0	0	0	0	0	0	3	0	0	0	0	3	0	0	2
ASV506	k__Bacteria; p__Firmicutes; c__Bacilli; o__Bacillales; f__Paenibacillaceae; g__; s__	0	0	0	0	0	0	0	0	0	0	0	0	0	0	0	0	0	0	0	0	0	0	0	0	0	0	0	0	0	0	0	0	0	0	0	0	1505	0	0	0	0	0	0	0	0	0	0	0
ASV507	k__Bacteria; p__Proteobacteria; c__Alphaproteobacteria; o__Rhizobiales; f__Phyllobacteriaceae	1	0	0	20	0	0	0	0	0	0	1	0	917	0	0	0	7	0	0	0	0	0	0	0	0	0	0	0	0	0	0	0	0	0	0	0	0	0	0	3	38	11	5	0	0	0	0	0
ASV508	k__Bacteria; p__Proteobacteria; c__Betaproteobacteria; o__Burkholderiales; f__Oxalobacteraceae; g__Janthinobacterium; s__	0	0	0	19	0	2	0	96	0	0	24	0	0	10	0	0	2	0	0	0	0	3	2	0	5	0	47	8	41	0	0	12	2	0	741	35	0	141	0	0	0	0	0	0	0	0	0	0
ASV509	k__Bacteria; p__Gemmatimonadetes; c__Gemm-3; o__; f__; g__; s__	0	0	0	0	0	0	0	0	0	0	17	0	0	0	0	0	0	0	0	0	0	0	0	0	0	0	0	0	0	0	1	0	0	0	0	0	1088	817	2	0	1	0	2	0	0	0	0	0
ASV510	k__Bacteria; p__Proteobacteria; c__Alphaproteobacteria; o__Rhizobiales; f__Methylocystaceae; g__Methylopila; s__	0	2	0	0	177	5	4	0	0	0	28	0	0	0	1	0	1	0	0	0	0	0	0	0	105	3	11	0	41	4	0	132	29	0	0	189	108	341	0	16	20	3	3	0	0	19	9	1
ASV511	k__Bacteria; p__Bacteroidetes; c__Flavobacteriia; o__Flavobacteriales; f__Flavobacteriaceae; g__Flavobacterium; s__	0	0	0	110	0	0	1	0	0	0	1041	0	0	0	0	0	0	0	0	0	0	0	0	0	0	0	0	0	0	0	0	0	0	0	0	0	0	0	0	0	23	30	55	0	0	0	0	0
ASV512	k__Bacteria; p__Proteobacteria; c__Alphaproteobacteria; o__Rhizobiales; f__Rhizobiaceae; g__Agrobacterium; s__	0	0	0	0	5	0	0	0	3	0	3	0	0	0	0	0	16	0	0	1	1	0	0	1	2	0	0	8	35	5	0	0	0	0	0	0	0	0	0	4	13	7	23	0	4	16	1	0
ASV513	k__Bacteria; p__Bacteroidetes; c__Cytophagia; o__Cytophagales; f__Cytophagaceae; g__Hymenobacter; s__	0	0	0	6	0	5	0	121	0	0	50	19	0	0	2	0	2	1	5	3	0	126	0	0	17	0	0	0	0	0	5	0	0	0	5	6	0	912	0	0	0	0	1	0	0	0	0	0
ASV514	k__Bacteria; p__Actinobacteria; c__Actinobacteria; o__Actinomycetales; f__Micromonosporaceae	0	0	0	0	0	0	0	0	0	0	0	0	0	0	0	0	0	0	0	0	0	0	0	0	0	0	0	0	0	0	0	0	0	0	0	0	0	0	0	3	1	0	2	0	0	0	0	0
ASV515	k__Bacteria; p__Proteobacteria; c__Betaproteobacteria; o__Burkholderiales; f__Oxalobacteraceae; g__Janthinobacterium; s__	0	0	0	0	0	3	3	0	0	0	2	4	0	0	0	0	104	0	0	0	0	0	3	0	0	0	0	0	0	6	0	0	0	0	72	886	0	0	0	0	1	0	0	0	0	0	0	0
ASV516	k__Bacteria; p__Proteobacteria; c__Gammaproteobacteria; o__Enterobacteriales; f__Enterobacteriaceae	0	0	0	0	0	0	0	585	0	0	66	0	0	0	0	0	0	0	0	0	0	0	0	0	0	0	0	0	0	0	0	0	0	0	0	0	0	0	0	1	0	884	0	0	0	0	0	0
ASV517	k__Bacteria; p__Proteobacteria; c__Alphaproteobacteria; o__Sphingomonadales; f__Sphingomonadaceae; g__Sphingomonas; s__	1	0	0	26	0	14	1	0	8	0	3	10	4	0	0	1	10	0	0	0	0	3	0	0	41	0	2	386	4	0	1	0	0	0	1	0	126	577	16	48	40	6	1	0	1	0	0	0
ASV518	k__Bacteria; p__Bacteroidetes; c__Sphingobacteriia; o__Sphingobacteriales; f__Sphingobacteriaceae; g__Pedobacter; s__	0	0	0	0	0	656	0	0	124	0	1	18	25	0	0	4	1	0	0	0	0	9	0	0	0	123	0	0	0	0	0	0	0	0	0	1	40	0	1	7	3	0	0	0	0	0	0	0
ASV519	k__Bacteria; p__Bacteroidetes; c__Cytophagia; o__Cytophagales; f__Cytophagaceae; g__Hymenobacter; s__	0	0	0	0	0	0	0	0	0	0	2	0	0	0	0	0	0	0	0	0	0	8	0	0	0	0	1	0	0	6	0	0	0	73	135	697	0	57	0	0	0	0	0	0	0	0	0	0
ASV520	k__Bacteria; p__Proteobacteria; c__Betaproteobacteria; o__Burkholderiales; f__Comamonadaceae	1	0	0	0	0	8	0	136	0	0	87	0	0	33	13	0	3	0	0	0	0	11	0	0	218	0	43	0	33	0	5	1	0	0	2	25	1	601	0	5	5	0	1	0	0	0	0	2
ASV521	k__Bacteria; p__Bacteroidetes; c__Sphingobacteriia; o__Sphingobacteriales; f__Sphingobacteriaceae; g__Pedobacter; s__	0	0	0	0	0	10	4	0	0	0	23	0	8	0	11	0	195	0	0	0	0	7	0	0	0	15	0	6	0	1	43	0	0	4	0	72	141	190	16	3	50	0	0	0	37	3	15	50
ASV522	k__Bacteria; p__Proteobacteria; c__Betaproteobacteria; o__Burkholderiales; f__Oxalobacteraceae; g__; s__	0	0	0	1	0	29	0	0	0	0	0	0	0	0	0	0	0	0	0	0	0	0	0	1	0	0	0	0	0	0	0	0	0	1	987	10	0	0	0	6	0	0	0	0	0	0	0	0
ASV523	k__Bacteria; p__Proteobacteria; c__Betaproteobacteria; o__Burkholderiales; f__Oxalobacteraceae	0	0	0	0	1	1	0	0	0	0	0	0	0	0	0	0	2	3	0	0	1	1372	0	0	0	0	7	0	0	1	0	0	0	0	0	0	0	0	0	0	0	0	0	0	1	0	0	0
ASV524	k__Bacteria; p__Bacteroidetes; c__Sphingobacteriia; o__Sphingobacteriales; f__Sphingobacteriaceae; g__Olivibacter; s__	0	0	0	0	0	0	0	0	0	0	0	0	0	0	0	0	0	0	0	0	0	0	0	0	0	0	0	0	0	0	0	0	0	0	0	0	0	0	0	0	0	0	0	0	0	0	0	0
ASV525	k__Bacteria; p__Proteobacteria; c__Alphaproteobacteria; o__Rhizobiales; f__Xanthobacteraceae; g__; s__	0	0	0	2	6	8	0	0	21	19	44	0	10	0	0	0	1	0	0	0	6	0	0	0	0	0	0	0	0	0	12	0	0	0	0	0	0	0	0	507	392	138	81	0	5	0	0	0
ASV526	k__Bacteria; p__Actinobacteria; c__Actinobacteria; o__Actinomycetales; f__Geodermatophilaceae	0	0	0	1	0	2	0	0	31	0	1	23	43	0	0	0	0	0	2	0	0	23	0	0	276	12	34	112	37	0	0	0	0	3	7	26	41	241	13	35	45	0	2	0	275	2	5	0
ASV527	k__Bacteria; p__Actinobacteria; c__Acidimicrobiia; o__Acidimicrobiales; f__; g__; s__	0	0	0	0	0	12	0	0	0	0	27	0	0	2	39	0	5	0	0	0	0	0	0	0	20	3	4	0	0	2	0	0	0	0	0	13	0	1012	1	6	10	1	0	0	30	0	0	0
ASV528	k__Bacteria; p__Actinobacteria; c__Actinobacteria; o__Actinomycetales; f__Nakamurellaceae; g__; s__	0	0	0	77	0	59	0	0	5	5	171	123	18	0	0	24	11	5	3	0	0	11	0	0	172	0	181	20	28	2	1	9	3	1	0	7	102	152	0	3	3	3	5	0	17	2	3	0
ASV529	k__Bacteria; p__Proteobacteria; c__Betaproteobacteria; o__Burkholderiales; f__Oxalobacteraceae; g__Janthinobacterium; s__	0	0	0	4	0	15	0	0	0	0	2	0	0	0	0	0	0	0	0	0	0	1	0	0	1	156	51	0	1126	7	1	0	0	0	1	23	0	1	0	0	7	0	0	0	0	0	0	0
ASV530	k__Bacteria; p__Bacteroidetes; c__Cytophagia; o__Cytophagales; f__Cytophagaceae; g__Hymenobacter; s__	0	0	0	0	0	8	0	0	0	0	8	0	0	0	0	0	0	7	2	0	0	15	0	0	883	0	0	14	16	0	10	0	0	0	0	0	0	0	0	4	3	0	0	0	1	0	0	0
ASV531	k__Bacteria; p__Proteobacteria; c__Gammaproteobacteria; o__Enterobacteriales; f__Enterobacteriaceae	0	0	0	0	0	0	0	0	0	0	0	0	0	0	0	0	0	0	0	0	0	0	0	0	0	0	0	0	0	0	0	0	0	0	0	0	0	0	0	0	1	0	0	0	0	0	0	0
ASV532	k__Bacteria; p__Proteobacteria; c__Betaproteobacteria; o__Burkholderiales; f__Comamonadaceae	0	0	0	15	32	13	1	109	0	0	18	22	0	0	0	0	10	48	7	0	4	0	126	0	9	0	106	17	167	6	8	0	0	0	128	104	0	135	0	0	0	0	0	0	27	0	0	1
ASV533	k__Bacteria; p__Proteobacteria; c__Gammaproteobacteria; o__Enterobacteriales; f__Enterobacteriaceae	0	0	0	0	0	0	0	0	0	0	1	0	0	0	0	0	0	0	0	0	0	0	0	0	0	0	0	0	0	0	0	0	0	0	0	0	0	0	0	0	0	0	0	0	0	0	0	0
ASV534	k__Bacteria; p__Proteobacteria; c__Alphaproteobacteria; o__Rhodospirillales; f__Acetobacteraceae	0	0	0	0	0	0	0	0	0	0	0	0	0	0	0	0	0	0	0	0	0	0	0	0	0	0	0	0	0	0	0	0	0	0	0	0	0	0	0	0	1	50	1	0	0	0	0	0
ASV535	k__Bacteria; p__Actinobacteria; c__Actinobacteria; o__Actinomycetales; f__Nocardioidaceae; g__Aeromicrobium; s__	0	0	0	0	0	1	0	0	0	0	0	7	0	0	1	0	0	0	0	0	0	0	0	38	61	351	25	196	24	24	10	146	91	27	32	70	242	12	21	20	3	16	0	0	3	1	0	0
ASV536	k__Bacteria; p__Proteobacteria; c__Deltaproteobacteria; o__Bdellovibrionales; f__Bdellovibrionaceae; g__Bdellovibrio; s__bacteriovorus	0	0	0	37	0	244	5	0	11	0	417	13	8	0	0	0	177	0	0	0	0	0	0	0	0	0	0	2	0	4	23	0	0	0	0	0	0	0	0	11	2	0	9	0	4	0	0	0
ASV537	k__Bacteria; p__Proteobacteria; c__Betaproteobacteria; o__Burkholderiales; f__Alcaligenaceae	0	1	0	0	109	53	3	0	3	0	1	0	0	0	6	0	0	30	1044	0	0	0	0	0	0	12	0	0	0	0	0	0	0	0	0	0	0	11	0	2	1	0	5	0	1	0	0	3
ASV538	k__Bacteria; p__Proteobacteria; c__Alphaproteobacteria; o__Rhodospirillales; f__Acetobacteraceae; g__; s__	1	0	0	0	1	0	0	0	0	0	0	0	0	0	0	0	0	0	0	0	0	0	0	0	12	0	0	33	0	0	0	1	0	0	0	0	0	87	0	0	14	2	0	0	0	0	0	0
ASV539	k__Bacteria; p__Bacteroidetes; c__Sphingobacteriia; o__Sphingobacteriales; f__Sphingobacteriaceae; g__Pedobacter; s__	0	1	0	0	52	4	14	0	71	2	66	0	0	183	38	0	593	83	3	10	4	1	0	2	0	0	0	0	9	0	0	0	6	0	0	0	0	0	0	0	3	0	0	0	0	0	0	0
ASV540	k__Bacteria; p__Proteobacteria; c__Betaproteobacteria; o__Burkholderiales; f__Comamonadaceae; g__Polaromonas; s__	0	0	0	218	16	28	1	9	45	0	34	0	9	16	0	26	31	8	3	2	5	99	2	0	66	5	76	16	85	9	93	0	64	0	3	24	36	86	0	4	2	0	0	0	16	1	2	0
ASV541	k__Bacteria; p__FBP; c__; o__; f__; g__; s__	0	0	0	243	0	66	0	0	591	0	0	0	53	0	0	45	0	0	0	0	0	19	0	0	8	0	0	16	0	0	0	0	0	0	26	13	0	0	0	0	0	0	0	0	0	0	0	0
ASV542	k__Bacteria; p__FBP; c__; o__; f__; g__; s__	0	0	0	0	0	0	0	0	0	0	0	0	0	0	0	0	0	0	0	0	0	0	0	0	800	0	0	0	0	0	0	0	6	0	0	0	0	0	12	0	0	0	0	0	0	0	0	0
ASV543	k__Bacteria; p__Proteobacteria; c__Alphaproteobacteria; o__Rhizobiales	0	0	0	4	0	21	9	0	8	19	23	3	29	0	11	0	253	0	2	0	0	2	0	0	21	0	0	0	0	0	1	0	0	0	1	0	9	0	1	657	152	55	11	0	4	0	0	0
ASV544	k__Bacteria; p__Proteobacteria; c__Gammaproteobacteria; o__Enterobacteriales; f__Enterobacteriaceae	0	0	0	0	0	0	0	0	0	0	0	0	0	0	0	0	0	1	0	0	0	0	0	0	0	0	0	0	0	0	0	0	0	0	0	0	0	0	0	0	0	0	0	0	0	0	0	0
ASV545	k__Bacteria; p__Bacteroidetes; c__Cytophagia; o__Cytophagales; f__Cytophagaceae; g__; s__	0	0	0	0	0	0	0	0	0	0	0	0	0	0	0	0	0	0	0	0	0	0	0	0	0	19	93	5	0	0	2	1	0	0	0	0	839	2	69	5	0	0	0	0	0	0	0	0
ASV546	k__Bacteria; p__Proteobacteria; c__Alphaproteobacteria; o__Rhodospirillales; f__Acetobacteraceae	2	234	0	21	57	33	0	0	10	0	25	41	0	12	1	0	34	49	34	3	0	4	0	0	6	0	1	4	2	8	52	0	4	2	0	0	0	0	0	0	6	0	1	1	319	53	1	51
ASV547	k__Bacteria; p__Actinobacteria; c__Actinobacteria; o__Actinomycetales; f__Streptomycetaceae; g__; s__	1	0	0	0	0	0	0	0	1	0	11	0	0	0	0	0	0	0	0	1	0	0	0	0	0	0	0	0	0	0	0	0	0	0	0	0	0	0	0	0	0	0	1	0	0	0	0	0
ASV548	k__Bacteria; p__Proteobacteria; c__Alphaproteobacteria; o__Rhodospirillales; f__Acetobacteraceae; g__; s__	0	0	0	0	0	6	0	0	6	0	0	1	0	0	0	0	0	0	0	0	0	0	0	0	0	0	0	0	0	0	0	0	0	0	0	0	0	1	0	0	0	0	1	0	0	0	0	0
ASV549	k__Bacteria; p__Proteobacteria; c__Alphaproteobacteria; o__Rhizobiales	6	0	15	0	0	4	2	0	0	7	4	0	1	0	0	0	5	0	1	0	0	1	0	12	24	10	31	9	4	13	33	90	67	7	20	50	355	90	47	137	86	12	4	0	0	0	0	0
ASV550	k__Bacteria; p__Proteobacteria; c__Gammaproteobacteria; o__Enterobacteriales; f__Enterobacteriaceae	0	0	0	0	0	0	0	0	0	0	0	0	0	0	0	0	0	0	0	0	0	0	0	0	0	0	0	0	0	0	0	0	0	0	0	0	0	0	0	0	0	0	0	0	0	0	0	0
ASV551	k__Bacteria; p__Actinobacteria; c__Actinobacteria; o__Actinomycetales; f__Nocardioidaceae; g__; s__	0	0	0	286	1	135	0	0	7	0	343	124	0	0	3	0	17	0	4	0	0	0	0	0	114	0	0	0	0	0	0	0	0	0	0	5	0	2	0	17	32	1	1	1	15	19	15	0
ASV552	k__Bacteria; p__Actinobacteria; c__Acidimicrobiia; o__Acidimicrobiales; f__; g__; s__	0	0	0	0	0	339	0	0	0	0	3	0	0	0	0	0	0	0	0	0	0	0	0	0	510	0	0	0	0	5	0	0	0	0	0	0	0	0	0	2	12	0	0	0	4	0	0	0
ASV553	k__Bacteria; p__Proteobacteria; c__Gammaproteobacteria; o__Enterobacteriales; f__Enterobacteriaceae	0	0	0	0	0	0	0	0	0	0	0	0	0	0	0	0	0	0	0	0	0	0	0	0	0	0	0	0	0	0	0	0	0	0	0	0	0	0	0	0	2	0	0	0	0	0	0	0
ASV554	k__Bacteria; p__Proteobacteria; c__Alphaproteobacteria; o__Rhizobiales; f__Phyllobacteriaceae; g__Aminobacter; s__	0	1	0	6	48	38	1	0	32	0	23	2	21	0	110	0	38	6	0	0	0	5	3	0	0	44	20	26	106	12	40	41	26	1	0	48	8	1	3	125	166	15	88	0	37	6	0	13
ASV555	k__Bacteria; p__Actinobacteria; c__Actinobacteria; o__Actinomycetales; f__Nocardioidaceae; g__; s__	0	0	0	0	4	11	1	0	0	0	0	53	0	1	0	0	3	12	0	4	0	1	0	0	23	0	32	0	0	0	0	0	0	0	0	52	19	900	0	0	5	0	0	0	7	0	0	0
ASV556	k__Bacteria; p__Proteobacteria; c__Betaproteobacteria; o__Burkholderiales; f__Oxalobacteraceae; g__Janthinobacterium; s__	0	0	0	0	10	386	1	0	0	0	44	17	0	0	0	14	28	50	0	0	0	0	55	0	2	2	122	14	97	2	35	0	1	0	13	24	0	177	2	0	0	0	1	0	0	0	0	0
ASV557	k__Bacteria; p__Actinobacteria; c__Actinobacteria; o__Actinomycetales; f__Nakamurellaceae; g__; s__	0	0	0	0	0	0	0	0	0	0	1	0	0	3	0	0	0	0	0	0	0	0	0	15	89	0	2	0	13	3	0	19	196	2	33	252	25	232	6	1	5	0	3	0	0	0	0	0
ASV558	k__Bacteria; p__Proteobacteria; c__Gammaproteobacteria; o__Enterobacteriales; f__Enterobacteriaceae	0	0	0	0	0	0	1	0	0	0	1	0	0	0	0	0	0	0	0	1	0	0	0	0	0	0	0	0	0	0	0	0	0	0	0	0	0	0	1	0	0	0	0	0	0	0	0	0
ASV559	k__Bacteria; p__Proteobacteria; c__Alphaproteobacteria; o__Caulobacterales; f__Caulobacteraceae; g__Caulobacter; s__	0	16	0	0	0	0	0	0	0	0	0	2	0	0	0	0	0	0	0	0	0	0	0	32	48	27	49	27	14	15	0	144	93	12	63	89	174	44	31	42	26	48	1	0	3	0	0	0
ASV560	k__Bacteria; p__Firmicutes; c__Bacilli; o__Bacillales; f__Paenibacillaceae; g__Cohnella; s__	0	0	0	0	0	0	0	0	0	0	0	0	0	0	0	0	0	0	0	0	0	0	0	2	17	0	0	0	0	51	297	202	22	8	21	1	479	37	0	0	0	0	0	0	0	0	0	0
ASV561	k__Bacteria; p__Proteobacteria; c__Gammaproteobacteria; o__Enterobacteriales; f__Enterobacteriaceae	1571	2	0	0	0	0	0	0	0	0	0	0	0	0	0	0	1	1	0	0	0	0	0	0	0	0	0	0	0	0	0	0	0	0	0	0	0	0	0	0	1	12	1	0	3	57	0	0
ASV562	k__Bacteria; p__Proteobacteria; c__Gammaproteobacteria; o__Pseudomonadales; f__Moraxellaceae; g__Acinetobacter; s__	0	0	17	0	0	7	0	624	0	134	0	2	12	0	0	19	0	0	0	0	0	0	0	0	0	0	0	0	0	0	0	0	0	0	0	9	0	0	0	0	0	0	0	0	0	0	0	0
ASV563	k__Bacteria; p__Firmicutes; c__Bacilli; o__Bacillales; f__Staphylococcaceae; g__Staphylococcus; s__epidermidis	1	21	161	1	16	1	2	271	3	75	4	1	17	1	0	55	3	6	1	0	8	29	39	7	12	4	27	7	6	1	7	21	12	1	3	11	173	196	15	1	2	1	0	0	0	0	0	0
ASV564	k__Bacteria; p__Actinobacteria; c__Actinobacteria; o__Actinomycetales; f__Corynebacteriaceae; g__Corynebacterium; s__	1	14	300	0	7	0	0	109	5	59	0	96	39	0	1	18	0	0	0	0	4	2	0	6	4	0	4	42	0	0	6	42	0	0	0	6	142	95	11	2	1	1	1	0	0	0	0	0
ASV565	k__Bacteria; p__Proteobacteria; c__Betaproteobacteria; o__Burkholderiales; f__Alcaligenaceae; g__Achromobacter; s__	0	0	0	0	0	0	0	0	0	0	0	0	0	0	0	0	0	0	0	0	0	0	0	0	0	0	0	0	0	0	0	0	0	0	0	0	0	0	0	0	0	0	0	0	0	0	0	0
ASV566	k__Bacteria; p__Bacteroidetes; c__Cytophagia; o__Cytophagales; f__Cytophagaceae; g__Hymenobacter; s__	0	0	0	0	0	10	0	0	0	2	17	27	9	0	0	0	0	0	0	0	0	0	0	0	1	0	0	9	365	1	0	0	0	0	0	0	0	757	4	0	0	0	0	0	0	0	0	0
ASV567	k__Bacteria; p__Actinobacteria; c__Actinobacteria; o__Actinomycetales; f__Mycobacteriaceae; g__Mycobacterium; s__	0	0	0	0	0	0	22	0	2	0	3	0	1	0	0	0	947	0	0	0	0	0	0	0	1	4	0	0	0	0	0	0	0	0	0	0	0	0	0	47	43	21	1	0	6	1	0	0
ASV568	k__Bacteria; p__Actinobacteria; c__Actinobacteria; o__Actinomycetales; f__Nocardioidaceae; g__; s__	0	0	0	0	0	1	0	0	2	0	34	0	0	6	0	0	0	0	0	0	0	0	0	0	216	0	6	92	2	4	11	2	8	0	1	28	23	610	4	2	11	0	4	0	17	0	0	0
ASV569	k__Bacteria; p__Bacteroidetes; c__[Saprospirae]; o__[Saprospirales]; f__Chitinophagaceae; g__Chitinophaga; s__	0	0	0	0	0	0	11	0	0	0	0	0	0	0	0	0	465	0	0	1	0	0	0	0	0	0	0	0	0	0	0	0	0	0	0	0	0	0	0	663	8	3	6	0	0	0	0	0
ASV570	k__Bacteria; p__Proteobacteria; c__Alphaproteobacteria; o__Rhizobiales; f__Rhizobiaceae; g__Agrobacterium; s__	8	2	0	0	1	1	2	0	2	0	1	0	0	3	3	0	6	2	5	3	3	2	0	3	0	0	0	0	0	1	0	0	0	0	0	0	2	0	0	22	94	5	60	0	5	6	1	7
ASV571	k__Bacteria; p__Actinobacteria; c__Actinobacteria; o__Actinomycetales; f__Micromonosporaceae	0	0	0	0	0	0	0	0	0	0	0	0	0	0	0	0	0	0	0	0	0	0	0	0	0	0	0	0	0	0	0	0	0	0	0	0	0	0	0	814	1153	12	0	0	0	0	0	0
ASV572	k__Bacteria; p__Bacteroidetes; c__Sphingobacteriia; o__Sphingobacteriales; f__Sphingobacteriaceae; g__Olivibacter; s__	0	0	0	0	0	0	0	0	0	0	0	0	0	0	0	0	0	0	0	0	0	0	0	0	0	0	0	0	0	0	0	0	0	0	0	0	0	0	0	0	0	0	0	0	0	0	0	0
ASV573	k__Bacteria; p__Proteobacteria; c__Betaproteobacteria; o__Burkholderiales; f__Comamonadaceae	0	0	0	1	10	0	0	120	147	68	1	2	0	0	6	0	9	0	0	0	0	0	0	0	7	0	0	0	11	0	0	0	0	0	0	6	69	536	1	0	0	0	0	0	3	22	0	4
ASV574	k__Bacteria; p__Actinobacteria; c__Actinobacteria; o__Actinomycetales; f__Geodermatophilaceae; g__; s__	0	0	19	61	1	144	0	1	109	18	38	35	63	53	8	118	16	3	0	0	0	10	0	0	107	0	0	45	90	0	0	0	0	0	0	0	4	18	0	52	23	1	2	0	8	0	0	0
ASV575	k__Bacteria; p__Proteobacteria; c__Betaproteobacteria; o__Rhodocyclales; f__Rhodocyclaceae; g__Methyloversatilis; s__	0	0	0	0	0	0	0	0	0	0	0	0	0	0	0	0	0	0	0	0	0	0	0	0	0	1	0	0	0	0	0	0	0	0	0	0	1159	0	0	0	0	0	0	0	0	0	0	0
ASV576	k__Bacteria; p__Bacteroidetes; c__Flavobacteriia; o__Flavobacteriales; f__Flavobacteriaceae; g__Flavobacterium; s__	0	0	0	0	0	0	0	0	0	0	0	0	0	0	0	0	0	0	0	0	0	0	0	0	0	0	0	0	0	0	0	0	9	0	0	0	891	0	0	0	0	0	0	0	0	0	0	0
ASV577	k__Bacteria; p__Proteobacteria; c__Betaproteobacteria; o__Burkholderiales; f__Comamonadaceae	0	0	0	0	43	68	6	179	2	0	15	4	0	125	3	0	0	23	9	0	0	0	61	0	21	0	32	0	40	1	96	4	54	3	0	34	0	120	0	11	2	1	0	0	0	0	0	0
ASV578	k__Bacteria; p__Actinobacteria; c__Actinobacteria; o__Actinomycetales; f__Nakamurellaceae; g__; s__	0	0	0	0	0	17	0	0	6	0	15	48	70	0	0	0	6	0	0	2	0	0	6	0	0	0	0	46	1	1	0	0	0	2	1	450	66	0	0	0	12	4	2	37	102	4	7	0
ASV579	k__Bacteria; p__Bacteroidetes; c__Sphingobacteriia; o__Sphingobacteriales; f__Sphingobacteriaceae; g__; s__	0	0	0	8	0	1	0	0	0	0	0	0	0	0	7	0	0	16	9	0	0	37	8	0	10	0	1	0	46	2	27	70	12	3	17	36	0	684	0	0	5	0	1	0	0	1	0	3
ASV580	k__Bacteria; p__Proteobacteria; c__Alphaproteobacteria; o__Rhizobiales; f__Hyphomicrobiaceae; g__Devosia; s__	0	0	0	156	1	80	0	0	73	0	54	23	254	0	3	0	1	0	0	0	0	29	0	1	7	7	11	0	19	19	56	0	1	0	0	9	0	0	0	3	0	0	0	0	0	0	0	0
ASV581	k__Bacteria; p__Bacteroidetes; c__Sphingobacteriia; o__Sphingobacteriales; f__Sphingobacteriaceae; g__Pedobacter; s__cryoconitis	0	0	0	401	0	0	0	0	0	0	381	0	0	0	0	0	0	0	0	0	0	0	0	0	0	0	0	0	0	0	0	0	0	0	0	0	0	0	0	164	22	1	1	0	8	0	0	0
ASV582	k__Bacteria; p__Proteobacteria; c__Betaproteobacteria; o__Burkholderiales; f__Comamonadaceae	0	0	34	0	15	0	53	0	3	33	0	2	9	1	1	119	0	5	1	1	1	13	67	73	0	7	6	105	42	1	39	13	157	29	10	0	4	18	5	0	1	0	0	0	0	0	0	0
ASV583	k__Bacteria; p__Proteobacteria; c__Gammaproteobacteria; o__Enterobacteriales; f__Enterobacteriaceae	0	0	0	0	0	0	0	0	0	0	0	0	0	0	0	0	0	0	0	0	0	0	0	0	0	0	0	0	0	0	0	0	0	0	0	0	0	0	0	0	0	0	0	0	0	0	0	0
ASV584	k__Bacteria; p__Proteobacteria; c__Gammaproteobacteria; o__Xanthomonadales; f__Xanthomonadaceae; g__Pseudoxanthomonas; s__	0	0	0	0	0	0	5	0	0	0	2	0	0	1	6	0	0	0	0	0	0	0	0	0	0	0	8	0	369	0	0	0	0	0	0	0	0	0	0	20	105	33	11	0	0	0	0	0
ASV585	k__Bacteria; p__Proteobacteria; c__Alphaproteobacteria; o__Rhizobiales; f__Hyphomicrobiaceae; g__Devosia; s__	0	0	0	1	0	0	0	0	277	0	467	6	1	0	0	0	5	0	0	0	135	0	0	0	0	0	0	0	0	0	0	0	0	0	0	0	0	0	0	111	55	48	39	0	0	0	0	0
ASV586	k__Bacteria; p__Proteobacteria; c__Gammaproteobacteria; o__Pseudomonadales; f__Moraxellaceae; g__Acinetobacter; s__	0	0	0	0	0	0	0	526	0	154	0	0	5	0	0	47	0	0	0	0	0	0	0	0	1	0	0	0	0	0	0	0	5	0	0	0	0	0	0	0	0	0	0	0	0	0	0	0
ASV587	k__Bacteria; p__Actinobacteria; c__Actinobacteria; o__Actinomycetales; f__Geodermatophilaceae; g__; s__	0	2	0	11	7	20	1	0	11	0	0	88	110	3	0	45	12	0	0	0	0	1	0	0	80	4	11	124	37	3	0	0	0	1	4	19	78	167	8	1	3	0	3	0	0	0	0	0
ASV588	k__Bacteria; p__Proteobacteria; c__Alphaproteobacteria; o__Sphingomonadales; f__Sphingomonadaceae	0	0	0	0	0	0	4	0	0	0	0	0	0	0	0	0	228	0	0	0	0	0	0	0	0	0	0	0	0	0	0	0	0	0	0	0	0	0	0	71	744	210	22	0	0	0	0	0
ASV589	k__Bacteria; p__Actinobacteria; c__Actinobacteria; o__Actinomycetales; f__Geodermatophilaceae; g__; s__	0	0	0	60	1	101	0	0	134	68	14	45	24	38	6	62	2	0	0	3	0	0	0	0	60	3	2	4	113	0	0	4	0	2	18	2	46	8	6	5	7	0	0	0	3	0	0	0
ASV590	k__Bacteria; p__Actinobacteria; c__Actinobacteria; o__Actinomycetales; f__Nocardioidaceae; g__; s__	1	0	0	70	2	43	1	72	36	0	190	0	0	0	10	0	23	0	0	0	0	7	7	0	135	0	17	8	29	1	0	7	6	0	31	7	36	243	0	4	3	1	0	0	2	0	0	0
ASV591	k__Bacteria; p__Acidobacteria; c__Solibacteres; o__Solibacterales; f__; g__; s__	0	0	0	0	0	0	0	0	0	0	0	0	0	0	0	0	0	0	0	0	0	0	0	40	73	6	19	96	43	45	29	95	53	21	39	56	119	17	35	0	0	0	0	0	0	0	0	0
ASV592	k__Bacteria; p__Proteobacteria; c__Betaproteobacteria; o__Burkholderiales; f__Oxalobacteraceae	0	0	0	0	0	4	0	0	0	0	2	12	0	0	0	0	1	0	0	0	0	1	0	0	1	0	211	18	688	1	0	1	0	0	108	24	0	10	10	11	12	0	0	0	0	2	1	1
ASV593	k__Bacteria; p__Proteobacteria; c__Alphaproteobacteria; o__Rhizobiales; f__Bradyrhizobiaceae	4	3	0	5	0	105	1	0	3	58	24	33	132	0	7	0	36	1	49	0	0	6	0	11	3	62	2	16	74	30	4	1	0	0	1	9	0	0	4	127	48	5	43	0	29	7	1	0
ASV594	k__Bacteria; p__Proteobacteria; c__Gammaproteobacteria; o__Enterobacteriales; f__Enterobacteriaceae	0	0	0	0	0	0	0	0	1067	0	0	0	0	0	0	0	0	0	0	0	0	0	0	0	0	0	0	0	0	0	0	0	0	0	0	0	0	0	0	0	2	0	0	0	0	0	0	0
ASV595	k__Bacteria; p__Firmicutes; c__Bacilli; o__Bacillales; f__Paenibacillaceae; g__Cohnella; s__	0	0	0	0	0	0	0	0	0	0	0	0	0	0	0	0	0	0	0	0	0	0	0	0	7	0	0	0	0	0	0	0	0	3	0	0	926	28	0	0	0	0	0	0	0	0	0	0
ASV596	k__Bacteria; p__Proteobacteria; c__Alphaproteobacteria; o__Rhizobiales; f__Rhizobiaceae; g__Agrobacterium; s__	12	2	0	1	0	49	4	0	3	0	77	0	0	1	2	0	186	13	0	1	4	2	0	3	0	0	0	0	3	2	0	0	0	0	0	0	2	0	0	209	452	189	1118	1	9	14	3	5
ASV597	k__Bacteria; p__Actinobacteria; c__Actinobacteria; o__Actinomycetales; f__Nocardioidaceae; g__; s__	0	0	0	0	0	0	0	0	0	0	1	0	0	0	0	0	1	0	0	0	0	0	0	0	82	3	0	0	14	0	3	22	0	0	9	3	15	640	0	17	191	0	2	0	505	2	0	0
ASV598	k__Bacteria; p__Proteobacteria; c__Betaproteobacteria; o__Burkholderiales; f__Oxalobacteraceae; g__Janthinobacterium; s__	0	0	3	0	0	10	0	0	0	0	67	35	0	4	0	0	8	6	0	0	0	1	0	0	1	0	1	0	53	0	0	0	0	0	0	15	0	898	0	1	1	0	0	1	0	0	0	0
ASV599	k__Bacteria; p__Proteobacteria; c__Alphaproteobacteria; o__Caulobacterales; f__Caulobacteraceae	0	0	0	16	0	4	1	0	3	0	49	1	10	0	0	0	14	0	0	1	0	0	0	9	0	1	22	0	1	13	5	11	30	2	2	5	531	113	6	23	9	3	2	0	3	0	0	0
ASV600	k__Bacteria; p__Proteobacteria; c__Gammaproteobacteria; o__Enterobacteriales; f__Enterobacteriaceae	0	0	0	0	0	0	0	0	0	0	0	0	0	0	0	0	0	0	0	0	0	0	0	0	0	0	0	0	0	0	0	0	0	0	0	0	0	0	0	0	0	0	0	0	0	0	0	0
ASV601	k__Bacteria; p__Proteobacteria; c__Alphaproteobacteria; o__Rhizobiales; f__Methylocystaceae; g__; s__	0	0	7	0	0	0	3	0	0	11	3	1	0	310	12	0	0	0	1	0	0	2	0	1	77	2	10	25	36	1	0	78	27	1	6	55	0	72	6	0	8	0	6	0	0	0	0	0
ASV602	k__Bacteria; p__Bacteroidetes; c__Sphingobacteriia; o__Sphingobacteriales; f__Sphingobacteriaceae; g__Pedobacter; s__cryoconitis	0	7	0	0	309	1	12	0	0	10	14	0	0	0	20	0	11	480	1	30	0	0	0	0	0	0	0	16	0	0	9	0	0	0	0	46	3	0	0	1	0	0	0	0	0	0	0	7
ASV603	k__Bacteria; p__Proteobacteria; c__Alphaproteobacteria; o__Rhizobiales; f__Rhizobiaceae; g__Agrobacterium; s__	1	1	0	0	5	0	0	0	2	0	230	0	1	6	3	0	22	0	20	0	0	3	1	11	8	4	109	0	311	0	22	7	0	2	0	82	6	0	0	31	71	1	61	2	22	16	8	32
ASV604	k__Bacteria; p__Proteobacteria; c__Gammaproteobacteria; o__Enterobacteriales; f__Enterobacteriaceae	0	0	0	0	0	0	0	0	0	0	0	0	0	0	0	0	0	0	0	0	0	0	0	0	0	0	0	0	0	0	0	0	0	0	0	0	0	0	0	0	0	0	0	0	0	0	0	0
ASV605	k__Bacteria; p__Actinobacteria; c__Actinobacteria; o__Actinomycetales; f__Micrococcaceae; g__Microbispora; s__rosea	0	0	0	0	0	0	0	0	1	36	0	0	0	0	0	0	0	0	0	0	0	0	0	0	16	0	1	0	98	13	18	0	0	0	0	0	0	35	0	0	2	0	0	0	0	0	0	0
ASV606	k__Bacteria; p__Actinobacteria; c__Actinobacteria; o__Actinomycetales; f__Nocardioidaceae; g__; s__	0	1	0	639	5	0	1	0	49	33	6	1	0	0	0	0	7	0	0	0	0	0	0	0	78	0	0	12	0	0	12	0	3	0	0	0	40	0	0	2	9	0	2	10	29	5	13	0
ASV607	k__Bacteria; p__Proteobacteria; c__Alphaproteobacteria; o__Sphingomonadales; f__Sphingomonadaceae; g__Sphingomonas; s__	0	1	0	13	0	28	2	0	21	8	393	34	0	12	1	21	7	6	9	2	0	0	68	0	46	0	4	0	10	0	9	0	1	0	3	2	0	120	1	5	11	0	2	0	1	0	0	0
ASV608	k__Bacteria; p__Actinobacteria; c__Actinobacteria; o__Actinomycetales; f__Nocardioidaceae; g__; s__	0	0	0	27	0	13	0	0	12	1	8	178	0	0	0	0	1	2	0	0	0	0	0	0	146	7	8	17	21	9	1	0	5	0	5	84	0	0	0	82	103	1	3	3	450	7	0	0
ASV609	k__Bacteria; p__Proteobacteria; c__Gammaproteobacteria; o__Xanthomonadales; f__Xanthomonadaceae; g__Pseudoxanthomonas; s__mexicana	0	1	14	0	0	0	0	0	0	0	0	0	0	0	0	0	0	1	0	0	0	0	0	5	2	31	51	0	0	2	590	43	9	1	39	7	29	54	21	0	7	11	2	0	0	0	0	0
ASV610	k__Bacteria; p__Actinobacteria; c__Actinobacteria; o__Actinomycetales; f__Cellulomonadaceae; g__Cellulomonas; s__	4	0	0	0	0	0	0	0	0	0	0	0	0	24	0	0	0	0	0	0	0	0	0	0	17	0	0	0	0	0	1	0	0	0	0	0	860	8	0	18	18	1	0	0	95	0	1	0
ASV611	k__Bacteria; p__Proteobacteria; c__Gammaproteobacteria; o__Enterobacteriales; f__Enterobacteriaceae	0	0	0	0	0	0	0	0	0	0	2	0	0	0	0	0	0	0	0	0	0	0	2	0	0	0	0	0	0	0	0	0	0	0	0	0	0	0	0	0	0	0	0	0	0	0	0	0
ASV612	k__Bacteria; p__Proteobacteria; c__Betaproteobacteria; o__Burkholderiales; f__Oxalobacteraceae; g__Janthinobacterium; s__lividum	1	0	0	0	0	783	0	0	0	0	0	0	0	1	0	0	0	0	0	0	0	0	0	0	0	0	0	0	0	0	0	0	0	0	0	0	0	0	0	0	0	0	0	0	0	0	0	0
ASV613	k__Bacteria; p__Proteobacteria; c__Alphaproteobacteria; o__Sphingomonadales; f__Sphingomonadaceae; g__Sphingomonas; s__wittichii	0	0	0	0	0	0	0	0	0	0	69	0	0	0	3	0	0	16	0	0	0	0	0	0	15	1	1	0	7	0	0	0	11	0	2	15	1	687	0	0	15	0	5	0	0	0	0	0
ASV614	k__Bacteria; p__Actinobacteria; c__Actinobacteria; o__Actinomycetales; f__Sporichthyaceae; g__; s__	0	0	0	0	0	1	0	0	5	0	0	0	0	0	0	0	1	0	0	0	0	0	0	3	295	5	6	14	4	2	6	3	83	0	22	2	2	465	0	5	3	0	3	0	0	0	0	0
ASV615	k__Bacteria; p__Proteobacteria; c__Alphaproteobacteria; o__Rhodobacterales; f__Rhodobacteraceae	0	0	0	0	0	0	0	0	0	0	3	0	0	0	0	0	0	0	0	0	0	0	0	0	0	0	0	0	0	0	0	0	0	0	0	0	0	0	0	0	0	0	0	0	0	0	0	0
ASV616	k__Bacteria; p__Actinobacteria; c__Actinobacteria; o__Actinomycetales; f__Pseudonocardiaceae; g__Pseudonocardia; s__	0	0	0	0	0	0	0	0	0	0	0	0	0	0	0	0	0	0	0	0	0	0	0	0	0	0	0	0	0	0	0	0	0	0	0	0	0	0	0	0	0	0	0	0	0	0	1	0
ASV617	k__Bacteria; p__Bacteroidetes; c__[Saprospirae]; o__[Saprospirales]; f__Chitinophagaceae; g__; s__	0	0	0	0	0	0	0	0	0	0	0	0	0	0	0	0	0	0	0	0	0	0	0	0	0	0	1	1	0	0	2	6	48	0	7	0	154	656	0	0	0	0	0	0	0	0	0	0
ASV618	k__Bacteria; p__Proteobacteria; c__Alphaproteobacteria; o__Sphingomonadales; f__Sphingomonadaceae; g__Sphingomonas; s__	0	0	0	74	0	2	17	0	0	0	1	0	1	0	0	0	488	0	0	0	0	0	0	0	1	0	0	0	0	0	0	0	0	0	0	0	0	1	1	76	264	73	17	0	1	0	0	0
ASV619	k__Bacteria; p__Proteobacteria; c__Deltaproteobacteria; o__Myxococcales; f__Haliangiaceae; g__; s__	0	0	0	971	0	0	0	0	0	0	6	0	0	0	0	0	0	0	0	0	0	0	0	0	0	0	0	0	0	0	0	0	0	0	0	0	0	0	0	5	1	0	2	0	0	0	0	0
ASV620	k__Bacteria; p__Bacteroidetes; c__Cytophagia; o__Cytophagales; f__Cytophagaceae; g__Dyadobacter; s__	0	0	0	22	0	642	0	0	4	0	0	0	47	0	0	0	0	0	0	0	0	0	0	0	0	0	0	0	0	0	0	0	0	0	0	0	0	0	0	1	54	0	0	0	0	0	0	0
ASV621	k__Bacteria; p__Actinobacteria; c__Actinobacteria; o__Actinomycetales; f__Nocardioidaceae; g__; s__	0	0	0	0	0	0	1	59	50	6	55	11	0	119	4	81	32	3	0	3	0	1	0	0	64	3	15	21	32	0	2	0	0	4	12	13	118	137	1	0	3	2	1	1	14	0	9	0
ASV622	k__Bacteria; p__Firmicutes; c__Bacilli; o__Bacillales; f__Paenibacillaceae; g__Cohnella; s__	0	0	0	0	0	0	0	0	0	0	0	0	0	0	0	0	0	0	0	0	0	0	0	3	6	0	0	0	0	24	118	149	29	0	46	0	530	0	0	0	0	0	0	0	0	0	0	0
ASV623	k__Bacteria; p__Proteobacteria; c__Betaproteobacteria; o__Burkholderiales; f__Oxalobacteraceae; g__Janthinobacterium; s__	0	0	0	28	0	750	0	0	5	0	4	8	0	0	0	0	0	0	0	0	0	0	0	0	1	0	1	19	3	0	0	0	0	0	13	0	0	2	0	0	0	0	0	0	1	0	0	0
ASV624	k__Bacteria; p__Actinobacteria; c__Actinobacteria; o__Actinomycetales; f__Micromonosporaceae	0	0	0	0	0	0	0	0	0	0	0	0	0	0	0	0	0	0	0	0	0	0	0	0	446	0	11	0	0	3	0	0	4	0	0	243	14	81	0	31	14	2	34	3	12	0	0	0
ASV625	k__Bacteria; p__Proteobacteria; c__Gammaproteobacteria; o__Enterobacteriales; f__Enterobacteriaceae	0	0	0	0	0	0	0	0	0	0	0	0	0	0	0	0	0	0	0	0	0	0	0	0	0	0	0	0	0	0	0	0	0	0	0	0	0	0	0	0	0	0	0	0	0	0	0	0
ASV626	k__Bacteria; p__Bacteroidetes; c__Cytophagia; o__Cytophagales; f__Cytophagaceae; g__Hymenobacter; s__	0	0	0	132	0	0	3	1	0	0	601	27	0	0	0	0	160	0	0	0	0	1	0	0	60	0	0	0	0	0	0	0	0	0	0	0	0	0	0	1	2	2	0	0	34	0	0	0
ASV627	k__Bacteria; p__Proteobacteria; c__Gammaproteobacteria; o__Pseudomonadales; f__Pseudomonadaceae; g__Pseudomonas; s__	0	0	0	0	0	0	0	622	0	0	0	0	0	0	0	0	0	0	0	0	0	0	0	0	0	0	0	0	0	0	0	0	0	0	0	0	0	0	0	0	0	0	0	0	0	0	0	0
ASV628	k__Bacteria; p__Proteobacteria; c__Gammaproteobacteria; o__Enterobacteriales; f__Enterobacteriaceae; g__Klebsiella; s__	0	0	0	0	0	0	0	0	0	0	0	0	0	0	0	0	0	0	0	0	0	0	0	0	0	0	0	0	0	0	0	0	0	0	0	0	0	0	0	0	0	0	0	0	0	0	0	0
ASV629	k__Bacteria; p__Actinobacteria; c__Actinobacteria; o__Actinomycetales; f__Intrasporangiaceae; g__Phycicoccus; s__	0	0	0	14	0	416	0	0	37	37	45	58	39	7	0	0	7	6	0	5	0	8	0	0	0	0	0	5	0	0	0	0	0	0	0	24	0	0	0	28	24	1	0	2	271	2	3	0
ASV630	k__Bacteria; p__Firmicutes; c__Bacilli; o__Bacillales; f__Bacillaceae; g__Bacillus; s__flexus	0	0	10	0	0	19	1	0	2	8	0	9	25	0	2	0	0	0	0	3	0	0	10	0	253	0	15	78	25	0	0	52	1	1	154	14	11	9	3	0	3	0	0	0	0	0	0	0
ASV631	k__Bacteria; p__Actinobacteria; c__Actinobacteria; o__Actinomycetales; f__Nocardioidaceae; g__; s__	0	0	0	32	0	4	0	0	3	0	2	0	23	0	0	0	7	0	0	0	0	0	0	0	0	0	0	0	2	0	0	0	0	0	6	26	12	553	0	199	32	4	2	0	5	0	0	0
ASV632	k__Bacteria; p__Firmicutes; c__Clostridia; o__Clostridiales; f__[Tissierellaceae]; g__Anaerococcus; s__	0	5	239	0	0	1	0	407	0	2	0	0	0	0	0	12	0	0	0	0	0	0	0	0	0	0	0	0	0	0	0	0	0	0	0	0	0	0	0	0	0	0	0	0	0	0	0	0
ASV633	k__Bacteria; p__Proteobacteria; c__Alphaproteobacteria; o__Rhizobiales; f__Hyphomicrobiaceae; g__Devosia; s__	0	0	0	0	0	0	0	0	0	0	3	0	0	0	0	0	3	0	0	0	0	0	0	0	5	1	14	10	10	1	5	41	104	1	5	145	21	321	0	6	14	2	7	0	0	0	1	0
ASV634	k__Bacteria; p__Actinobacteria; c__Actinobacteria; o__Actinomycetales; f__Nocardioidaceae; g__Nocardioides	0	0	0	30	6	87	0	0	74	12	112	32	5	0	0	0	3	4	0	1	0	13	0	1	4	1	3	138	99	14	50	0	16	0	0	6	156	0	0	11	3	0	0	0	189	9	8	0
ASV635	k__Bacteria; p__Proteobacteria; c__Betaproteobacteria; o__Burkholderiales; f__Oxalobacteraceae; g__Ralstonia; s__	0	0	18	0	0	11	5	0	1	191	1	8	4	0	7	78	3	1	0	2	0	23	0	45	4	0	10	75	3	8	7	17	136	16	14	4	12	104	4	0	0	0	0	0	0	0	0	0
ASV636	k__Bacteria; p__Proteobacteria; c__Gammaproteobacteria; o__Enterobacteriales; f__Enterobacteriaceae	0	0	0	0	0	0	0	0	0	0	0	0	0	0	0	0	0	0	0	0	0	0	0	0	0	0	0	0	0	0	0	0	0	0	0	0	0	0	0	0	0	0	0	0	0	0	0	0
ASV637	k__Bacteria; p__FBP; c__; o__; f__; g__; s__	0	0	0	0	0	0	0	0	0	0	0	0	0	0	0	0	0	0	0	0	0	0	0	0	0	0	0	0	0	0	0	0	0	0	0	0	45	752	0	0	0	0	0	0	0	0	0	0
ASV638	k__Bacteria; p__FBP; c__; o__; f__; g__; s__	0	0	0	0	2	6	4	0	66	0	51	10	0	37	0	0	26	0	24	0	2	101	19	0	148	0	4	0	19	0	35	12	50	2	27	82	0	131	0	0	0	0	0	0	0	0	0	0
ASV639	k__Bacteria; p__Proteobacteria; c__Alphaproteobacteria; o__Rhizobiales; f__Phyllobacteriaceae; g__; s__	1	0	0	0	0	0	0	0	1	0	0	0	0	0	0	0	3	0	0	0	0	0	0	0	0	0	0	0	0	0	0	0	0	0	0	0	0	0	0	400	650	101	130	0	0	0	0	0
ASV640	k__Bacteria; p__Actinobacteria; c__Actinobacteria; o__Actinomycetales; f__Cellulomonadaceae; g__Cellulomonas; s__	1	0	0	22	0	12	0	0	0	0	9	38	0	0	0	1	3	0	0	0	0	5	0	0	520	0	5	0	0	0	0	0	0	0	1	1	0	331	0	1	16	0	4	0	4	0	0	0
ASV641	k__Bacteria; p__Proteobacteria; c__Gammaproteobacteria; o__Enterobacteriales; f__Enterobacteriaceae; g__Klebsiella; s__	0	0	0	0	0	0	0	0	0	0	0	0	0	0	0	0	0	0	0	0	0	0	0	0	0	0	0	0	0	0	0	0	0	0	0	0	0	0	0	0	0	0	0	0	0	0	0	0
ASV642	k__Bacteria; p__Proteobacteria; c__Betaproteobacteria; o__Burkholderiales; f__Comamonadaceae; g__Acidovorax	0	0	0	0	0	0	0	0	2	16	0	0	0	0	0	0	0	0	0	0	0	0	7	14	10	31	28	38	32	13	51	94	70	6	14	67	108	158	32	0	0	0	0	0	0	0	0	0
ASV643	k__Bacteria; p__Bacteroidetes; c__[Saprospirae]; o__[Saprospirales]; f__Chitinophagaceae; g__; s__	0	0	0	418	0	47	1	0	96	0	46	5	0	0	4	60	17	2	14	0	0	3	20	0	0	0	2	4	2	0	3	7	0	1	0	23	0	0	1	1	8	0	0	0	1	0	0	0
ASV644	k__Bacteria; p__Bacteroidetes; c__Sphingobacteriia; o__Sphingobacteriales; f__Sphingobacteriaceae; g__; s__	0	0	0	0	0	0	0	0	2	0	0	0	0	0	0	0	5	0	0	0	0	0	0	0	2	0	228	0	510	0	0	0	0	0	0	0	1	0	0	0	0	0	1	0	0	1	0	0
ASV645	k__Bacteria; p__Proteobacteria; c__Alphaproteobacteria; o__Rhodospirillales; f__Acetobacteraceae; g__; s__	0	1	23	218	14	68	1	0	5	0	1	11	14	0	0	0	21	6	15	5	0	4	0	2	22	0	23	0	64	7	23	3	10	0	15	80	0	46	5	0	10	0	0	0	4	0	0	0
ASV646	k__Bacteria; p__Actinobacteria; c__Thermoleophilia; o__Solirubrobacterales; f__Patulibacteraceae; g__Patulibacter; s__	0	0	0	34	2	76	3	0	29	18	30	68	55	0	58	0	54	117	1	47	0	12	0	0	21	113	28	3	82	0	0	0	0	1	4	4	7	0	0	3	3	0	0	12	39	4	2	0
ASV647	k__Bacteria; p__Proteobacteria; c__Betaproteobacteria; o__Burkholderiales; f__Oxalobacteraceae; g__Janthinobacterium; s__	0	0	0	22	32	302	7	42	2	0	34	32	2	2	0	0	62	47	1	0	0	0	1	0	88	0	18	1	38	3	34	3	5	0	34	24	0	0	0	0	1	0	0	1	1	0	0	0
ASV648	k__Bacteria; p__FBP; c__; o__; f__; g__; s__	0	0	0	9	0	0	0	0	14	0	0	0	0	0	0	0	0	0	0	0	0	0	0	0	0	0	1	11	0	0	0	0	0	0	0	0	120	699	0	0	0	0	0	0	0	0	0	0
ASV649	k__Bacteria; p__Proteobacteria; c__Alphaproteobacteria; o__Caulobacterales; f__Caulobacteraceae; g__Brevundimonas; s__diminuta	0	0	123	0	17	17	8	0	6	193	24	26	40	11	0	14	7	0	11	1	0	7	24	0	0	0	0	0	14	0	0	9	0	0	0	0	0	103	0	0	0	1	1	0	0	0	0	0
ASV650	k__Bacteria; p__Proteobacteria; c__Alphaproteobacteria; o__Sphingomonadales; f__Sphingomonadaceae; g__Kaistobacter; s__	0	0	7	143	1	42	1	0	6	1	183	3	1	5	0	31	12	0	0	0	0	0	0	0	32	0	4	72	18	0	1	2	0	6	20	7	46	80	2	31	27	0	2	0	14	1	0	0
ASV651	k__Bacteria; p__Proteobacteria; c__Gammaproteobacteria; o__Enterobacteriales; f__Enterobacteriaceae; g__Erwinia; s__	1677	0	0	0	0	0	0	0	0	0	0	0	0	0	0	0	0	0	0	0	0	0	0	0	0	0	0	0	0	0	0	0	0	0	0	0	0	0	0	0	0	0	0	0	0	0	0	0
ASV652	k__Bacteria; p__Firmicutes; c__Bacilli; o__Bacillales; f__Bacillaceae; g__Bacillus; s__	0	0	0	0	0	0	0	0	0	0	0	0	0	0	0	0	0	0	0	0	0	0	0	0	5	4	2	5	0	21	0	4	62	92	0	1	629	6	0	0	0	0	0	0	0	0	0	0
ASV653	k__Bacteria; p__Actinobacteria; c__Actinobacteria; o__Actinomycetales; f__Nocardioidaceae; g__; s__	1	755	0	1	3	1	2	0	1	0	2	1	0	0	0	0	5	1	0	0	0	0	0	0	1	1	0	0	0	0	0	0	0	0	0	0	0	0	0	1	14	0	1	0	30	0	0	0
ASV654	k__Bacteria; p__Bacteroidetes; c__Cytophagia; o__Cytophagales; f__Cytophagaceae; g__Hymenobacter; s__	0	0	0	0	0	0	2	0	0	0	2	0	0	0	0	0	0	0	0	0	0	5	0	0	7	2	1	0	0	2	16	0	2	43	44	484	0	0	0	0	0	1	0	0	0	0	0	0
ASV655	k__Bacteria; p__Actinobacteria; c__Actinobacteria; o__Actinomycetales	0	0	0	0	0	8	0	0	1	3	140	5	0	0	0	0	0	0	0	0	0	0	0	0	532	1	0	0	0	0	0	0	2	0	6	26	19	78	0	6	12	1	3	0	51	0	0	0
ASV656	k__Bacteria; p__Proteobacteria; c__Alphaproteobacteria; o__Sphingomonadales; f__Sphingomonadaceae; g__Sphingomonas; s__	0	2	0	11	0	156	0	0	0	1	5	47	0	0	0	0	0	2	0	0	0	7	1	0	30	2	14	51	51	4	11	23	7	0	6	61	2	115	0	9	8	0	1	0	5	2	3	0
ASV657	k__Bacteria; p__Proteobacteria; c__Alphaproteobacteria; o__Rhodospirillales; f__Rhodospirillaceae; g__Inquilinus; s__limosus	0	0	0	0	0	0	0	0	0	0	0	0	2	0	8	0	0	0	1	0	0	0	0	0	0	0	0	0	0	0	0	0	0	0	0	0	0	0	0	2	0	0	0	0	0	0	0	0
ASV658	k__Bacteria; p__Actinobacteria; c__Actinobacteria; o__Actinomycetales; f__Kineosporiaceae; g__; s__	0	0	0	0	0	8	0	0	0	1	30	153	0	0	0	0	5	8	0	0	0	0	0	0	20	0	46	17	5	6	3	0	0	8	0	15	49	248	0	1	2	0	0	1	231	3	0	0
ASV659	k__Bacteria; p__Actinobacteria; c__Actinobacteria; o__Actinomycetales; f__Geodermatophilaceae; g__Geodermatophilus; s__	0	0	0	0	0	0	0	0	0	0	0	0	0	0	0	0	0	0	0	0	0	0	0	0	10	0	1	0	0	0	0	0	0	0	0	0	0	0	0	137	1248	10	4	0	0	0	1	0
ASV660	k__Bacteria; p__Bacteroidetes; c__Cytophagia; o__Cytophagales; f__Cytophagaceae; g__Dyadobacter; s__	0	0	0	0	0	0	0	0	0	0	0	0	0	0	0	0	0	0	0	0	0	0	0	0	0	0	0	0	0	0	0	0	0	0	4	0	0	0	0	703	318	143	124	0	0	0	0	0
ASV661	k__Bacteria; p__Proteobacteria; c__Gammaproteobacteria; o__Pseudomonadales; f__Moraxellaceae; g__Acinetobacter; s__	0	0	36	0	0	14	0	393	0	174	0	3	15	6	0	11	0	0	0	0	0	0	0	0	0	0	0	0	0	0	0	0	0	0	0	0	0	0	0	0	0	0	0	0	0	0	0	0
ASV662	k__Bacteria; p__Proteobacteria; c__Alphaproteobacteria; o__Caulobacterales; f__Caulobacteraceae; g__; s__	0	0	0	0	0	0	0	0	0	0	0	2	0	0	0	0	0	0	0	0	0	0	0	24	11	9	11	47	30	18	17	78	60	10	9	77	194	83	23	1	0	0	0	0	0	0	0	0
ASV663	k__Bacteria; p__Bacteroidetes; c__Sphingobacteriia; o__Sphingobacteriales; f__Sphingobacteriaceae; g__; s__	0	0	0	84	0	7	2	0	34	0	223	1	5	0	0	0	2	0	0	0	0	0	0	0	4	0	0	0	20	9	152	0	0	0	43	106	1	38	12	4	7	0	2	0	0	5	0	0
ASV664	k__Bacteria; p__Proteobacteria; c__Gammaproteobacteria; o__Enterobacteriales; f__Enterobacteriaceae; g__Serratia; s__	0	0	0	0	0	0	0	0	869	0	0	0	0	0	0	0	0	0	0	0	0	0	0	0	0	0	0	0	0	0	0	0	0	0	0	0	0	0	0	0	0	0	0	0	0	0	0	0
ASV665	k__Bacteria; p__Proteobacteria; c__Betaproteobacteria; o__Burkholderiales; f__Oxalobacteraceae; g__Janthinobacterium; s__	0	0	0	7	3	257	4	0	0	0	53	13	0	5	0	0	56	29	0	1	12	0	3	0	77	0	17	1	92	4	65	0	10	0	25	37	0	69	0	1	0	0	0	0	0	0	0	0
ASV666	k__Bacteria; p__Proteobacteria; c__Alphaproteobacteria; o__Rhizobiales; f__Hyphomicrobiaceae; g__Devosia; s__	0	0	0	18	31	63	1	0	197	1	141	27	20	0	7	0	15	14	26	0	0	0	0	1	4	0	0	0	23	6	17	0	37	0	0	0	0	0	0	39	12	0	1	0	46	2	0	5
ASV667	k__Bacteria; p__Actinobacteria; c__Actinobacteria; o__Actinomycetales; f__Nocardioidaceae; g__; s__	1	0	0	0	0	0	0	0	24	0	23	0	0	0	0	0	0	7	0	0	0	0	0	0	58	3	11	2	0	0	0	0	36	0	26	40	26	553	2	32	47	1	5	1	51	0	0	0
ASV668	k__Bacteria; p__Proteobacteria; c__Alphaproteobacteria; o__Rhodospirillales; f__Acetobacteraceae	0	0	0	0	0	0	0	0	0	0	77	0	0	0	0	0	1	0	0	0	0	0	0	0	0	0	0	0	0	0	0	0	0	0	0	0	0	0	0	42	49	509	149	0	0	0	0	0
ASV669	k__Bacteria; p__Proteobacteria; c__Alphaproteobacteria; o__Rhizobiales	0	0	0	0	13	9	0	0	17	0	25	0	2	0	125	43	17	22	194	5	0	1	16	0	0	29	6	0	33	3	48	0	0	0	0	20	0	0	0	0	0	0	0	1	15	4	3	55
ASV670	k__Bacteria; p__Actinobacteria; c__Actinobacteria; o__Actinomycetales; f__Micrococcaceae; g__; s__	0	0	0	0	0	0	0	0	0	0	1	0	0	0	0	0	0	0	0	0	0	0	0	0	69	0	6	125	90	12	50	19	0	0	0	2	119	507	9	0	0	0	0	0	0	0	0	0
ASV671	k__Bacteria; p__Actinobacteria; c__Thermoleophilia; o__Solirubrobacterales; f__Patulibacteraceae; g__; s__	0	0	0	0	0	0	0	0	0	0	0	0	0	0	0	0	9	0	0	0	0	0	0	0	21	0	6	9	2	0	9	0	9	7	13	1	38	854	5	0	0	0	0	0	16	0	0	0
ASV672	k__Bacteria; p__Bacteroidetes; c__[Saprospirae]; o__[Saprospirales]; f__Chitinophagaceae; g__Sediminibacterium; s__	0	0	12	0	0	3	1	0	1	14	0	0	0	0	0	0	0	0	0	0	0	0	0	15	0	22	26	57	31	8	32	89	29	2	27	38	197	31	19	0	1	0	0	0	0	0	0	0
ASV673	k__Bacteria; p__Proteobacteria; c__Alphaproteobacteria; o__Rhizobiales; f__Rhizobiaceae	0	0	0	7	0	4	0	0	0	0	6	0	0	0	0	4	0	0	0	0	0	0	0	0	0	14	0	0	0	0	0	0	0	0	0	0	0	10	0	19	36	1	13	0	0	0	0	0
ASV674	k__Bacteria; p__Proteobacteria; c__Alphaproteobacteria; o__Rhizobiales; f__Rhizobiaceae; g__Agrobacterium; s__	0	0	0	0	0	3	0	0	12	0	4	0	2	0	0	0	5	0	0	0	0	0	0	0	0	51	0	0	0	0	0	0	0	0	0	0	21	0	0	475	206	14	55	0	3	0	0	0
ASV675	k__Bacteria; p__Proteobacteria; c__Alphaproteobacteria; o__Sphingomonadales; f__Sphingomonadaceae; g__Sphingomonas; s__	0	0	0	110	0	43	0	0	0	0	103	0	15	0	0	0	1	0	0	0	0	1	0	0	0	0	0	0	0	0	16	0	20	0	0	20	0	0	0	147	287	83	68	0	16	0	0	0
ASV676	k__Bacteria; p__Proteobacteria; c__Deltaproteobacteria; o__Bdellovibrionales; f__Bdellovibrionaceae; g__Bdellovibrio; s__bacteriovorus	0	0	0	28	0	0	0	0	0	0	601	0	17	0	0	0	26	0	0	0	0	0	0	0	0	0	0	0	0	0	0	0	0	0	0	0	0	0	0	26	7	8	7	0	3	0	0	0
ASV677	k__Bacteria; p__Proteobacteria; c__Alphaproteobacteria; o__Sphingomonadales; f__Sphingomonadaceae	0	0	0	0	0	0	0	0	0	0	0	0	0	0	0	0	0	0	0	0	0	0	0	0	0	1	0	0	0	0	0	0	0	0	7	0	13	65	0	18	926	36	8	0	8	0	1	0
ASV678	k__Bacteria; p__Proteobacteria; c__Alphaproteobacteria; o__Rhodospirillales; f__Acetobacteraceae; g__Gluconobacter; s__	0	0	0	0	0	0	0	0	0	0	3	0	0	0	0	0	0	0	0	0	0	0	0	0	0	0	0	0	0	0	0	0	0	0	0	0	21	0	0	0	0	0	0	0	0	0	0	0
ASV679	k__Bacteria; p__Bacteroidetes; c__Flavobacteriia; o__Flavobacteriales; f__[Weeksellaceae]	0	1	0	0	5	184	0	0	0	0	460	0	0	0	0	0	0	0	0	0	0	0	0	0	0	0	0	0	0	0	0	0	0	0	0	0	0	0	0	0	0	1	0	0	0	0	0	0
ASV680	k__Bacteria; p__Proteobacteria; c__Alphaproteobacteria; o__Rhizobiales; f__Bradyrhizobiaceae; g__Bradyrhizobium; s__	0	0	0	0	0	0	0	0	0	0	0	0	0	0	0	0	0	0	0	0	0	0	0	18	19	18	22	48	57	14	90	44	34	15	18	84	101	130	20	0	1	0	0	0	0	0	0	0
ASV681	k__Bacteria; p__Bacteroidetes; c__Flavobacteriia; o__Flavobacteriales; f__[Weeksellaceae]; g__Chryseobacterium; s__	0	0	0	0	2	4	7	0	11	0	40	25	4	0	44	0	277	198	2	0	0	0	8	0	0	2	2	0	0	0	6	2	0	0	0	0	5	0	0	2	143	0	0	0	0	0	0	0
ASV682	k__Bacteria; p__Proteobacteria; c__Gammaproteobacteria; o__Enterobacteriales; f__Enterobacteriaceae	0	0	0	0	0	0	0	0	0	0	2	0	0	0	0	0	0	0	0	0	0	0	0	0	0	0	0	0	0	1	0	0	0	0	0	0	0	0	0	0	0	0	0	0	0	0	0	0
ASV683	k__Bacteria; p__Bacteroidetes; c__Flavobacteriia; o__Flavobacteriales; f__Flavobacteriaceae; g__Flavobacterium; s__	0	0	0	0	0	0	0	0	0	0	0	0	0	0	0	0	0	0	0	0	0	0	0	0	0	0	0	0	0	0	0	0	0	0	0	0	0	0	0	0	0	0	0	0	0	0	0	0
ASV684	k__Bacteria; p__Proteobacteria; c__Alphaproteobacteria; o__Rhizobiales; f__Hyphomicrobiaceae; g__Devosia; s__	0	0	0	2	0	9	4	0	176	0	86	0	53	0	0	0	148	0	0	0	0	0	0	0	0	0	0	0	0	0	0	0	10	0	0	0	0	0	0	183	100	28	46	0	12	0	0	0
ASV685	k__Bacteria; p__Actinobacteria; c__Actinobacteria; o__Actinomycetales; f__Microbacteriaceae	0	0	0	0	0	587	0	0	0	0	1	0	0	0	0	0	0	0	0	2	0	0	0	0	0	0	0	0	0	0	0	0	0	0	0	11	0	0	0	1	2	4	0	0	0	0	0	0
ASV686	k__Bacteria; p__Armatimonadetes; c__Armatimonadia; o__Armatimonadales; f__Armatimonadaceae; g__; s__	0	0	0	46	0	5	0	0	556	3	1	32	3	0	5	0	4	0	0	0	0	4	0	0	16	0	0	61	0	0	0	0	0	0	34	0	0	0	0	0	0	0	0	0	0	0	0	0
ASV687	k__Bacteria; p__Proteobacteria; c__Alphaproteobacteria; o__Sphingomonadales; f__Sphingomonadaceae; g__Sphingomonas; s__	0	0	0	0	0	0	0	0	0	0	8	0	0	0	4	0	2	0	0	0	0	0	0	0	6	0	132	0	479	0	0	0	0	0	0	2	0	92	0	3	3	3	0	1	2	2	0	0
ASV688	k__Bacteria; p__FBP; c__; o__; f__; g__; s__	0	0	0	8	0	0	0	0	1	0	0	0	18	0	0	0	1	0	0	0	0	0	0	0	65	1	13	0	3	2	0	95	286	0	28	13	0	0	0	1	2	1	0	0	0	0	0	0
ASV689	k__Bacteria; p__Bacteroidetes; c__[Saprospirae]; o__[Saprospirales]; f__Chitinophagaceae; g__; s__	0	0	0	15	0	26	0	184	45	18	23	0	0	3	0	0	4	0	0	0	0	4	0	0	0	1	0	3	0	0	0	7	15	0	0	19	163	102	1	24	25	1	0	0	0	0	0	0
ASV690	k__Bacteria; p__Proteobacteria; c__Alphaproteobacteria; o__Rhizobiales; f__Xanthobacteraceae; g__; s__	0	0	0	0	0	0	0	0	0	0	0	0	0	0	0	0	0	0	0	0	0	0	0	0	0	0	0	0	0	0	0	0	0	0	0	0	0	0	0	15	13	29	4	0	0	0	0	0
ASV691	k__Bacteria; p__Proteobacteria; c__Gammaproteobacteria; o__Enterobacteriales; f__Enterobacteriaceae	145	0	0	0	8	2	2	0	6	0	2	0	0	21	3	0	66	38	3	9	1	0	4	22	1	1	1	0	2	16	0	0	0	49	0	2	0	0	8	9	18	69	38	1	64	18	5	6
ASV692	k__Bacteria; p__Bacteroidetes; c__Cytophagia; o__Cytophagales; f__Cytophagaceae; g__Hymenobacter; s__	0	0	0	0	0	16	2	27	0	0	759	0	0	0	0	0	94	0	0	0	0	0	0	0	0	0	0	0	26	7	27	0	0	0	0	2	0	0	0	1	1	0	0	0	20	0	0	0
ASV693	k__Bacteria; p__Actinobacteria; c__Actinobacteria; o__Actinomycetales; f__Nocardioidaceae; g__; s__	0	1	0	2	0	11	0	0	34	0	16	2	0	0	0	0	0	1	0	1	0	0	0	0	606	3	0	8	11	0	0	0	0	0	5	40	22	37	0	14	6	3	2	0	1	0	0	0
ASV694	k__Bacteria; p__Proteobacteria; c__Betaproteobacteria; o__Burkholderiales; f__Oxalobacteraceae	0	0	0	0	0	0	0	0	0	0	0	0	0	3	0	0	0	0	0	0	0	0	0	0	1	0	221	1	588	0	0	0	0	0	0	0	0	0	0	0	0	0	0	0	0	0	0	0
ASV695	k__Bacteria; p__Proteobacteria; c__Betaproteobacteria; o__Burkholderiales; f__Oxalobacteraceae; g__Janthinobacterium; s__	0	0	0	0	0	0	0	0	0	0	3	0	0	0	0	0	5	0	0	0	0	0	0	0	14	0	159	0	243	0	56	12	0	0	3	3	0	248	0	0	0	0	0	2	0	0	0	0
ASV696	k__Bacteria; p__Actinobacteria; c__Actinobacteria; o__Actinomycetales; f__Actinosynnemataceae; g__Saccharothrix; s__	0	0	0	0	0	5	0	0	0	0	11	0	0	579	0	0	0	0	0	1	0	0	0	0	0	0	0	0	0	0	0	0	0	0	0	0	0	0	1	0	0	0	0	0	0	0	0	0
ASV697	k__Bacteria; p__Proteobacteria; c__Alphaproteobacteria; o__Rhizobiales; f__Bradyrhizobiaceae; g__Bosea; s__genosp.	14	0	0	0	4	4	0	0	12	0	24	0	11	2	3	0	79	5	15	2	1	3	0	0	0	50	0	0	0	0	0	0	0	0	0	0	1	25	0	234	259	29	30	0	17	8	1	16
ASV698	k__Bacteria; p__Actinobacteria; c__Actinobacteria; o__Actinomycetales; f__Microbacteriaceae; g__; s__	0	0	0	13	0	55	0	0	8	0	56	0	0	21	0	0	12	0	1	0	0	2	0	0	52	0	13	0	11	4	18	1	13	0	0	56	29	403	0	0	2	0	1	1	13	3	3	0
ASV699	k__Bacteria; p__Proteobacteria; c__Betaproteobacteria; o__Burkholderiales; f__Oxalobacteraceae; g__Janthinobacterium; s__	0	0	0	0	0	0	0	0	0	0	21	0	0	11	0	0	0	0	0	0	0	0	20	3	1	0	46	8	55	3	6	80	1	0	260	24	0	104	1	0	0	0	0	0	0	0	0	0
ASV700	k__Bacteria; p__Bacteroidetes; c__Flavobacteriia; o__Flavobacteriales; f__[Weeksellaceae]; g__Chryseobacterium; s__	0	0	0	0	0	17	0	0	0	0	19	0	0	0	0	0	36	0	1	0	0	65	0	0	0	363	1	0	0	1	0	0	0	1	7	52	0	0	0	5	1	1	0	0	0	0	0	0
ASV701	k__Bacteria; p__Proteobacteria; c__Alphaproteobacteria; o__Rhizobiales; f__Methylocystaceae; g__Methylopila; s__	0	0	0	45	0	38	1	1	3	0	271	0	72	0	25	0	16	0	0	0	0	0	0	0	0	0	0	14	0	1	0	0	0	0	1	50	43	90	0	3	36	0	1	0	0	8	5	0
ASV702	k__Bacteria; p__Bacteroidetes; c__Flavobacteriia; o__Flavobacteriales; f__Flavobacteriaceae; g__Flavobacterium; s__	0	3	0	0	73	18	11	0	60	0	3	0	2	0	0	0	2	0	0	0	264	4	0	54	0	0	0	0	0	0	0	0	115	0	0	0	0	0	0	3	85	5	4	0	2	0	0	0
ASV703	k__Bacteria; p__Proteobacteria; c__Alphaproteobacteria; o__Rhizobiales; f__Methylobacteriaceae; g__; s__	1	771	0	0	7	0	3	0	0	0	0	0	0	0	0	0	0	0	0	0	0	0	0	0	2	0	0	0	0	0	0	0	0	0	0	0	0	0	0	0	0	0	0	0	0	0	0	0
ASV704	k__Bacteria; p__Bacteroidetes; c__Sphingobacteriia; o__Sphingobacteriales; f__Sphingobacteriaceae; g__; s__	0	0	0	0	0	0	17	0	0	0	19	0	0	0	0	0	2	0	0	0	0	0	68	1	0	0	410	0	128	0	0	32	2	1	2	33	42	14	1	0	0	0	0	0	0	0	0	0
ASV705	k__Bacteria; p__Bacteroidetes; c__[Saprospirae]; o__[Saprospirales]; f__Chitinophagaceae; g__Segetibacter; s__	0	0	0	137	0	266	1	0	14	0	108	0	0	7	1	4	42	2	0	0	0	38	0	0	0	1	0	0	0	0	0	0	0	0	0	5	0	0	0	11	3	0	2	0	1	0	0	0
ASV706	k__Bacteria; p__Bacteroidetes; c__Sphingobacteriia; o__Sphingobacteriales; f__Sphingobacteriaceae; g__Pedobacter; s__	0	0	0	53	0	9	0	0	1	0	392	17	0	0	170	0	3	8	0	0	0	0	42	0	0	0	0	0	0	0	0	0	0	0	0	0	0	0	0	1	2	0	0	0	0	0	0	0
ASV707	k__Bacteria; p__Bacteroidetes; c__Cytophagia; o__Cytophagales; f__Cytophagaceae; g__Hymenobacter; s__	0	0	0	0	0	0	0	0	0	0	0	0	0	0	0	0	0	0	0	0	0	0	0	0	21	0	1	71	75	2	0	0	13	0	3	201	305	15	0	0	0	0	0	0	0	0	0	0
ASV708	k__Bacteria; p__Bacteroidetes; c__Cytophagia; o__Cytophagales; f__Cytophagaceae; g__Hymenobacter; s__	0	0	0	20	0	324	2	0	0	0	5	113	0	49	0	0	91	1	0	0	0	0	0	0	0	0	0	0	0	0	8	0	0	0	0	0	0	0	0	0	8	0	0	0	0	0	0	0
ASV709	k__Bacteria; p__Proteobacteria; c__Alphaproteobacteria; o__Sphingomonadales; f__Sphingomonadaceae; g__Sphingomonas; s__	0	0	2	0	0	0	0	0	0	13	4	1	1	1	0	18	0	2	1	0	0	7	0	1	1	0	0	0	0	1	317	144	6	1	29	0	0	6	0	1	0	0	0	0	0	0	0	0
ASV710	k__Bacteria; p__Actinobacteria; c__Actinobacteria; o__Actinomycetales; f__Intrasporangiaceae; g__Phycicoccus; s__	2	1	16	20	4	156	0	0	75	22	5	18	99	4	3	30	1	4	1	2	0	28	12	0	8	0	6	0	20	0	20	7	3	0	2	5	0	0	2	116	102	2	12	0	40	0	0	0
ASV711	k__Bacteria; p__Proteobacteria; c__Betaproteobacteria; o__Burkholderiales; f__Oxalobacteraceae; g__; s__	0	0	0	0	0	0	0	0	0	0	0	0	0	0	0	0	0	0	0	0	0	1	0	0	0	0	0	0	0	0	0	0	0	0	555	4	0	0	0	0	0	0	0	0	0	0	0	0
ASV712	k__Bacteria; p__Proteobacteria; c__Betaproteobacteria; o__Burkholderiales; f__Burkholderiaceae; g__Burkholderia	0	0	0	0	0	0	0	0	0	0	0	0	0	0	0	0	0	0	0	0	0	0	0	18	5	16	30	172	61	12	60	73	55	6	23	64	74	78	17	0	0	0	0	0	0	0	0	0
ASV713	k__Bacteria; p__Proteobacteria; c__Betaproteobacteria; o__Burkholderiales; f__Oxalobacteraceae	0	0	0	0	13	9	4	30	0	0	75	13	0	2	0	0	11	0	0	0	0	0	6	0	0	0	19	0	144	0	0	0	0	0	1	0	3	519	0	4	5	0	0	1	0	0	0	0
ASV714	k__Bacteria; p__Bacteroidetes; c__[Saprospirae]; o__[Saprospirales]; f__Chitinophagaceae; g__; s__	0	0	0	0	0	0	1	0	0	0	678	0	0	0	13	0	24	0	0	0	0	0	0	0	0	0	0	0	0	0	0	0	0	0	0	0	0	0	0	0	6	0	0	0	1	0	0	0
ASV715	k__Bacteria; p__Proteobacteria; c__Alphaproteobacteria; o__Rhizobiales; f__Phyllobacteriaceae	0	0	0	34	9	26	1	0	124	0	171	7	105	0	0	0	78	0	1	0	0	0	0	0	0	3	0	0	8	0	0	0	11	0	5	0	0	0	0	76	10	1	2	0	15	0	0	0
ASV716	k__Bacteria; p__Bacteroidetes; c__Cytophagia; o__Cytophagales; f__Cytophagaceae; g__Hymenobacter; s__	0	0	0	0	0	1	0	0	0	0	731	20	0	0	0	0	1	0	0	0	0	0	0	0	1	0	0	0	0	1	38	0	0	0	0	0	0	0	0	3	7	0	0	0	0	0	0	0
ASV717	k__Bacteria; p__Proteobacteria; c__Betaproteobacteria; o__Burkholderiales; f__Oxalobacteraceae; g__Janthinobacterium; s__	0	0	0	3	0	2	0	0	0	0	0	0	0	0	0	0	0	0	0	0	0	0	0	0	1	3	4	0	815	0	0	3	3	0	0	0	0	0	0	0	2	0	0	0	0	0	0	0
ASV718	k__Bacteria; p__Bacteroidetes; c__Sphingobacteriia; o__Sphingobacteriales; f__Sphingobacteriaceae; g__Pedobacter; s__	0	322	0	0	0	97	2	0	7	1	2	0	6	7	0	0	1	2	0	0	0	0	0	0	0	2	0	0	15	12	21	0	0	0	0	0	0	0	0	14	42	0	0	0	9	0	0	19
ASV719	k__Bacteria; p__Proteobacteria; c__Betaproteobacteria; o__Burkholderiales; f__Comamonadaceae	0	3	0	0	68	8	1	99	5	0	14	51	0	1	0	25	8	42	22	35	0	146	15	0	1	2	0	0	0	5	14	0	0	0	0	0	0	0	0	0	0	0	0	1	19	24	0	8
ASV720	k__Bacteria; p__Proteobacteria; c__Gammaproteobacteria; o__Pseudomonadales; f__Pseudomonadaceae; g__Pseudomonas; s__viridiflava	1	1	0	2	15	17	11	0	0	161	15	3	0	10	0	0	399	97	0	338	0	2	279	0	0	0	0	8	0	4	1	0	0	0	0	0	9	146	0	2	0	0	0	6	0	1	0	2
ASV721	k__Bacteria; p__Proteobacteria; c__Alphaproteobacteria; o__Rhizobiales; f__Rhizobiaceae; g__Agrobacterium; s__	0	0	0	0	0	1	0	0	1	0	0	0	1	0	0	0	4	1	1	0	0	0	0	0	0	0	0	0	0	2	0	0	0	0	0	0	0	0	0	19	43	3	26	0	6	3	1	7
ASV722	k__Bacteria; p__Proteobacteria; c__Betaproteobacteria; o__Burkholderiales; f__Oxalobacteraceae; g__Janthinobacterium; s__	0	0	0	391	0	91	0	0	0	0	0	131	0	0	0	0	7	0	0	0	0	72	0	0	1	0	0	0	0	0	0	0	46	0	0	0	0	0	1	1	2	0	0	0	0	0	0	0
ASV723	k__Bacteria; p__Proteobacteria; c__Alphaproteobacteria; o__Rhodobacterales; f__Rhodobacteraceae; g__Paracoccus; s__	0	0	0	0	0	0	0	0	0	0	0	0	0	0	0	0	0	0	0	0	0	0	0	0	5	0	0	0	9	0	0	0	0	0	0	0	0	0	0	13	0	1	0	0	0	0	0	0
ASV724	k__Bacteria; p__Proteobacteria; c__Alphaproteobacteria; o__Rhizobiales; f__Hyphomicrobiaceae; g__Devosia; s__	0	0	0	4	1	0	0	0	393	0	130	0	35	0	0	0	15	0	0	0	0	0	0	0	0	0	0	0	0	0	0	0	0	0	0	0	0	0	0	47	27	24	31	0	0	0	0	0
ASV725	k__Bacteria; p__Proteobacteria; c__Gammaproteobacteria; o__Pseudomonadales; f__Pseudomonadaceae; g__Pseudomonas	1	0	0	0	0	0	0	0	1	0	1	0	0	0	0	0	0	0	3	0	0	0	0	1	0	0	0	0	0	2	0	2	0	3	0	0	644	10	0	1	0	0	0	0	0	0	0	0
ASV726	k__Bacteria; p__Firmicutes; c__Bacilli; o__Bacillales; f__Paenibacillaceae; g__Cohnella; s__	0	0	0	0	0	0	0	0	0	0	0	0	0	0	0	0	0	0	0	0	0	0	0	0	14	0	0	0	0	13	193	181	59	3	18	0	192	0	0	0	0	0	0	0	0	0	0	0
ASV727	k__Bacteria; p__Actinobacteria; c__Acidimicrobiia; o__Acidimicrobiales; f__; g__; s__	0	0	0	0	0	0	0	0	0	0	0	0	0	0	0	0	0	6	0	0	0	0	0	0	0	0	76	0	0	0	0	0	0	0	0	11	0	564	0	0	0	0	0	0	3	0	0	0
ASV728	k__Bacteria; p__Actinobacteria; c__Actinobacteria; o__Actinomycetales; f__Mycobacteriaceae; g__Mycobacterium; s__	0	0	0	0	0	0	0	0	0	0	0	0	0	0	0	0	1	0	0	0	0	0	0	0	3	0	3	0	0	0	0	0	0	0	0	0	0	0	0	59	365	676	45	0	0	0	0	0
ASV729	k__Bacteria; p__Proteobacteria; c__Gammaproteobacteria; o__Pseudomonadales; f__Pseudomonadaceae; g__Pseudomonas; s__	0	0	0	0	0	0	0	0	0	0	0	0	0	0	0	0	0	0	0	0	0	0	0	0	0	0	179	0	23	0	2	0	0	0	0	0	1	5	0	0	0	0	0	0	0	0	0	0
ASV730	k__Bacteria; p__Proteobacteria; c__Deltaproteobacteria; o__Myxococcales	0	0	0	0	0	0	0	0	0	0	0	0	0	0	0	0	0	0	0	0	0	0	0	0	3	0	0	0	0	0	0	0	0	0	509	0	0	0	0	10	5	0	0	0	0	0	0	0
ASV731	k__Bacteria; p__Proteobacteria; c__Alphaproteobacteria; o__Sphingomonadales; f__Sphingomonadaceae; g__Sphingomonas; s__	0	0	0	0	0	0	0	0	0	0	3	0	0	0	0	0	0	1	0	0	0	0	0	0	5	0	0	7	0	0	0	9	0	0	22	0	207	364	0	0	4	0	0	0	8	0	1	0
ASV732	k__Bacteria; p__Proteobacteria; c__Alphaproteobacteria; o__Rhizobiales; f__Beijerinckiaceae	0	0	0	0	2	0	0	0	1	0	20	0	0	9	28	0	0	5	0	1	0	2	0	1	264	0	45	0	23	0	0	0	18	2	27	80	0	70	1	0	0	0	0	0	4	1	0	1
ASV733	k__Bacteria; p__Actinobacteria; c__Actinobacteria; o__Actinomycetales; f__Nocardioidaceae; g__; s__	0	0	1	0	0	0	0	0	0	0	3	0	0	0	0	0	0	0	0	0	0	0	0	0	10	0	15	0	0	0	0	0	0	0	1	0	0	0	0	20	32	1	2	0	1	0	0	0
ASV734	k__Bacteria; p__Acidobacteria; c__Acidobacteriia; o__Acidobacteriales; f__Acidobacteriaceae; g__Terriglobus; s__	0	0	0	76	0	0	0	40	0	0	89	1	181	25	0	0	0	0	78	0	0	0	0	0	6	0	0	0	0	0	0	0	0	0	0	0	0	0	0	5	13	0	1	0	0	0	0	3
ASV735	k__Bacteria; p__Proteobacteria; c__Betaproteobacteria; o__Burkholderiales; f__Oxalobacteraceae; g__Janthinobacterium; s__	0	0	0	9	0	28	0	42	7	0	78	18	0	0	19	150	0	0	2	0	0	2	8	0	1	4	1	25	0	0	0	0	0	0	0	0	0	342	0	4	1	0	0	0	0	0	0	0
ASV736	k__Bacteria; p__Actinobacteria; c__Actinobacteria; o__Actinomycetales; f__Williamsiaceae; g__Williamsia; s__	0	0	0	33	0	326	2	0	0	0	16	0	95	0	0	0	79	0	0	0	0	0	0	0	0	0	0	0	0	0	0	0	0	0	0	0	24	0	0	0	8	0	0	0	3	0	0	0
ASV737	k__Bacteria; p__Gemmatimonadetes; c__Gemm-3; o__; f__; g__; s__	0	0	0	0	0	584	0	0	0	0	0	0	1	0	0	0	1	0	0	0	0	0	0	0	20	2	0	0	0	0	0	0	0	0	5	15	0	0	2	0	84	1	1	0	4	0	0	0
ASV738	k__Bacteria; p__Bacteroidetes; c__Cytophagia; o__Cytophagales; f__Cytophagaceae; g__Hymenobacter; s__	0	0	0	0	0	0	0	0	0	0	0	485	0	0	0	9	1	0	0	0	0	0	0	0	0	0	0	0	0	0	0	0	0	0	0	0	0	0	0	0	1	0	0	0	17	0	0	0
ASV739	k__Bacteria; p__Proteobacteria; c__Alphaproteobacteria; o__Rhizobiales; f__Methylocystaceae; g__Methylopila; s__	0	0	0	0	1	0	0	0	0	0	4	0	0	0	0	0	1	0	0	0	0	0	0	0	315	0	0	5	0	0	0	0	0	0	0	1	0	236	0	0	3	0	0	0	1	0	2	0
ASV740	k__Bacteria; p__Proteobacteria; c__Betaproteobacteria; o__Burkholderiales; f__Oxalobacteraceae	0	2	0	0	0	0	0	0	0	0	8	105	0	0	0	0	6	0	0	0	0	0	0	0	0	0	151	0	509	0	0	0	0	0	0	0	0	0	0	12	7	0	0	0	0	0	0	0
ASV741	k__Bacteria; p__Bacteroidetes; c__Cytophagia; o__Cytophagales; f__Cytophagaceae; g__Dyadobacter; s__	0	1	0	127	0	47	3	0	306	0	36	15	21	0	0	0	14	3	16	0	0	5	7	0	0	0	0	0	27	2	0	0	0	0	0	1	7	11	1	3	13	3	0	0	2	1	2	5
ASV742	k__Bacteria; p__Actinobacteria; c__Actinobacteria; o__Actinomycetales; f__Nakamurellaceae; g__; s__	0	0	0	0	0	2	0	0	0	0	0	0	0	0	0	0	0	0	5	0	0	0	0	0	0	0	0	0	0	7	0	0	0	0	0	490	10	0	0	0	2	0	1	0	18	4	4	0
ASV743	k__Bacteria; p__Bacteroidetes; c__Sphingobacteriia; o__Sphingobacteriales; f__Sphingobacteriaceae; g__Pedobacter	0	0	0	0	11	5	1	21	0	0	218	0	0	26	5	0	17	255	0	39	0	0	0	3	0	0	0	0	0	0	0	0	8	0	0	0	15	4	0	0	0	0	0	0	2	0	0	0
ASV744	k__Bacteria; p__Proteobacteria; c__Alphaproteobacteria; o__Rhodospirillales; f__Acetobacteraceae	0	0	9	5	7	121	0	0	25	0	21	29	1	15	9	0	8	2	17	0	8	13	0	0	35	0	6	0	5	0	0	7	15	0	10	65	29	97	6	4	4	0	0	0	0	0	0	0
ASV745	k__Bacteria; p__Proteobacteria; c__Alphaproteobacteria; o__Caulobacterales; f__Caulobacteraceae	0	0	0	0	0	0	0	0	0	0	0	0	0	0	0	0	0	0	0	0	0	0	0	16	18	5	22	43	9	13	6	116	65	8	26	62	34	38	27	12	0	0	0	0	0	0	0	0
ASV746	k__Bacteria; p__Proteobacteria; c__Gammaproteobacteria; o__Xanthomonadales; f__Xanthomonadaceae; g__Stenotrophomonas; s__	684	4	0	0	0	0	0	0	0	0	0	0	0	0	0	0	0	0	0	0	0	0	0	0	0	0	0	0	0	0	0	0	0	0	0	0	0	0	0	0	23	0	0	0	0	0	0	0
ASV747	k__Bacteria; p__Actinobacteria; c__Actinobacteria; o__Actinomycetales; f__Micromonosporaceae	0	0	0	370	0	63	0	0	0	0	39	0	0	0	0	0	152	0	0	0	0	8	0	0	1	0	0	0	0	0	0	0	0	0	0	0	0	0	0	5	7	0	2	0	64	1	0	0
ASV748	k__Bacteria; p__Actinobacteria; c__Actinobacteria; o__Actinomycetales; f__Nocardioidaceae; g__Nocardioides; s__plantarum	0	1	0	138	9	118	3	0	26	22	5	104	49	0	0	0	49	4	2	0	0	0	0	0	0	0	0	0	0	0	0	0	0	0	0	26	61	0	0	0	7	0	1	1	33	16	11	0
ASV749	k__Bacteria; p__Proteobacteria; c__Alphaproteobacteria; o__Sphingomonadales; f__Sphingomonadaceae; g__Sphingomonas	0	0	0	0	0	0	0	0	0	0	2	0	0	0	0	0	0	0	0	0	5	0	0	0	20	8	15	29	18	0	3	0	8	1	43	22	34	387	0	0	0	0	0	0	0	0	0	0
ASV750	k__Bacteria; p__Proteobacteria; c__Alphaproteobacteria; o__Rhizobiales; f__Rhizobiaceae; g__Agrobacterium; s__	154	0	0	0	0	31	1	0	3	0	126	0	0	0	1	0	13	1	0	0	3	1	0	1	1	0	0	0	1	1	4	0	0	0	0	3	0	0	0	135	275	74	573	0	4	0	0	1
ASV751	k__Bacteria; p__Proteobacteria; c__Alphaproteobacteria; o__Rhizobiales; f__Rhizobiaceae	0	0	0	2	0	0	0	0	0	0	257	0	221	0	0	0	3	0	0	0	0	0	0	0	0	15	0	0	0	0	0	0	0	0	0	0	0	0	0	11	34	0	48	0	20	0	0	0
ASV752	k__Bacteria; p__Bacteroidetes; c__Cytophagia; o__Cytophagales; f__Cytophagaceae; g__Hymenobacter; s__	0	0	0	0	0	0	0	0	0	0	4	8	0	0	0	0	0	6	0	3	0	0	0	0	1	2	7	0	25	1	0	4	5	16	197	233	0	0	0	0	0	0	0	0	0	0	0	0
ASV753	k__Bacteria; p__Bacteroidetes; c__Bacteroidia; o__Bacteroidales; f__Bacteroidaceae; g__Bacteroides; s__plebeius	0	0	0	0	0	0	0	354	0	112	0	3	0	0	0	0	0	0	0	0	0	0	0	0	0	0	0	0	0	0	0	0	0	0	0	0	0	0	0	0	0	0	0	0	0	5	4	0
ASV754	k__Bacteria; p__Proteobacteria; c__Alphaproteobacteria; o__Rhodospirillales; f__Rhodospirillaceae; g__; s__	0	0	0	0	0	0	0	0	0	0	0	0	0	0	0	0	0	0	0	0	0	0	0	2	0	0	4	0	0	18	181	454	0	3	5	1	32	0	7	0	0	0	0	0	0	0	0	0
ASV755	k__Bacteria; p__Actinobacteria; c__Actinobacteria; o__Actinomycetales; f__Streptomycetaceae	7	0	0	0	0	0	0	0	0	0	0	0	0	0	0	0	0	0	0	0	0	0	0	0	0	0	1	0	3	1	0	0	0	0	430	0	0	0	0	0	5	0	0	0	0	0	0	0
ASV756	k__Bacteria; p__FBP; c__; o__; f__; g__; s__	0	0	0	0	0	0	0	0	13	0	0	0	23	0	0	0	1	8	6	0	0	0	5	0	9	0	7	0	37	0	5	2	0	3	17	207	19	199	2	0	1	0	0	0	0	0	0	0
ASV757	k__Bacteria; p__Actinobacteria; c__Actinobacteria; o__Actinomycetales; f__Pseudonocardiaceae; g__Actinomycetospora; s__	0	0	0	0	0	0	0	0	0	0	0	0	0	0	0	0	0	0	0	0	0	0	0	0	38	0	18	8	27	0	0	0	12	6	4	432	10	43	0	5	13	4	1	0	0	0	0	0
ASV758	k__Bacteria; p__Proteobacteria; c__Alphaproteobacteria; o__Rhizobiales; f__Rhizobiaceae	7	0	0	0	0	0	0	0	0	0	0	0	0	0	0	0	0	0	0	0	0	0	0	0	0	0	0	0	0	0	0	0	0	0	0	0	0	0	0	0	6	2	0	0	0	0	0	0
ASV759	k__Bacteria; p__Proteobacteria; c__Betaproteobacteria; o__Burkholderiales; f__Comamonadaceae; g__Variovorax; s__paradoxus	0	0	0	0	0	1	0	0	0	0	0	0	0	0	0	0	0	0	0	0	0	0	0	14	23	15	39	32	10	6	22	103	35	7	59	66	114	93	19	0	0	0	0	0	0	0	0	0
ASV760	k__Bacteria; p__Proteobacteria; c__Betaproteobacteria; o__Burkholderiales; f__Comamonadaceae	0	559	0	90	3	4	4	0	1	0	4	0	1	5	0	0	1	0	0	0	0	1	0	0	2	0	0	0	0	0	2	0	0	0	2	1	0	0	0	35	35	4	5	0	0	0	0	0
ASV761	k__Bacteria; p__Proteobacteria; c__Alphaproteobacteria; o__Rickettsiales; f__; g__; s__	0	0	0	0	0	0	0	0	0	0	0	0	0	0	0	0	0	0	0	0	0	0	0	0	0	0	0	0	0	484	0	0	0	0	0	7	0	0	0	1	0	0	0	0	0	0	0	0
ASV762	k__Bacteria; p__Actinobacteria; c__Actinobacteria; o__Actinomycetales; f__Microbacteriaceae; g__; s__	0	0	0	0	1	0	0	0	1	0	20	0	5	0	0	0	1	1	0	0	0	0	0	0	0	0	0	0	0	1	0	0	0	0	0	0	0	0	0	451	64	457	11	0	2	1	0	0
ASV763	k__Bacteria; p__Actinobacteria; c__Actinobacteria; o__Actinomycetales; f__Micrococcaceae; g__Rothia; s__mucilaginosa	0	0	511	0	0	0	0	62	0	1	0	0	0	1	0	0	0	0	0	0	0	0	0	0	5	0	0	0	0	0	0	0	0	0	0	0	0	0	0	0	1	0	0	0	0	0	0	0
ASV764	k__Bacteria; p__Actinobacteria; c__Actinobacteria; o__Actinomycetales; f__Microbacteriaceae	0	0	0	0	0	12	0	157	7	0	52	0	4	0	0	0	20	0	0	0	0	0	0	0	210	0	5	21	21	0	0	0	13	0	3	13	0	12	0	0	0	0	0	0	32	0	1	0
ASV765	k__Bacteria; p__Actinobacteria; c__Actinobacteria; o__Actinomycetales; f__Microbacteriaceae	2	0	16	1	5	1	0	0	4	0	3	5	0	8	0	0	14	31	1	15	2	33	0	1	12	0	0	283	9	36	5	30	0	0	0	39	62	7	1	10	2	1	0	0	83	18	8	1
ASV766	k__Bacteria; p__Proteobacteria; c__Alphaproteobacteria; o__Rhizobiales; f__Aurantimonadaceae; g__; s__	0	451	0	36	2	37	1	0	0	0	2	0	0	0	0	0	0	0	0	0	0	0	0	0	16	0	0	0	4	2	0	0	0	0	0	0	0	1	0	0	3	0	0	0	1	0	0	0
ASV767	k__Bacteria; p__Actinobacteria; c__Actinobacteria; o__Actinomycetales; f__Micromonosporaceae; g__Actinoplanes; s__	0	0	0	0	0	482	0	0	0	0	0	0	0	0	0	0	0	0	0	0	0	0	0	0	0	0	0	0	0	0	0	0	0	0	0	0	0	0	0	2	14	0	2	0	4	0	0	0
ASV768	k__Bacteria; p__Proteobacteria; c__Gammaproteobacteria; o__Xanthomonadales; f__Sinobacteraceae; g__Hydrocarboniphaga; s__effusa	0	0	0	0	0	0	0	0	0	0	0	0	0	0	0	0	0	0	0	0	0	0	0	0	0	1725	1027	1	0	4	188	289	9	0	20	0	386	1	1422	0	0	1	0	0	0	0	0	0
ASV769	k__Bacteria; p__Bacteroidetes; c__Cytophagia; o__Cytophagales; f__Cytophagaceae; g__Hymenobacter; s__	0	0	0	0	0	0	1	0	0	0	81	132	0	47	93	0	46	0	12	2	0	0	0	0	9	0	0	0	31	2	1	33	17	22	8	28	0	0	0	0	0	0	0	0	0	0	0	0
ASV770	k__Bacteria; p__Proteobacteria; c__Gammaproteobacteria; o__Enterobacteriales; f__Enterobacteriaceae	0	0	0	0	0	0	1	0	0	0	0	0	0	0	0	0	1	0	0	0	0	0	0	97	0	0	0	0	0	39	0	0	0	1	0	0	0	0	2	0	0	0	0	78	48	186	335	326
ASV771	k__Bacteria; p__Actinobacteria; c__Actinobacteria; o__Actinomycetales; f__Nocardioidaceae; g__; s__	0	0	0	0	0	0	0	0	0	0	24	0	1	0	0	0	0	0	0	0	0	0	0	3	250	4	55	0	1	1	0	11	55	0	21	124	0	17	2	1	9	0	1	0	10	0	0	0
ASV772	k__Bacteria; p__Proteobacteria; c__Gammaproteobacteria; o__Enterobacteriales; f__Enterobacteriaceae	0	0	0	0	0	0	0	0	0	0	0	0	0	0	0	0	0	0	0	0	0	0	0	0	0	0	0	0	0	0	0	0	0	0	0	0	0	0	0	0	0	0	0	0	0	0	0	0
ASV773	k__Bacteria; p__Proteobacteria; c__Alphaproteobacteria; o__Sphingomonadales; f__Sphingomonadaceae	0	0	0	6	0	20	0	0	1	0	16	34	1	0	7	219	4	0	0	0	0	0	0	0	21	1	0	23	0	0	0	1	0	0	9	1	27	12	3	103	34	0	12	0	37	0	1	0
ASV774	k__Bacteria; p__Bacteroidetes; c__[Saprospirae]; o__[Saprospirales]; f__Chitinophagaceae; g__Chitinophaga; s__	0	0	0	0	0	0	0	0	0	432	0	8	0	0	0	0	0	0	0	0	0	0	0	0	0	0	0	0	0	0	0	0	0	0	0	0	0	0	0	2	0	0	0	0	0	0	0	0
ASV775	k__Bacteria; p__Acidobacteria; c__DA052; o__Ellin6513; f__; g__; s__	0	0	0	0	0	0	0	0	0	0	0	0	0	0	0	0	0	0	0	0	0	0	0	19	24	7	14	69	21	17	38	58	39	12	27	58	102	8	10	0	0	0	0	0	0	0	0	0
ASV776	k__Bacteria; p__Actinobacteria; c__Actinobacteria; o__Actinomycetales; f__Microbacteriaceae	0	0	0	0	0	0	0	0	0	0	0	0	0	0	0	0	4	0	0	1	0	0	0	0	0	0	0	0	0	1	0	0	0	0	0	0	0	0	0	17	11	2	8	0	4	0	0	0
ASV777	k__Bacteria; p__Proteobacteria; c__Betaproteobacteria; o__Burkholderiales; f__Oxalobacteraceae	0	0	0	0	0	3	2	0	0	0	0	0	0	0	0	0	207	0	0	0	0	428	0	0	0	0	0	0	0	1	2	0	20	0	0	0	0	0	0	0	0	0	0	0	0	0	0	0
ASV778	k__Bacteria; p__Bacteroidetes; c__Cytophagia; o__Cytophagales; f__Cytophagaceae; g__Spirosoma; s__	0	0	0	0	0	4	0	370	0	0	1	29	0	0	0	0	3	0	0	0	0	0	0	0	6	0	4	9	53	0	0	0	0	0	2	0	0	0	3	0	0	0	0	0	0	0	0	0
ASV779	k__Bacteria; p__Proteobacteria; c__Alphaproteobacteria; o__Sphingomonadales; f__Sphingomonadaceae; g__Sphingomonas; s__	0	82	0	129	4	7	1	0	0	19	47	2	0	1	0	0	0	4	0	0	0	0	2	0	3	0	9	9	1	0	7	1	0	0	10	0	0	165	0	3	5	0	0	0	9	7	5	5
ASV780	k__Bacteria; p__Proteobacteria; c__Gammaproteobacteria; o__Pseudomonadales; f__Moraxellaceae; g__Acinetobacter; s__	0	0	77	0	2	10	1	0	14	190	3	9	8	1	3	78	7	0	20	4	5	24	38	0	0	0	2	0	0	0	0	0	3	0	0	0	0	41	0	0	0	0	0	0	0	0	0	0
ASV781	k__Bacteria; p__Bacteroidetes; c__Sphingobacteriia; o__Sphingobacteriales; f__Sphingobacteriaceae; g__Pedobacter; s__	0	0	0	1	0	301	0	0	4	0	11	0	1	0	0	0	0	9	6	0	0	0	2	0	0	0	4	25	23	5	19	0	17	2	0	25	0	0	0	0	0	0	0	0	25	1	0	0
ASV782	k__Bacteria; p__Proteobacteria; c__Alphaproteobacteria; o__Rhodospirillales; f__Acetobacteraceae; g__; s__	0	0	0	0	23	0	1	0	0	0	0	0	0	0	0	4	0	0	0	1	0	0	0	0	5	0	0	16	22	0	0	0	0	0	0	0	0	0	0	1	0	0	1	3	392	16	1	26
ASV783	k__Bacteria; p__Actinobacteria; c__Actinobacteria; o__Actinomycetales; f__Sporichthyaceae; g__; s__	0	0	0	0	0	18	0	0	8	33	0	0	0	0	8	0	2	0	0	0	0	15	0	0	422	5	15	0	0	0	0	14	1	0	2	0	3	20	2	5	2	0	3	0	5	0	0	0
ASV784	k__Bacteria; p__Actinobacteria; c__Actinobacteria; o__Actinomycetales; f__Kineosporiaceae; g__; s__	0	0	0	0	0	0	0	0	0	0	1	0	0	0	0	0	0	0	0	0	0	0	0	0	245	0	0	3	0	0	0	0	0	0	0	0	347	1	0	6	9	0	0	0	6	0	0	0
ASV785	k__Bacteria; p__Proteobacteria; c__Alphaproteobacteria; o__Sphingomonadales; f__Sphingomonadaceae; g__Sphingobium; s__	0	2	0	0	0	0	0	0	0	0	0	2	0	0	0	0	0	0	0	0	0	0	0	0	0	0	0	0	0	0	0	0	0	0	0	0	0	0	0	7	0	0	0	0	0	0	0	0
ASV786	k__Bacteria; p__Proteobacteria; c__Gammaproteobacteria; o__Enterobacteriales; f__Enterobacteriaceae	0	0	0	0	0	0	0	0	0	0	0	0	0	0	0	0	0	0	0	0	0	0	0	0	0	0	0	0	0	0	0	0	0	0	0	0	0	0	0	0	1	0	0	0	0	0	0	0
ASV787	k__Bacteria; p__Proteobacteria; c__Alphaproteobacteria; o__Rhizobiales; f__Xanthobacteraceae; g__Labrys; s__	4	0	0	0	0	0	0	0	0	0	0	0	0	0	0	0	0	0	0	0	0	0	0	0	0	0	0	0	0	0	0	0	0	0	0	0	0	0	0	0	1	7	0	0	0	0	0	0
ASV788	k__Bacteria; p__Proteobacteria; c__Gammaproteobacteria; o__Enterobacteriales; f__Enterobacteriaceae	0	0	0	0	0	0	0	0	0	0	0	0	0	0	0	0	0	0	0	0	0	0	0	0	0	0	0	0	0	0	0	0	0	0	0	0	0	0	0	0	15	0	0	0	0	0	0	0
ASV789	k__Bacteria; p__Actinobacteria; c__Actinobacteria; o__Actinomycetales; f__Nocardioidaceae; g__; s__	0	0	0	58	0	53	7	0	4	1	76	2	103	2	0	0	207	0	4	0	0	0	0	0	0	0	0	10	0	1	0	0	0	0	0	4	0	0	1	24	13	9	3	0	36	0	0	0
ASV790	k__Bacteria; p__Proteobacteria; c__Alphaproteobacteria; o__Rhizobiales	0	0	0	0	0	0	0	0	0	0	0	0	0	0	0	0	0	0	0	0	0	0	0	2	0	0	0	0	0	0	0	0	0	0	0	0	0	0	0	466	88	16	82	0	0	0	0	0
ASV791	k__Bacteria; p__Actinobacteria; c__Actinobacteria; o__Actinomycetales; f__Pseudonocardiaceae; g__Pseudonocardia; s__	3	0	0	0	0	3	0	0	0	0	0	1	0	0	0	0	5	3	0	0	0	0	0	0	0	3	0	5	0	76	6	0	1	0	8	6	0	0	0	450	514	95	97	0	0	0	0	0
ASV792	k__Bacteria; p__Actinobacteria; c__Actinobacteria; o__Actinomycetales; f__Nocardioidaceae; g__Aeromicrobium; s__	0	0	0	0	0	1	0	0	0	0	2	0	0	0	0	0	0	1	0	0	0	0	0	0	13	336	0	99	0	0	0	0	0	0	0	0	0	0	0	3	0	1	0	0	4	0	6	0
ASV793	k__Bacteria; p__Proteobacteria; c__Deltaproteobacteria; o__Myxococcales	0	0	0	0	0	5	0	0	0	0	0	0	2	2	0	0	1	0	0	0	0	0	0	0	0	0	0	0	0	0	6	0	6	0	0	0	0	0	0	387	262	59	10	0	4	0	0	2
ASV794	k__Bacteria; p__Proteobacteria; c__Gammaproteobacteria; o__Enterobacteriales; f__Enterobacteriaceae; g__Escherichia; s__coli	0	0	76	13	11	3	21	0	11	134	9	9	12	7	6	44	5	8	11	2	2	22	23	1	16	4	2	0	3	1	79	1	20	2	2	16	4	1	2	0	0	0	0	0	0	0	1	0
ASV795	k__Bacteria; p__Bacteroidetes; c__Cytophagia; o__Cytophagales; f__Cytophagaceae; g__Hymenobacter; s__	0	0	0	0	0	4	7	0	8	25	9	27	0	29	145	59	2	0	0	6	0	0	0	0	4	0	0	0	0	2	0	0	9	46	30	64	0	0	2	0	0	0	0	0	0	0	0	0
ASV796	k__Bacteria; p__Proteobacteria; c__Alphaproteobacteria; o__Rhodospirillales; f__Rhodospirillaceae; g__; s__	0	0	0	0	4	0	0	0	0	0	0	0	0	0	0	1	0	0	0	0	0	0	0	0	0	30	102	0	0	26	5	15	0	0	0	0	727	0	25	0	0	0	0	0	0	0	0	0
ASV797	k__Bacteria; p__Proteobacteria; c__Betaproteobacteria; o__Burkholderiales; f__Oxalobacteraceae; g__Janthinobacterium; s__	0	0	0	35	0	379	0	0	11	0	0	2	0	5	0	0	2	0	0	0	0	12	0	0	1	0	6	2	15	3	1	3	54	0	0	4	3	0	0	2	7	0	0	0	5	0	0	0
ASV798	k__Bacteria; p__Proteobacteria; c__Betaproteobacteria; o__Burkholderiales; f__Comamonadaceae	0	0	0	0	0	0	0	265	2	0	222	0	0	0	0	0	0	0	0	0	0	0	0	0	1	0	0	0	0	0	0	0	0	0	0	5	0	1	0	0	0	0	1	0	1	1	0	0
ASV799	k__Bacteria; p__Proteobacteria; c__Gammaproteobacteria; o__Enterobacteriales; f__Enterobacteriaceae	1	0	0	0	0	0	0	0	0	0	0	0	0	0	0	0	0	0	0	0	0	0	0	0	0	0	0	0	0	0	0	0	0	0	0	0	0	0	0	0	0	0	0	0	0	0	0	0
ASV800	k__Bacteria; p__Actinobacteria; c__Actinobacteria; o__Actinomycetales; f__Nocardioidaceae; g__Nocardioides; s__plantarum	0	0	0	0	0	14	0	0	19	3	0	188	7	0	0	0	4	0	0	0	0	2	53	0	3	0	0	53	17	0	0	0	0	0	0	0	65	1	0	23	35	1	2	1	6	3	0	0
ASV801	k__Bacteria; p__Bacteroidetes; c__[Saprospirae]; o__[Saprospirales]; f__Chitinophagaceae; g__Chitinophaga; s__	0	0	0	0	0	0	0	0	0	380	1	9	0	0	0	0	0	0	0	0	0	0	0	0	0	0	0	0	0	0	0	0	0	0	0	0	0	0	0	0	0	0	0	0	0	0	0	0
ASV802	k__Bacteria; p__Proteobacteria; c__Gammaproteobacteria; o__Enterobacteriales; f__Enterobacteriaceae; g__Pantoea; s__agglomerans	0	0	0	0	0	0	0	0	0	0	0	0	0	0	0	0	0	0	0	0	0	0	0	0	0	0	0	0	0	0	0	0	0	0	0	0	0	0	0	0	0	0	0	0	0	0	0	0
ASV803	k__Bacteria; p__Bacteroidetes; c__Cytophagia; o__Cytophagales; f__Cytophagaceae; g__Hymenobacter; s__	0	0	0	0	0	0	0	0	0	55	1	1	0	0	0	0	0	46	0	0	0	46	0	0	282	0	0	0	11	1	0	0	0	0	0	3	0	27	0	1	0	0	0	0	0	0	0	0
ASV804	k__Bacteria; p__Bacteroidetes; c__Sphingobacteriia; o__Sphingobacteriales; f__Sphingobacteriaceae; g__Sphingobacterium; s__	0	0	0	0	0	0	0	0	0	0	0	0	0	0	0	0	0	0	0	0	0	0	0	0	0	0	0	0	0	0	0	0	0	0	0	0	0	0	0	0	0	0	0	0	0	0	0	0
ASV805	k__Bacteria; p__Proteobacteria; c__Alphaproteobacteria; o__Sphingomonadales; f__Sphingomonadaceae; g__Sphingomonas; s__wittichii	0	0	0	7	0	0	0	45	5	0	119	0	0	0	0	0	2	1	33	1	0	0	0	0	34	2	10	4	14	2	26	8	15	1	0	34	2	163	0	4	25	1	1	0	0	0	0	1
ASV806	k__Bacteria; p__Bacteroidetes; c__[Saprospirae]; o__[Saprospirales]; f__Chitinophagaceae; g__; s__	0	0	0	0	0	0	0	0	604	0	2	0	0	0	14	0	0	0	0	1	0	0	0	0	0	0	0	0	0	0	1	0	0	0	0	16	0	0	0	0	2	0	0	0	0	0	0	0
ASV807	k__Bacteria; p__Proteobacteria; c__Alphaproteobacteria; o__Sphingomonadales	0	1	0	24	0	47	1	0	16	0	265	0	60	0	0	0	30	0	0	0	0	0	0	0	0	1	0	10	0	4	21	0	11	0	0	0	23	1	0	13	37	2	1	0	2	1	0	0
ASV808	k__Bacteria; p__Proteobacteria; c__Gammaproteobacteria; o__Enterobacteriales; f__Enterobacteriaceae	178	0	0	1	13	4	6	0	9	0	2	0	0	52	6	0	72	37	7	7	4	3	7	381	1	6	5	0	1	266	3	0	5	88	0	8	7	0	20	9	20	33	35	116	383	178	189	1039
ASV809	k__Bacteria; p__Actinobacteria; c__Actinobacteria; o__Actinomycetales; f__Pseudonocardiaceae; g__Actinomycetospora; s__	0	0	0	0	0	0	0	0	0	0	0	0	0	0	0	0	0	0	0	0	0	0	0	0	74	0	11	16	0	4	0	73	93	0	28	27	48	228	8	0	0	0	0	0	0	0	0	0
ASV810	k__Bacteria; p__Actinobacteria; c__Actinobacteria; o__Actinomycetales; f__Geodermatophilaceae; g__; s__	0	0	0	0	0	5	0	0	24	0	2	4	21	4	0	128	5	2	0	0	0	0	1	0	85	5	9	18	2	0	0	0	0	0	5	8	17	134	1	14	9	0	0	0	1	0	0	0
ASV811	k__Bacteria; p__Proteobacteria; c__Betaproteobacteria; o__Burkholderiales; f__Comamonadaceae; g__Polaromonas; s__	0	0	0	540	13	1	1	0	0	0	0	0	0	0	0	0	0	4	0	0	0	0	0	0	0	0	0	0	0	0	0	0	19	0	0	0	0	0	0	0	0	1	0	0	0	0	0	1
ASV812	k__Bacteria; p__Proteobacteria; c__Alphaproteobacteria; o__Rhizobiales; f__Rhizobiaceae	0	0	0	0	0	28	3	0	4	0	2	53	175	0	7	0	54	1	0	0	0	2	0	0	3	0	0	23	0	0	0	0	5	8	0	6	0	0	0	24	14	8	15	0	28	0	1	1
ASV813	k__Bacteria; p__Proteobacteria; c__Gammaproteobacteria; o__Enterobacteriales; f__Enterobacteriaceae; g__Serratia; s__	0	0	0	0	0	0	0	0	0	0	0	0	0	0	0	0	0	0	0	0	0	0	0	0	0	0	0	0	0	0	0	0	0	0	0	0	0	0	0	0	0	0	0	0	0	0	0	0
ASV814	k__Bacteria; p__Proteobacteria; c__Gammaproteobacteria; o__Enterobacteriales; f__Enterobacteriaceae	0	0	0	0	0	0	1	0	0	0	0	0	0	0	0	0	0	0	0	0	0	7	0	0	0	0	0	0	0	0	0	0	0	0	0	0	0	0	0	0	1	0	0	0	1008	0	0	1
ASV815	k__Bacteria; p__Proteobacteria; c__Gammaproteobacteria; o__Pseudomonadales; f__Moraxellaceae; g__Acinetobacter; s__lwoffii	0	0	99	0	7	0	0	235	6	0	0	0	0	0	0	12	0	0	2	0	1	14	0	0	0	0	6	2	0	2	24	0	2	1	0	0	0	3	2	0	0	1	0	0	0	0	0	0
ASV816	k__Bacteria; p__Actinobacteria; c__Actinobacteria; o__Actinomycetales; f__Geodermatophilaceae; g__; s__	0	0	2	1	0	9	0	0	6	0	6	0	2	0	0	38	0	0	0	0	0	12	0	1	76	0	20	62	79	0	0	0	0	0	10	0	48	133	0	8	0	0	0	0	0	0	0	0
ASV817	k__Bacteria; p__Proteobacteria; c__Alphaproteobacteria; o__Caulobacterales; f__Caulobacteraceae; g__Caulobacter; s__	0	1	0	0	0	0	4	0	2	0	19	0	0	0	0	0	203	1	0	0	1	0	0	0	0	0	0	0	0	0	0	0	0	0	0	0	0	0	0	337	81	21	17	0	0	0	0	0
ASV818	k__Bacteria; p__Proteobacteria; c__Gammaproteobacteria; o__Pseudomonadales; f__Pseudomonadaceae; g__Pseudomonas	659	0	0	0	0	0	2	0	0	0	0	0	0	0	0	0	0	0	0	0	0	0	0	0	0	0	0	0	0	0	0	0	0	0	0	0	0	0	0	0	0	0	0	0	0	0	0	0
ASV819	k__Bacteria; p__Actinobacteria; c__Actinobacteria; o__Actinomycetales; f__Williamsiaceae; g__Williamsia; s__	0	0	0	0	0	16	0	0	10	0	1	0	0	0	0	0	4	0	0	0	0	0	0	0	15	4	18	0	460	0	0	0	0	0	0	0	1	0	0	23	4	0	3	0	0	2	0	0
ASV820	k__Bacteria; p__Proteobacteria; c__Alphaproteobacteria; o__Rhizobiales; f__Methylobacteriaceae; g__Methylobacterium; s__	0	0	84	0	4	1	2	0	1	206	0	18	51	32	1	0	5	0	2	3	0	9	0	0	9	0	0	0	0	0	0	0	0	0	0	0	0	0	0	0	0	0	0	0	0	0	0	0
ASV821	k__Bacteria; p__Proteobacteria; c__Betaproteobacteria; o__Burkholderiales; f__Comamonadaceae	0	0	0	557	0	0	0	0	0	0	14	0	0	0	0	0	1	0	0	0	0	0	13	0	0	0	0	0	0	0	0	0	0	0	0	0	0	0	0	0	1	0	0	0	0	0	0	0
ASV822	k__Bacteria; p__Actinobacteria; c__Actinobacteria; o__Actinomycetales; f__Nocardioidaceae; g__; s__	0	0	0	4	0	0	0	0	9	0	175	0	0	0	0	0	0	0	0	0	0	1	0	0	20	1	0	0	0	1	0	0	36	2	0	49	1	234	0	12	6	0	0	0	101	0	2	0
ASV823	k__Bacteria; p__Proteobacteria; c__Gammaproteobacteria; o__Enterobacteriales; f__Enterobacteriaceae	0	0	0	0	0	0	0	0	0	0	0	0	0	0	0	0	0	0	0	0	0	0	0	0	0	0	0	0	0	0	0	0	0	0	0	0	0	0	0	0	0	0	0	0	0	0	0	0
ASV824	k__Bacteria; p__Proteobacteria; c__Betaproteobacteria; o__Burkholderiales; f__Oxalobacteraceae	0	0	5	0	0	0	0	0	0	0	0	41	0	2	0	0	1	0	0	0	0	0	0	0	0	0	115	0	373	0	0	0	0	0	14	0	1	1	0	0	0	0	0	0	0	0	0	0
ASV825	k__Bacteria; p__Actinobacteria; c__Thermoleophilia; o__Solirubrobacterales; f__Solirubrobacteraceae; g__; s__	0	0	0	0	0	0	0	0	0	0	0	0	0	0	0	0	0	0	0	0	0	0	0	0	0	0	0	5	0	0	0	0	0	0	0	2	155	386	0	10	5	1	1	0	1	0	0	0
ASV826	k__Bacteria; p__Bacteroidetes; c__Cytophagia; o__Cytophagales; f__Cytophagaceae; g__Dyadobacter; s__	0	0	0	3	0	0	0	0	87	15	285	18	52	0	8	0	39	0	0	0	0	0	0	0	0	0	0	0	0	0	0	0	0	0	0	0	0	0	0	125	48	2	2	0	5	0	0	0
ASV827	k__Bacteria; p__Actinobacteria; c__Actinobacteria; o__Actinomycetales; f__Nocardioidaceae; g__Nocardioides; s__plantarum	0	18	0	52	0	9	0	0	52	37	7	98	1	0	0	0	2	0	6	1	0	5	0	0	57	5	9	0	15	1	0	6	15	0	0	3	20	94	0	16	20	0	1	0	48	2	2	0
ASV828	k__Bacteria; p__Proteobacteria; c__Gammaproteobacteria; o__Enterobacteriales; f__Enterobacteriaceae	1	0	0	0	4	0	1	0	0	0	0	0	0	0	0	0	1	13	0	1	0	0	1	0	0	0	0	0	2	0	0	0	0	2	0	1	0	0	0	0	0	2	0	13	75	541	118	251
ASV829	k__Bacteria; p__Proteobacteria; c__Gammaproteobacteria; o__Enterobacteriales; f__Enterobacteriaceae	0	0	0	0	0	0	0	0	0	0	0	0	0	0	0	0	0	0	0	0	0	0	0	0	0	0	0	0	0	0	0	0	0	0	0	0	0	0	0	0	0	0	0	0	0	0	0	0
ASV830	k__Bacteria; p__Proteobacteria; c__Gammaproteobacteria; o__Pseudomonadales; f__Pseudomonadaceae; g__Pseudomonas	0	0	0	0	0	0	2	379	0	0	0	0	0	0	1	0	0	0	0	2	0	0	0	0	0	0	0	0	0	0	0	0	0	0	1	0	0	0	0	0	2	0	0	0	2	1	0	1
ASV831	k__Bacteria; p__Proteobacteria; c__Alphaproteobacteria; o__Rhizobiales; f__Methylobacteriaceae; g__Methylobacterium; s__	0	19	31	1	10	0	6	0	7	107	9	13	38	16	0	22	5	0	13	2	0	2	24	0	10	1	2	9	2	1	30	8	0	5	6	20	53	12	4	0	3	0	0	0	0	0	0	0
ASV832	k__Bacteria; p__Proteobacteria; c__Betaproteobacteria; o__Burkholderiales; f__Comamonadaceae	0	0	0	250	0	1	0	0	7	0	128	1	0	0	0	0	11	0	0	0	0	0	0	0	0	0	0	0	0	0	0	0	0	0	0	0	0	196	0	1	3	0	0	0	0	0	0	0
ASV833	k__Bacteria; p__Proteobacteria; c__Alphaproteobacteria; o__Rhodospirillales; f__Acetobacteraceae; g__; s__	0	0	0	27	1	30	0	0	45	33	7	8	0	0	2	0	10	1	0	0	4	26	0	0	18	2	9	12	38	0	63	0	0	4	0	1	0	87	0	0	0	0	4	0	2	0	0	0
ASV834	k__Bacteria; p__Bacteroidetes; c__Flavobacteriia; o__Flavobacteriales; f__[Weeksellaceae]; g__Chryseobacterium; s__	0	0	0	0	0	0	3	0	0	13	15	1	0	0	0	0	109	0	0	3	0	318	0	0	0	0	0	0	18	0	0	0	14	0	1	0	0	1	0	0	0	0	0	0	3	0	0	0
ASV835	k__Bacteria; p__Actinobacteria; c__Actinobacteria; o__Actinomycetales; f__Corynebacteriaceae; g__Corynebacterium; s__kroppenstedtii	0	1	15	0	0	6	0	0	0	134	0	18	20	0	0	0	1	2	0	0	0	0	19	4	12	1	9	40	7	0	16	2	41	0	10	2	91	4	1	0	0	0	0	0	0	0	0	0
ASV836	k__Bacteria; p__Proteobacteria; c__Betaproteobacteria; o__Burkholderiales; f__Oxalobacteraceae; g__Janthinobacterium	0	0	0	0	0	476	0	0	0	0	0	0	0	0	0	0	0	0	0	0	0	0	0	0	1	0	0	0	0	0	0	0	0	0	0	2	0	0	0	0	0	0	0	0	0	0	0	0
ASV837	k__Bacteria; p__Actinobacteria; c__Actinobacteria; o__Actinomycetales; f__Micrococcaceae; g__; s__	0	0	0	0	0	0	0	0	0	0	0	0	0	1	0	0	0	0	0	0	0	0	0	0	40	1	12	227	6	4	69	7	0	0	0	10	113	16	0	0	0	0	0	0	0	0	0	0
ASV838	k__Bacteria; p__Firmicutes; c__Bacilli; o__Bacillales; f__Staphylococcaceae; g__Staphylococcus; s__	0	6	114	2	8	2	1	0	1	30	1	4	3	14	0	82	2	0	5	2	0	18	78	0	0	0	0	36	0	0	0	10	4	0	3	6	75	24	3	0	0	0	0	0	0	0	0	0
ASV839	k__Bacteria; p__Proteobacteria; c__Alphaproteobacteria; o__Rhizobiales	0	0	0	0	0	7	0	0	10	0	108	0	8	0	0	0	4	0	0	0	0	0	0	0	0	0	0	0	0	0	0	0	0	0	0	0	0	0	0	84	361	17	5	0	0	0	0	0
ASV840	k__Bacteria; p__Proteobacteria; c__Gammaproteobacteria; o__Pseudomonadales; f__Pseudomonadaceae; g__Pseudomonas	601	1	0	0	0	0	1	0	0	0	0	0	0	0	0	0	1	0	0	1	0	0	0	0	0	0	0	0	0	0	0	0	0	0	0	0	0	0	0	0	1	0	0	0	0	0	0	0
ASV841	k__Bacteria; p__Proteobacteria; c__Alphaproteobacteria; o__Rhizobiales	0	0	0	0	0	0	1	0	0	318	0	4	0	0	0	0	2	0	0	0	0	0	0	0	1	0	0	0	0	0	0	0	0	0	0	0	0	0	0	7	50	24	88	0	4	0	1	0
ASV842	k__Bacteria; p__Proteobacteria; c__Deltaproteobacteria; o__Myxococcales	0	0	0	566	0	0	0	0	0	0	0	0	0	0	0	0	0	0	0	0	0	0	1	0	0	0	0	0	0	0	0	0	0	0	0	0	0	0	0	0	1	0	0	0	0	0	0	0
ASV843	k__Bacteria; p__Bacteroidetes; c__Sphingobacteriia; o__Sphingobacteriales; f__Sphingobacteriaceae; g__Pedobacter; s__	0	0	0	19	0	0	2	0	24	0	0	0	22	0	74	0	49	0	82	0	0	60	0	0	0	4	0	0	172	0	46	0	0	0	0	0	9	0	0	0	0	0	0	0	0	0	0	0
ASV844	k__Bacteria; p__Actinobacteria; c__Actinobacteria; o__Actinomycetales; f__Mycobacteriaceae; g__Mycobacterium; s__	0	0	0	11	0	56	0	0	1	32	14	2	298	0	0	0	3	0	0	0	0	0	0	0	0	2	0	0	0	0	0	0	0	0	0	0	0	0	2	18	42	1	4	0	2	0	0	0
ASV845	k__Bacteria; p__Proteobacteria; c__Alphaproteobacteria; o__Rhizobiales; f__Bradyrhizobiaceae; g__Bosea; s__genosp.	3	3	0	0	0	1	0	0	0	0	0	0	0	0	0	0	0	0	1	0	0	0	0	0	0	0	0	0	0	0	278	0	0	0	0	0	0	0	0	170	7	5	0	0	0	0	0	0
ASV846	k__Bacteria; p__Actinobacteria; c__Actinobacteria; o__Actinomycetales; f__Nocardioidaceae; g__; s__	0	0	0	124	0	10	0	0	54	1	62	4	13	0	0	0	17	0	0	0	0	4	0	0	140	0	0	2	0	0	0	0	6	1	1	0	0	2	0	31	32	0	1	1	112	3	3	0
ASV847	k__Bacteria; p__Actinobacteria; c__Actinobacteria; o__Actinomycetales; f__Pseudonocardiaceae; g__Pseudonocardia; s__	0	0	0	0	0	0	0	0	0	0	0	0	0	0	0	0	0	0	0	0	0	0	0	0	0	0	0	0	0	0	0	0	0	0	0	0	0	0	0	0	0	0	0	0	0	0	0	0
ASV848	k__Bacteria; p__Proteobacteria; c__Betaproteobacteria; o__Burkholderiales; f__Comamonadaceae; g__Leptothrix; s__	0	7	0	113	21	2	6	0	7	16	5	1	2	0	42	0	0	4	8	2	25	8	57	4	2	6	9	14	1	1	0	30	11	1	22	8	47	56	6	0	0	0	0	0	0	0	0	0
ASV849	k__Bacteria; p__Chlamydiae; c__Chlamydiia; o__Chlamydiales	0	0	0	0	0	0	0	362	0	0	57	0	0	0	0	0	0	0	0	0	0	122	0	0	0	0	0	0	0	0	0	0	0	0	0	0	0	0	0	0	0	0	0	0	0	0	0	0
ASV850	k__Bacteria; p__Proteobacteria; c__Alphaproteobacteria; o__Sphingomonadales; f__Sphingomonadaceae; g__Novosphingobium; s__	0	0	8	82	0	17	0	0	1	0	16	0	130	0	0	0	0	0	0	0	0	3	0	0	0	6	0	0	0	0	0	0	0	0	0	0	0	0	0	76	217	0	1	0	0	0	0	0
ASV851	k__Bacteria; p__Proteobacteria; c__Betaproteobacteria; o__Burkholderiales; f__Oxalobacteraceae	0	0	0	0	0	0	0	0	0	0	0	65	0	0	0	0	5	1	0	0	0	1	0	0	2	0	98	0	333	0	0	0	0	0	1	0	0	0	0	1	0	0	0	0	0	0	0	0
ASV852	k__Bacteria; p__Actinobacteria; c__Actinobacteria; o__Actinomycetales; f__Nocardioidaceae; g__; s__	0	0	0	232	0	17	0	0	0	0	114	13	0	0	0	0	0	7	0	0	0	0	0	0	19	0	2	20	31	0	6	0	12	0	0	2	1	47	1	6	32	0	0	0	9	1	9	0
ASV853	k__Bacteria; p__Proteobacteria; c__Betaproteobacteria; o__Burkholderiales; f__Oxalobacteraceae; g__Janthinobacterium	0	0	0	0	0	416	0	0	0	0	0	0	0	0	0	0	0	0	0	0	0	1	0	0	0	0	0	0	0	0	0	0	0	0	0	8	0	0	0	0	0	0	0	0	0	0	0	0
ASV854	k__Bacteria; p__Actinobacteria; c__Thermoleophilia; o__Solirubrobacterales; f__Patulibacteraceae; g__Patulibacter; s__	0	0	4	0	0	133	0	0	26	0	0	86	0	0	4	8	8	15	4	1	0	0	0	0	17	30	17	0	41	0	3	0	0	0	0	0	0	0	0	0	0	0	0	11	32	4	2	6
ASV855	k__Bacteria; p__Bacteroidetes; c__Cytophagia; o__Cytophagales; f__Cytophagaceae; g__Hymenobacter; s__	0	0	0	0	0	64	3	0	0	0	34	115	1	0	25	0	1	1	0	0	0	0	14	0	27	0	0	0	0	0	127	0	0	0	11	6	6	0	1	0	0	0	0	0	18	0	1	0
ASV856	k__Bacteria; p__Bacteroidetes; c__Sphingobacteriia; o__Sphingobacteriales; f__Sphingobacteriaceae; g__; s__	0	0	0	120	0	5	0	0	155	0	29	0	0	0	3	0	0	7	0	0	0	0	0	0	0	0	0	0	0	24	0	0	104	0	0	0	0	0	0	8	3	0	0	0	0	1	1	0
ASV857	k__Bacteria; p__Proteobacteria; c__Alphaproteobacteria; o__Sphingomonadales; f__Sphingomonadaceae; g__Sphingomonas; s__wittichii	0	0	0	50	0	106	0	0	15	0	108	0	0	12	7	0	16	0	2	0	0	1	28	0	6	0	3	0	4	0	0	0	0	0	1	4	0	95	1	0	2	0	0	0	2	0	9	2
ASV858	k__Bacteria; p__Bacteroidetes; c__Cytophagia; o__Cytophagales; f__Cytophagaceae; g__Dyadobacter; s__	0	0	0	325	0	0	0	0	2	0	58	0	2	0	0	0	0	0	0	0	0	0	0	0	0	0	0	0	0	0	0	0	0	0	0	0	0	0	0	212	21	3	0	0	0	0	0	0
ASV859	k__Bacteria; p__Proteobacteria; c__Betaproteobacteria; o__Burkholderiales; f__Comamonadaceae; g__Rhodoferax; s__	0	0	0	251	0	6	2	0	69	0	284	6	5	0	4	0	22	0	0	0	0	1	1	0	14	0	0	0	0	0	0	0	0	0	0	0	0	0	0	7	2	0	0	0	0	0	0	0
ASV860	k__Bacteria; p__Actinobacteria; c__Actinobacteria; o__Actinomycetales; f__Nocardioidaceae; g__; s__	0	0	0	0	3	0	5	0	2	0	169	0	9	0	0	0	90	13	0	0	0	0	0	0	8	0	13	0	113	3	0	1	0	0	13	50	1	57	0	12	13	0	1	2	43	0	1	0
ASV861	k__Bacteria; p__Proteobacteria; c__Betaproteobacteria; o__Methylophilales; f__Methylophilaceae; g__Methylotenera; s__mobilis	0	0	63	3	1	2	2	0	5	169	4	6	3	10	1	28	1	3	9	2	4	8	44	1	0	1	7	4	1	1	6	1	7	1	14	3	14	18	3	2	11	0	0	0	0	0	0	0
ASV862	k__Bacteria; p__Proteobacteria; c__Alphaproteobacteria; o__Sphingomonadales	0	0	0	63	1	20	4	0	8	0	4	1	0	7	4	43	0	2	0	1	0	1	0	0	15	0	2	6	61	2	16	3	10	4	0	28	0	2	0	0	0	0	0	1	30	5	5	25
ASV863	k__Bacteria; p__Bacteroidetes; c__Sphingobacteriia; o__Sphingobacteriales; f__Sphingobacteriaceae; g__Pedobacter; s__	0	0	0	0	0	0	0	0	0	0	0	0	5	0	0	0	0	0	0	0	0	0	0	0	0	0	0	0	0	0	0	0	0	0	0	0	0	0	0	0	0	0	0	0	2	94	0	0
ASV864	k__Bacteria; p__Bacteroidetes; c__[Saprospirae]; o__[Saprospirales]; f__Chitinophagaceae; g__; s__	0	0	0	0	0	0	0	0	0	0	0	0	0	0	0	0	0	0	0	0	0	0	0	0	0	0	0	0	0	2	0	0	0	0	32	325	0	0	0	0	0	0	0	0	0	0	0	0
ASV865	k__Bacteria; p__Proteobacteria; c__Betaproteobacteria; o__Burkholderiales; f__Oxalobacteraceae; g__Janthinobacterium; s__	0	0	0	0	0	0	0	0	0	0	0	0	0	0	0	0	0	0	0	0	0	0	0	0	0	0	30	0	536	1	0	0	0	0	0	0	0	2	0	0	0	0	0	0	0	0	0	0
ASV866	k__Bacteria; p__Proteobacteria; c__Betaproteobacteria; o__Burkholderiales; f__Oxalobacteraceae; g__Janthinobacterium; s__	0	1	0	7	0	139	0	0	3	0	1	4	0	3	0	0	3	2	0	0	0	3	0	0	51	0	9	1	61	12	1	0	0	0	28	502	0	3	0	6	44	0	0	0	0	0	0	0
ASV867	k__Bacteria; p__Proteobacteria; c__Betaproteobacteria; o__Burkholderiales; f__Comamonadaceae	0	0	0	11	23	30	1	115	21	0	100	5	0	18	0	28	5	4	3	0	0	0	15	0	32	0	5	1	0	0	14	0	0	0	0	0	0	164	0	0	2	0	0	0	9	1	0	0
ASV868	k__Bacteria; p__Bacteroidetes; c__Sphingobacteriia; o__Sphingobacteriales; f__Sphingobacteriaceae	0	0	0	0	0	0	0	0	6	0	0	0	0	0	0	0	0	0	1	0	0	0	0	0	0	6	0	0	0	0	0	0	1	0	0	0	184	301	0	0	0	0	0	0	0	0	0	1
ASV869	k__Bacteria; p__Actinobacteria; c__Thermoleophilia; o__Solirubrobacterales; f__Solirubrobacteraceae; g__; s__	0	0	0	2	0	130	0	0	26	0	4	4	0	1	0	0	1	0	0	0	0	0	0	0	22	0	10	1	7	2	0	0	14	0	10	5	4	244	1	4	35	0	2	0	41	0	2	0
ASV870	k__Bacteria; p__Firmicutes; c__Bacilli; o__Bacillales; f__Paenibacillaceae; g__Cohnella; s__	0	0	0	0	0	0	0	0	0	0	0	0	0	0	0	0	0	0	0	0	0	0	0	0	1	0	0	0	0	0	0	0	0	0	0	0	517	0	0	0	0	0	0	0	0	0	0	0
ASV871	k__Bacteria; p__Actinobacteria; c__Actinobacteria; o__Actinomycetales; f__Pseudonocardiaceae; g__Actinomycetospora; s__	0	0	0	21	0	8	0	0	3	16	2	48	24	7	0	0	152	0	2	1	0	7	0	0	0	0	0	92	0	0	0	0	0	0	0	2	0	77	0	82	134	0	5	0	3	1	0	0
ASV872	k__Bacteria; p__Bacteroidetes; c__Sphingobacteriia; o__Sphingobacteriales; f__Sphingobacteriaceae; g__Pedobacter; s__	0	0	0	96	0	32	0	0	109	0	64	0	9	0	0	0	1	0	0	0	0	0	0	0	0	0	4	0	40	1	0	6	14	0	0	24	12	2	0	1	0	0	0	0	2	0	0	0
ASV873	k__Bacteria; p__Actinobacteria; c__Actinobacteria; o__Actinomycetales; f__Microbacteriaceae	0	0	0	0	0	0	1	0	1	0	4	0	0	0	0	0	7	0	0	1	0	0	0	1	3	0	0	0	0	6	0	1	0	1	0	0	0	0	0	24	11	5	6	1	14	1	1	0
ASV874	k__Bacteria; p__Firmicutes; c__Bacilli; o__Bacillales; f__Paenibacillaceae; g__; s__	0	0	0	0	0	0	0	0	0	0	0	0	0	0	0	0	0	0	0	0	0	0	0	0	0	0	0	0	0	0	0	0	0	0	0	0	506	0	0	0	0	0	0	0	0	0	0	0
ASV875	k__Bacteria; p__Actinobacteria; c__Actinobacteria; o__Actinomycetales; f__Microbacteriaceae; g__Cryocola; s__	0	0	0	0	0	0	2	0	1	0	31	0	0	0	0	0	7	0	0	1	0	0	0	26	27	8	16	24	18	20	32	93	32	7	17	28	114	24	7	15	8	1	0	0	22	1	0	0
ASV876	k__Bacteria; p__Actinobacteria; c__Actinobacteria; o__Actinomycetales; f__Sporichthyaceae; g__; s__	0	0	3	7	0	15	0	0	24	0	14	4	0	0	0	3	2	2	2	1	0	13	0	0	155	2	48	58	44	0	0	0	1	4	7	1	31	118	5	24	2	0	0	0	0	0	0	0
ASV877	k__Bacteria; p__Proteobacteria; c__Gammaproteobacteria; o__Xanthomonadales; f__Sinobacteraceae; g__Steroidobacter; s__	0	0	0	0	0	0	0	0	0	0	0	0	0	0	0	0	0	0	0	0	0	0	0	0	0	0	0	0	0	0	0	0	0	0	0	0	0	0	0	24	24	4	7	0	0	0	0	0
ASV878	k__Bacteria; p__Actinobacteria; c__Actinobacteria; o__Actinomycetales; f__Pseudonocardiaceae; g__Amycolatopsis	0	0	0	0	0	0	0	0	0	0	0	0	0	0	615	0	0	0	0	0	0	0	0	0	0	0	0	0	0	0	0	0	0	0	0	0	0	0	0	0	0	0	0	0	0	0	0	0
ASV879	k__Bacteria; p__Bacteroidetes; c__Cytophagia; o__Cytophagales; f__Cytophagaceae; g__Hymenobacter; s__	0	0	0	0	0	56	1	0	8	0	31	43	0	0	6	124	13	7	3	1	0	0	0	0	2	0	5	9	67	0	0	0	0	0	0	39	2	0	0	0	0	0	0	0	0	0	0	0
ASV880	k__Bacteria; p__Proteobacteria; c__Alphaproteobacteria; o__Rhodospirillales; f__; g__; s__	0	1	0	55	4	40	0	0	64	0	32	10	34	0	0	0	26	0	1	0	0	1	6	1	30	0	1	0	4	0	0	0	0	0	0	15	6	83	0	13	28	2	3	0	9	3	0	0
ASV881	k__Bacteria; p__Proteobacteria; c__Alphaproteobacteria; o__Rhizobiales; f__Phyllobacteriaceae; g__; s__	0	0	0	0	0	0	0	0	0	0	0	0	0	0	0	0	3	0	0	0	0	0	0	0	0	0	0	0	0	0	0	0	0	0	0	0	0	0	0	20	34	11	41	0	1	0	0	0
ASV882	k__Bacteria; p__Firmicutes; c__Bacilli; o__Bacillales; f__Paenibacillaceae; g__Cohnella; s__	0	0	0	0	0	0	0	0	0	0	0	0	0	0	0	0	0	0	0	0	0	0	0	0	0	71	51	0	0	0	0	0	0	0	0	0	0	0	337	0	0	0	0	0	0	0	0	0
ASV883	k__Bacteria; p__Proteobacteria; c__Alphaproteobacteria; o__Sphingomonadales; f__Sphingomonadaceae; g__Kaistobacter; s__	0	0	0	92	0	7	0	0	55	0	2	19	1	0	0	26	5	0	0	0	0	0	0	0	25	2	2	54	3	0	1	3	0	0	4	2	26	34	6	26	24	0	0	0	6	0	0	0
ASV884	k__Bacteria; p__Bacteroidetes; c__[Saprospirae]; o__[Saprospirales]; f__Chitinophagaceae; g__Chitinophaga; s__	0	0	0	0	0	0	0	0	0	0	0	0	0	0	0	0	0	0	0	0	0	0	0	0	0	0	0	0	0	0	0	0	0	0	0	0	0	0	0	94	293	197	15	0	0	0	0	0
ASV885	k__Bacteria; p__Actinobacteria; c__Actinobacteria; o__Actinomycetales; f__Microbacteriaceae	0	0	0	0	0	14	1	0	1	0	9	28	0	49	0	0	3	0	2	6	0	45	0	0	4	1	29	0	69	0	0	11	11	0	3	78	0	48	0	0	0	0	0	1	11	2	0	0
ASV886	k__Bacteria; p__Bacteroidetes; c__Sphingobacteriia; o__Sphingobacteriales; f__Sphingobacteriaceae; g__; s__	0	0	0	131	0	32	2	0	37	0	0	0	143	0	0	0	16	0	0	0	0	0	0	0	0	0	0	0	0	0	0	0	0	0	0	0	0	0	0	0	0	0	0	0	0	0	0	0
ASV887	k__Bacteria; p__FBP; c__; o__; f__; g__; s__	0	1	0	0	15	22	2	0	204	0	89	0	0	6	0	0	16	50	19	1	0	8	0	0	2	0	2	0	0	0	0	0	0	0	0	0	0	0	0	0	0	0	0	0	0	0	0	0
ASV888	k__Bacteria; p__Proteobacteria; c__Alphaproteobacteria; o__Caulobacterales; f__Caulobacteraceae; g__; s__	0	0	0	0	1	16	0	0	2	0	22	2	91	0	0	0	2	6	2	7	1	0	0	0	7	9	0	6	11	0	5	0	38	0	0	0	72	0	2	10	5	0	3	0	14	1	2	70
ASV889	k__Bacteria; p__Proteobacteria; c__Gammaproteobacteria; o__Enterobacteriales; f__Enterobacteriaceae	0	0	0	0	0	0	0	0	0	0	0	0	0	0	0	0	0	0	0	0	0	0	0	0	0	0	0	0	0	0	0	0	0	0	0	0	0	0	0	0	0	0	0	0	0	0	0	0
ASV890	k__Bacteria; p__Proteobacteria; c__Alphaproteobacteria; o__Rhizobiales; f__Rhizobiaceae; g__Rhizobium	278	1	0	1	0	0	0	0	0	0	0	0	0	2	0	0	0	0	0	0	4	0	0	0	0	0	0	0	0	0	0	0	0	0	0	0	0	0	0	1	15	2	0	0	0	0	0	0
ASV891	k__Bacteria; p__Firmicutes; c__Bacilli; o__Bacillales; f__Paenibacillaceae; g__Cohnella; s__	0	0	0	0	0	0	0	0	0	0	0	0	0	0	0	0	0	0	0	0	0	0	0	0	7	0	0	0	0	0	0	0	0	0	0	0	409	42	0	0	0	0	0	0	0	0	0	0
ASV892	k__Bacteria; p__Bacteroidetes; c__Cytophagia; o__Cytophagales; f__Cytophagaceae; g__Adhaeribacter; s__	0	0	0	38	0	47	1	0	147	0	115	65	0	0	3	0	12	0	0	0	0	4	0	0	0	0	7	0	0	0	0	0	0	0	0	0	0	0	0	0	0	0	0	0	1	0	0	0
ASV893	k__Bacteria; p__Actinobacteria; c__Actinobacteria; o__Actinomycetales; f__Kineosporiaceae; g__; s__	0	0	0	0	12	16	0	0	0	0	13	62	0	0	0	0	7	10	0	1	0	1	0	0	53	0	37	0	22	4	2	0	0	0	0	1	1	204	0	0	3	0	0	0	4	1	0	0
ASV894	k__Bacteria; p__Bacteroidetes; c__Flavobacteriia; o__Flavobacteriales; f__Flavobacteriaceae; g__Flavobacterium; s__succinicans	0	0	0	7	1	0	7	0	0	0	0	0	8	0	0	0	401	0	10	0	0	0	0	0	0	0	0	0	0	0	0	0	0	0	0	0	0	0	0	1	0	0	0	0	0	0	0	0
ASV895	k__Bacteria; p__Proteobacteria; c__Alphaproteobacteria; o__Sphingomonadales; f__Sphingomonadaceae	0	0	0	0	0	25	2	0	2	0	61	4	0	1	9	0	14	8	0	0	0	9	0	0	7	0	9	16	11	0	10	10	0	0	4	12	2	205	5	1	3	0	1	0	3	2	4	2
ASV896	k__Bacteria; p__Proteobacteria; c__Deltaproteobacteria; o__Myxococcales; f__0319-6G20; g__; s__	0	0	0	0	0	0	0	0	0	0	0	0	0	0	0	0	0	0	0	0	0	0	0	1	0	2	0	0	0	0	0	0	0	0	0	0	488	0	3	0	2	0	0	0	0	0	0	0
ASV897	k__Bacteria; p__Proteobacteria; c__Deltaproteobacteria; o__Desulfobacterales; f__Desulfobulbaceae; g__; s__	0	0	0	0	0	0	0	341	0	0	0	0	0	0	0	0	0	0	0	0	0	0	0	0	0	0	0	0	0	0	0	0	0	0	0	0	0	0	0	0	0	0	0	0	0	0	0	0
ASV898	k__Bacteria; p__Actinobacteria; c__Actinobacteria; o__Actinomycetales; f__Dermabacteraceae; g__; s__	0	0	0	0	0	0	0	0	0	0	0	0	0	0	0	0	0	0	0	0	0	0	0	0	0	0	0	0	0	0	0	0	0	0	0	0	0	0	1	0	0	4	0	0	0	0	0	0
ASV899	k__Bacteria; p__Proteobacteria; c__Betaproteobacteria; o__Burkholderiales; f__Oxalobacteraceae; g__Janthinobacterium; s__	0	0	0	206	0	3	0	0	0	1	0	92	0	0	0	0	0	0	0	0	0	117	0	0	0	0	0	2	54	0	0	0	16	0	0	0	0	7	0	0	0	0	0	0	0	0	0	0
ASV900	k__Bacteria; p__Bacteroidetes; c__Cytophagia; o__Cytophagales; f__Cytophagaceae; g__Spirosoma; s__	0	0	0	11	0	0	0	300	12	0	0	0	0	0	0	0	0	1	0	0	0	0	0	0	0	0	1	0	0	0	0	0	0	1	0	0	0	0	0	0	10	0	0	0	0	0	0	0
ASV901	k__Bacteria; p__Proteobacteria; c__Alphaproteobacteria; o__Rhodospirillales; f__Rhodospirillaceae; g__Skermanella; s__	0	0	0	0	0	3	0	0	0	0	193	0	0	0	0	5	0	0	0	0	0	4	0	0	44	0	1	5	0	0	9	0	0	0	0	0	1	150	0	5	21	0	0	0	1	0	0	0
ASV902	k__Bacteria; p__Proteobacteria; c__Betaproteobacteria; o__Burkholderiales; f__Oxalobacteraceae; g__Janthinobacterium; s__	0	0	0	4	0	58	1	0	0	0	4	83	0	7	0	35	0	0	0	0	0	5	0	0	17	47	0	49	1	1	19	0	0	0	0	33	0	0	0	18	18	0	0	0	0	0	0	0
ASV903	k__Bacteria; p__Bacteroidetes; c__[Saprospirae]; o__[Saprospirales]; f__Chitinophagaceae; g__; s__	0	0	0	0	2	258	0	0	0	0	0	0	0	0	0	0	0	0	0	0	0	13	0	0	0	0	0	2	0	0	12	0	46	0	0	0	0	18	0	0	2	0	0	0	0	0	0	0
ASV904	k__Bacteria; p__Proteobacteria; c__Alphaproteobacteria; o__Rhizobiales; f__Methylobacteriaceae; g__; s__	0	451	0	0	2	0	3	0	0	0	0	0	0	0	0	0	0	0	0	0	0	0	0	0	0	0	0	0	0	0	0	0	0	0	0	0	0	0	0	2	0	0	0	0	0	0	0	0
ASV905	k__Bacteria; p__TM7; c__SC3; o__; f__; g__; s__	0	0	0	0	0	0	0	0	0	0	0	0	0	0	0	0	0	0	0	0	0	0	0	0	0	0	0	0	0	0	0	273	31	0	0	0	0	0	0	0	0	1	0	0	0	0	0	0
ASV906	k__Bacteria; p__Proteobacteria; c__Deltaproteobacteria; o__Bdellovibrionales; f__Bacteriovoracaceae	0	0	0	0	0	0	0	0	0	0	0	0	0	0	0	0	0	0	0	0	0	0	0	0	0	70	51	0	0	0	0	0	0	0	0	0	200	0	169	1	1	0	0	0	0	0	0	0
ASV907	k__Bacteria; p__Proteobacteria; c__Alphaproteobacteria; o__Sphingomonadales; f__Sphingomonadaceae	0	0	0	0	0	0	0	30	0	0	0	5	0	0	14	0	0	0	0	0	0	0	0	0	14	0	0	0	7	0	0	38	30	0	14	165	0	1	2	3	16	1	2	0	0	0	1	2
ASV908	k__Bacteria; p__FBP; c__; o__; f__; g__; s__	0	0	0	8	0	0	1	0	0	0	64	0	208	0	0	0	25	0	0	0	0	0	0	0	0	0	11	0	27	0	0	0	0	0	0	4	0	30	0	14	0	0	1	0	1	0	0	0
ASV909	k__Bacteria; p__Proteobacteria; c__Betaproteobacteria; o__Burkholderiales; f__Oxalobacteraceae; g__Janthinobacterium; s__	0	0	0	1	4	204	0	0	0	2	16	19	0	0	0	0	8	11	0	1	0	0	0	0	21	0	4	0	62	0	9	0	0	0	5	12	0	0	0	0	0	0	0	0	0	0	1	0
ASV910	k__Bacteria; p__Proteobacteria; c__Alphaproteobacteria; o__Caulobacterales; f__Caulobacteraceae; g__Caulobacter; s__	0	0	53	0	0	0	3	0	1	76	5	14	22	27	0	42	5	3	12	0	5	11	0	1	0	0	2	0	0	0	8	0	1	0	0	0	0	0	0	12	1	0	0	0	0	0	0	0
ASV911	k__Bacteria; p__Proteobacteria; c__Alphaproteobacteria; o__Sphingomonadales; f__Sphingomonadaceae; g__Sphingomonas; s__wittichii	0	0	0	2	0	0	0	107	0	0	40	1	2	0	0	0	2	0	0	0	0	0	0	0	14	0	0	2	0	0	0	0	8	0	15	4	84	79	0	6	27	4	0	0	1	0	2	1
ASV912	k__Bacteria; p__Proteobacteria; c__Alphaproteobacteria; o__Rhodospirillales; f__Rhodospirillaceae; g__; s__	1	0	0	0	0	0	0	0	0	0	0	0	0	0	0	0	0	0	0	0	0	0	0	1	7	0	0	0	0	17	160	237	15	0	1	0	17	0	10	0	0	0	0	0	0	0	0	0
ASV913	k__Bacteria; p__Actinobacteria; c__Actinobacteria; o__Actinomycetales; f__Micrococcaceae; g__Micrococcus; s__	0	1	0	0	0	3	0	0	0	0	0	0	0	3	0	0	0	0	2	0	0	0	0	2	170	0	0	177	8	1	0	9	0	0	0	6	0	0	1	0	3	0	0	0	0	0	0	0
ASV914	k__Bacteria; p__Proteobacteria; c__Betaproteobacteria; o__Burkholderiales; f__Oxalobacteraceae; g__Janthinobacterium; s__	0	0	0	0	0	27	0	0	0	0	246	0	3	0	0	0	48	0	0	0	0	173	0	0	0	0	0	0	0	0	0	0	0	0	0	11	0	0	0	1	0	0	0	0	0	0	0	0
ASV915	k__Bacteria; p__Proteobacteria; c__Betaproteobacteria; o__Burkholderiales; f__Oxalobacteraceae; g__Janthinobacterium; s__	0	0	0	373	0	0	0	0	0	0	0	15	0	0	0	0	0	0	0	0	0	37	0	0	0	0	0	0	0	0	0	0	49	0	0	0	0	0	0	0	0	0	0	0	0	0	0	0
ASV916	k__Bacteria; p__Actinobacteria; c__Actinobacteria; o__Actinomycetales; f__Micromonosporaceae; g__Actinoplanes; s__	0	0	0	1	0	0	0	0	0	0	1	1	0	0	0	0	0	0	0	0	0	0	0	0	8	0	0	0	0	1	0	0	0	0	0	291	0	0	0	42	78	3	6	0	0	0	0	0
ASV917	k__Bacteria; p__Proteobacteria; c__Alphaproteobacteria; o__Rhizobiales; f__Hyphomicrobiaceae; g__Devosia; s__	0	0	0	0	0	0	0	0	0	0	0	0	8	0	0	0	0	0	0	0	0	0	0	0	0	0	0	0	0	0	0	0	0	0	0	0	0	396	0	2	0	0	0	0	0	0	0	0
ASV918	k__Bacteria; p__Actinobacteria; c__Actinobacteria; o__Actinomycetales; f__Pseudonocardiaceae; g__Amycolatopsis	0	0	0	0	0	0	0	0	0	0	0	0	0	0	531	0	0	0	0	0	0	0	0	0	0	1	0	0	0	0	0	0	0	0	0	0	0	0	0	0	0	0	0	0	0	0	0	0
ASV919	k__Bacteria; p__Proteobacteria; c__Alphaproteobacteria; o__Sphingomonadales; f__Sphingomonadaceae; g__Sphingomonas; s__	0	0	0	0	0	10	0	0	0	0	0	0	0	0	0	0	0	0	0	0	0	0	0	1	12	1	29	0	50	4	24	0	0	0	0	3	0	266	0	0	0	0	0	0	0	0	0	0
ASV920	k__Bacteria; p__Bacteroidetes; c__Cytophagia; o__Cytophagales; f__Cytophagaceae; g__Spirosoma; s__	0	0	0	0	0	5	0	0	0	0	0	12	0	302	1	0	0	0	0	0	0	0	0	0	0	0	0	0	0	0	0	0	4	0	0	0	0	0	0	0	1	0	0	0	0	0	0	0
ASV921	k__Bacteria; p__Proteobacteria; c__Gammaproteobacteria; o__Enterobacteriales; f__Enterobacteriaceae	0	0	0	0	0	0	0	0	0	0	0	0	0	0	0	0	0	0	0	0	0	0	0	0	0	0	0	0	0	0	0	0	0	0	0	0	0	0	0	0	0	0	0	0	0	0	0	0
ASV922	k__Bacteria; p__Proteobacteria; c__Alphaproteobacteria; o__Rhizobiales	0	0	0	0	0	0	0	0	0	0	0	0	0	0	0	0	0	0	0	0	0	0	0	0	34	0	0	0	9	0	0	27	12	0	1	12	8	322	0	1	4	0	1	0	0	0	0	0
ASV923	k__Bacteria; p__Bacteroidetes; c__Cytophagia; o__Cytophagales; f__Cytophagaceae; g__Hymenobacter; s__	0	0	0	44	0	4	0	0	0	3	0	44	199	0	0	0	3	0	0	0	0	0	0	0	6	0	0	0	0	0	26	0	0	0	0	6	0	0	0	2	0	0	0	0	42	0	0	0
ASV924	k__Bacteria; p__Proteobacteria; c__Alphaproteobacteria; o__Sphingomonadales; f__Sphingomonadaceae; g__Kaistobacter; s__	0	0	0	0	0	0	0	0	436	0	0	0	0	0	0	0	0	0	0	0	0	0	0	0	0	0	0	0	0	0	0	0	0	0	0	0	0	0	0	0	0	0	0	0	0	0	0	0
ASV925	k__Bacteria; p__Proteobacteria; c__Alphaproteobacteria; o__Rhodospirillales; f__Acetobacteraceae; g__; s__	0	0	0	0	0	0	0	0	0	0	0	0	0	0	0	0	0	0	0	0	0	0	0	0	0	0	0	0	0	0	0	0	0	0	0	0	0	1	0	80	77	12	102	0	0	0	0	0
ASV926	k__Bacteria; p__Proteobacteria; c__Alphaproteobacteria; o__Sphingomonadales; f__Sphingomonadaceae; g__Sphingomonas; s__wittichii	0	0	0	23	14	0	0	51	4	0	133	20	0	3	5	0	3	3	1	0	0	0	20	0	46	0	0	0	0	1	8	0	0	0	8	15	11	10	2	0	2	0	1	0	1	5	0	2
ASV927	k__Bacteria; p__Actinobacteria; c__Actinobacteria; o__Actinomycetales; f__Micrococcaceae; g__Micrococcus; s__	0	0	3	0	0	0	0	0	0	0	0	0	0	0	0	0	0	0	0	0	1	7	0	2	206	0	0	110	0	0	0	0	0	0	0	0	0	38	1	0	5	1	0	0	0	0	0	0
ASV928	k__Bacteria; p__Actinobacteria; c__Actinobacteria; o__Actinomycetales; f__Corynebacteriaceae; g__Corynebacterium; s__kroppenstedtii	0	1	51	0	0	2	1	234	1	31	0	2	11	0	0	12	1	0	0	0	0	0	0	0	0	0	0	0	0	2	0	5	5	1	0	0	1	0	0	0	0	0	0	0	0	0	0	0
ASV929	k__Bacteria; p__Proteobacteria; c__Alphaproteobacteria; o__Rhizobiales; f__; g__; s__	2	0	0	0	0	1	0	0	0	0	0	0	0	0	0	0	0	0	0	0	1	0	0	0	0	1	39	0	0	1	5	17	10	2	7	0	83	0	64	2	0	0	0	0	0	0	0	0
ASV930	k__Bacteria; p__Bacteroidetes; c__Cytophagia; o__Cytophagales; f__Cytophagaceae; g__Dyadobacter; s__	0	1	0	0	0	9	50	0	0	0	0	4	0	101	18	0	0	172	0	2	7	32	0	0	0	0	0	0	0	0	0	0	15	3	0	11	5	0	0	0	0	0	0	0	0	0	0	0
ASV931	k__Bacteria; p__Actinobacteria; c__Actinobacteria; o__Actinomycetales; f__Nocardioidaceae; g__; s__	0	0	0	0	0	0	0	0	0	0	0	0	0	0	0	0	1	0	0	0	0	0	0	0	0	0	0	0	0	0	0	0	0	0	0	0	472	0	0	1	0	0	0	0	1	0	0	0
ASV932	k__Bacteria; p__Bacteroidetes; c__Cytophagia; o__Cytophagales; f__Cytophagaceae; g__Hymenobacter; s__	0	0	0	40	0	0	0	0	40	0	26	7	0	0	0	1	0	0	0	0	0	7	0	0	76	0	0	9	1	0	14	13	0	0	30	118	0	20	3	2	3	0	2	0	3	0	0	0
ASV933	k__Bacteria; p__Bacteroidetes; c__Bacteroidia; o__Bacteroidales; f__Porphyromonadaceae; g__Tannerella; s__	0	0	0	0	0	0	0	317	0	0	0	0	0	0	0	0	0	0	0	0	0	0	0	0	0	0	0	0	0	0	0	0	0	0	0	0	0	0	0	0	0	0	0	0	0	0	0	0
ASV934	k__Bacteria; p__Firmicutes; c__Clostridia; o__Clostridiales; f__[Tissierellaceae]; g__Peptoniphilus; s__	0	4	4	0	0	0	0	259	0	0	0	0	0	0	0	0	0	0	0	0	0	0	2	1	0	0	3	0	0	0	12	5	0	0	0	3	1	17	0	0	0	0	0	0	0	0	0	0
ASV935	k__Bacteria; p__Bacteroidetes; c__Cytophagia; o__Cytophagales; f__Cytophagaceae; g__Spirosoma; s__	0	0	0	24	0	2	0	0	4	0	268	79	1	0	30	0	2	0	0	0	0	1	0	0	0	0	0	0	0	0	0	0	0	0	0	0	0	0	0	2	1	0	0	0	0	0	0	0
ASV936	k__Bacteria; p__Actinobacteria; c__Actinobacteria; o__Actinomycetales; f__Streptomycetaceae	0	0	0	0	0	0	0	0	0	0	0	0	0	0	1	0	0	0	0	0	0	0	0	0	0	0	0	0	0	0	0	0	0	0	0	0	0	0	0	0	0	0	1	0	0	0	0	0
ASV937	k__Bacteria; p__Proteobacteria; c__Alphaproteobacteria; o__Rhodospirillales; f__Acetobacteraceae; g__Roseomonas; s__	0	0	0	89	3	33	0	24	18	0	11	1	1	15	0	14	7	0	10	0	0	3	0	0	78	0	1	8	0	0	0	0	0	0	0	0	0	52	7	10	12	0	2	0	4	0	0	0
ASV938	k__Bacteria; p__Proteobacteria; c__Betaproteobacteria; o__Burkholderiales; f__Oxalobacteraceae	0	0	0	0	0	0	0	0	0	0	2	21	0	0	0	0	7	0	0	0	0	0	0	0	0	0	133	1	290	0	0	0	0	0	34	0	0	0	0	6	0	0	0	0	0	0	0	0
ASV939	k__Bacteria; p__Actinobacteria; c__Actinobacteria; o__Actinomycetales; f__Micromonosporaceae	0	0	0	243	0	0	0	0	0	0	0	1	19	0	0	0	0	0	0	0	0	0	0	0	0	0	0	0	0	0	0	0	3	0	17	46	0	0	0	0	9	0	0	0	30	3	0	0
ASV940	k__Bacteria; p__Proteobacteria; c__Gammaproteobacteria; o__Pseudomonadales; f__Pseudomonadaceae; g__Pseudomonas	449	0	0	0	0	0	0	0	0	0	0	0	0	0	0	0	0	0	0	0	0	0	0	0	0	0	0	0	0	0	0	0	0	0	0	0	0	0	0	0	0	0	0	0	0	0	0	0
ASV941	k__Bacteria; p__Bacteroidetes; c__[Saprospirae]; o__[Saprospirales]; f__Chitinophagaceae; g__Sediminibacterium; s__	0	0	0	269	0	0	0	0	1	0	123	0	0	0	0	0	3	0	0	0	0	0	0	0	0	0	0	0	0	0	0	0	0	0	0	0	0	0	0	0	0	0	0	0	0	0	0	0
ASV942	k__Bacteria; p__Firmicutes; c__Bacilli; o__Lactobacillales; f__Streptococcaceae; g__Streptococcus; s__	0	21	341	0	0	3	8	36	0	0	2	6	2	2	0	0	0	1	1	0	0	11	0	2	8	0	0	7	1	0	1	4	6	0	0	0	0	0	12	1	1	0	0	0	0	0	0	0
ASV943	k__Bacteria; p__Actinobacteria; c__Actinobacteria; o__Actinomycetales; f__Geodermatophilaceae; g__; s__	0	0	0	0	9	47	0	0	11	24	2	21	0	9	3	60	4	1	4	0	0	1	0	0	28	0	12	1	22	0	0	0	0	2	0	0	36	70	1	3	3	0	0	0	0	0	0	0
ASV944	k__Bacteria; p__Acidobacteria; c__Acidobacteriia; o__Acidobacteriales; f__Acidobacteriaceae; g__Terriglobus; s__	0	0	0	98	26	0	12	0	170	2	10	0	0	0	0	0	1	0	0	0	8	0	1	0	0	0	7	3	0	1	3	9	11	0	0	0	0	28	0	1	31	2	0	0	0	0	0	0
ASV945	k__Bacteria; p__Actinobacteria; c__Actinobacteria; o__Actinomycetales; f__Streptomycetaceae; g__Streptomyces; s__	0	0	0	0	0	0	1	0	0	0	0	2	0	3	0	0	0	0	0	1	0	0	155	0	27	0	0	9	2	1	0	0	0	0	145	0	0	0	0	0	6	0	0	0	0	0	0	0
ASV946	k__Bacteria; p__Bacteroidetes; c__Sphingobacteriia; o__Sphingobacteriales; f__Sphingobacteriaceae; g__Sphingobacterium; s__	0	0	0	0	0	0	0	0	0	0	0	0	0	0	0	0	0	0	0	0	0	0	0	0	0	0	0	0	0	0	0	0	0	0	0	0	0	0	0	7	13	0	0	0	0	0	0	0
ASV947	k__Bacteria; p__Proteobacteria; c__Alphaproteobacteria; o__Rhizobiales; f__Bradyrhizobiaceae	0	1	0	1	0	1	1	0	1	0	0	0	0	0	1	0	3	1	0	0	0	3	2	8	1	0	1	1	4	5	0	3	1	1	1	1	7	399	0	2	17	8	0	0	0	0	0	0
ASV948	k__Bacteria; p__FBP; c__; o__; f__; g__; s__	0	0	0	2	0	12	0	0	1	0	1	0	0	0	0	0	14	0	2	0	0	7	5	0	73	1	0	17	0	0	0	19	0	0	26	23	38	151	1	0	0	0	0	0	0	0	0	0
ASV949	k__Bacteria; p__Proteobacteria; c__Alphaproteobacteria; o__Rhizobiales; f__Beijerinckiaceae; g__; s__	0	0	0	7	1	28	0	0	4	0	57	14	8	0	3	0	21	0	4	0	0	0	0	5	129	0	2	1	27	1	0	5	9	0	0	20	8	15	4	2	17	0	2	0	4	1	1	0
ASV950	k__Bacteria; p__Actinobacteria; c__Actinobacteria; o__Actinomycetales	0	0	0	15	0	0	0	0	0	0	0	75	61	0	0	0	0	0	0	0	0	0	0	0	36	0	6	3	5	1	0	0	0	0	0	25	0	119	0	0	0	0	0	0	40	0	0	0
ASV951	k__Bacteria; p__Actinobacteria; c__Actinobacteria; o__Actinomycetales; f__Mycobacteriaceae; g__Mycobacterium; s__	2	20	0	0	0	10	1	0	1	0	13	0	0	0	0	0	0	0	0	0	0	0	0	0	0	0	0	0	0	0	0	0	0	0	0	3	0	0	1	41	160	5	63	1	290	23	0	0
ASV952	k__Bacteria; p__Proteobacteria; c__Alphaproteobacteria; o__Sphingomonadales	0	0	0	0	0	18	3	0	133	0	71	2	37	0	0	0	76	0	0	0	0	0	0	0	0	7	0	0	0	4	0	0	0	0	0	0	23	0	0	31	11	0	2	0	18	0	0	0
ASV953	k__Bacteria; p__Proteobacteria; c__Alphaproteobacteria; o__Rhizobiales; f__Hyphomicrobiaceae; g__Devosia; s__	0	0	0	8	4	30	0	0	44	0	3	23	35	0	2	0	4	9	60	0	0	0	0	0	1	0	3	2	36	25	84	0	20	0	1	1	4	1	0	5	12	0	1	0	9	0	0	0
ASV954	k__Bacteria; p__Proteobacteria; c__Alphaproteobacteria; o__Sphingomonadales; f__Sphingomonadaceae; g__Sphingomonas; s__wittichii	0	1	0	9	3	4	0	118	4	0	8	0	0	1	0	0	1	0	0	0	0	9	0	0	6	0	20	1	41	1	28	14	3	2	20	47	2	1	0	0	4	0	0	0	1	0	0	0
ASV955	k__Bacteria; p__Proteobacteria; c__Alphaproteobacteria; o__Rhizobiales; f__Bradyrhizobiaceae; g__Bosea; s__genosp.	7	0	0	45	0	5	0	0	15	1	2	7	106	0	0	0	35	4	0	0	0	0	0	1	0	0	0	0	0	0	0	1	0	0	0	0	0	0	0	20	7	127	7	0	0	0	0	0
ASV956	k__Bacteria; p__Proteobacteria; c__Alphaproteobacteria; o__Kiloniellales; f__; g__; s__	0	0	0	0	0	0	0	0	0	0	0	0	0	0	0	0	1	0	0	0	0	0	0	0	0	0	0	0	0	0	0	0	0	0	0	0	0	0	0	5	0	64	0	0	0	0	0	0
ASV957	k__Bacteria; p__Proteobacteria; c__Gammaproteobacteria; o__Enterobacteriales; f__Enterobacteriaceae	0	0	0	0	0	0	0	0	0	0	0	0	0	0	0	0	0	0	0	0	0	364	0	0	0	0	0	0	0	0	0	0	0	0	0	0	0	0	0	0	0	0	0	0	2	0	0	0
ASV958	k__Bacteria; p__Actinobacteria; c__Actinobacteria; o__Actinomycetales; f__Nocardioidaceae; g__; s__	0	0	0	0	0	0	0	0	4	0	39	0	0	0	0	0	1	0	0	0	0	1	0	0	171	0	0	0	0	0	0	0	7	0	3	79	0	128	0	2	7	1	0	0	25	0	0	0
ASV959	k__Bacteria; p__Proteobacteria; c__Betaproteobacteria; o__Burkholderiales; f__Oxalobacteraceae; g__Janthinobacterium; s__	0	0	0	4	0	25	0	185	6	0	47	23	0	1	0	0	4	0	0	0	0	0	5	0	11	2	12	0	19	2	1	0	0	0	5	2	0	26	0	0	1	0	1	0	0	0	0	0
ASV960	k__Bacteria; p__[Thermi]; c__Deinococci; o__Deinococcales; f__Deinococcaceae; g__Deinococcus; s__aquatilis	0	0	0	42	0	16	0	0	5	1	1	155	9	0	0	0	0	0	13	0	0	15	0	0	29	0	0	0	0	0	0	0	0	0	30	4	0	0	0	1	4	0	0	0	3	0	0	0
ASV961	k__Bacteria; p__Actinobacteria; c__Actinobacteria; o__Actinomycetales; f__Pseudonocardiaceae; g__Actinomycetospora; s__	0	0	0	0	0	0	0	0	0	0	0	0	0	0	0	0	0	0	0	0	0	0	0	0	13	0	0	0	0	0	3	0	38	0	12	0	14	356	0	0	0	1	3	0	0	0	0	0
ASV962	k__Bacteria; p__Bacteroidetes; c__Cytophagia; o__Cytophagales; f__Cytophagaceae; g__Hymenobacter; s__	0	0	0	23	0	24	0	0	0	2	22	243	0	0	0	0	1	0	0	0	0	0	0	0	1	0	0	0	0	0	3	0	0	0	0	0	0	0	0	0	1	0	0	0	0	0	4	0
ASV963	k__Bacteria; p__Proteobacteria; c__Betaproteobacteria; o__Burkholderiales; f__Oxalobacteraceae; g__Janthinobacterium; s__	0	0	0	0	0	8	0	0	0	0	0	0	0	0	0	0	66	0	0	0	0	383	0	0	0	0	0	0	0	0	0	0	0	0	0	0	0	0	0	0	0	0	0	0	0	0	0	1
ASV964	k__Bacteria; p__Bacteroidetes; c__Cytophagia; o__Cytophagales; f__Cytophagaceae; g__Hymenobacter; s__	0	1	0	0	14	1	0	0	0	0	0	3	0	0	0	0	1	0	0	0	0	0	0	0	0	0	0	0	0	0	20	0	0	0	249	11	0	0	0	0	0	0	0	0	0	0	0	0
ASV965	k__Bacteria; p__Proteobacteria; c__Alphaproteobacteria; o__Sphingomonadales; f__Sphingomonadaceae; g__Sphingopyxis; s__alaskensis	0	0	0	0	0	0	0	0	29	0	0	0	146	0	0	0	7	0	0	0	0	0	0	0	0	0	0	0	0	2	0	0	0	0	0	0	0	0	0	35	136	5	1	0	0	0	0	0
ASV966	k__Bacteria; p__Bacteroidetes; c__Sphingobacteriia; o__Sphingobacteriales; f__Sphingobacteriaceae; g__Pedobacter; s__	0	0	0	0	0	4	0	0	420	0	11	0	2	0	0	0	2	0	0	0	0	0	0	0	0	0	1	0	0	0	0	0	0	0	0	0	7	0	0	0	5	0	0	0	1	0	0	0
ASV967	k__Bacteria; p__Proteobacteria; c__Gammaproteobacteria; o__Enterobacteriales; f__Enterobacteriaceae; g__Serratia; s__	0	0	0	0	0	0	0	0	0	0	0	0	0	0	0	0	0	0	0	0	0	0	0	0	0	0	0	0	0	0	0	0	0	0	0	0	0	0	0	0	0	0	0	0	0	0	0	0
ASV968	k__Bacteria; p__Bacteroidetes; c__Sphingobacteriia; o__Sphingobacteriales; f__Sphingobacteriaceae; g__; s__	0	0	0	0	0	13	0	0	0	0	0	0	0	0	0	0	0	0	0	0	1	0	0	3	0	1	55	0	103	0	0	0	0	0	0	0	36	174	0	0	0	0	0	0	0	0	0	0
ASV969	k__Bacteria; p__Proteobacteria; c__Alphaproteobacteria; o__Rhizobiales; f__Methylocystaceae; g__; s__	0	0	0	5	0	39	0	0	26	0	13	3	0	27	0	0	24	5	1	1	0	2	13	0	23	1	1	6	7	2	2	0	27	0	16	4	59	5	0	30	32	1	8	0	11	0	0	0
ASV970	k__Bacteria; p__Bacteroidetes; c__Cytophagia; o__Cytophagales; f__Cytophagaceae; g__Hymenobacter; s__	0	0	0	0	0	0	0	0	0	0	1	0	0	0	0	0	0	0	0	0	0	0	0	0	311	0	0	0	0	0	0	0	0	0	0	0	0	0	0	0	0	0	0	0	0	0	0	0
ASV971	k__Bacteria; p__Gemmatimonadetes; c__Gemm-3; o__; f__; g__; s__	0	0	0	0	0	0	0	0	1271	0	0	0	0	0	0	0	0	0	0	0	0	0	0	0	0	0	0	0	0	0	0	0	0	0	0	1	0	0	0	0	0	0	0	0	0	0	0	0
ASV972	k__Bacteria; p__Bacteroidetes; c__Cytophagia; o__Cytophagales; f__Cytophagaceae; g__Hymenobacter; s__	0	0	0	296	0	1	0	0	0	0	9	16	0	0	2	0	0	0	0	0	0	0	0	0	92	0	0	0	0	0	0	0	0	0	0	0	0	0	0	0	0	0	1	0	1	0	0	0
ASV973	k__Bacteria; p__Actinobacteria; c__Actinobacteria; o__Actinomycetales	0	0	0	0	0	4	0	0	2	0	0	0	0	0	0	0	4	0	0	0	0	0	0	0	0	0	0	0	0	0	0	2	58	1	9	55	0	281	0	0	6	0	2	0	2	0	0	0
ASV974	k__Bacteria; p__FBP; c__; o__; f__; g__; s__	0	0	0	0	0	0	1	0	2	0	0	43	0	0	0	0	61	2	0	0	0	8	0	0	9	0	0	5	0	0	0	88	98	0	0	0	0	0	0	0	0	0	0	0	0	0	0	0
ASV975	k__Bacteria; p__Actinobacteria; c__Actinobacteria; o__Actinomycetales; f__Nocardioidaceae; g__; s__	0	2	0	0	0	0	0	0	0	0	1	0	0	0	0	0	0	0	0	0	0	0	0	0	20	0	1	0	7	0	0	23	23	0	0	52	17	259	0	34	53	1	1	0	7	1	0	0
ASV976	k__Bacteria; p__Actinobacteria; c__Actinobacteria; o__Actinomycetales; f__Micromonosporaceae	0	0	0	0	0	0	0	0	0	0	0	0	0	0	0	0	0	0	0	0	0	0	0	0	205	0	0	6	0	0	0	0	0	0	16	3	1	0	0	59	131	0	6	0	4	0	1	0
ASV977	k__Bacteria; p__Proteobacteria; c__Gammaproteobacteria; o__Enterobacteriales; f__Enterobacteriaceae	0	0	0	0	0	0	0	0	0	0	0	0	0	0	0	0	0	0	0	0	0	3	0	0	0	0	0	0	0	0	0	0	0	0	0	0	0	0	0	0	0	0	0	0	822	0	0	0
ASV978	k__Bacteria; p__Proteobacteria; c__Alphaproteobacteria; o__Caulobacterales; f__Caulobacteraceae; g__; s__	0	0	0	0	0	21	0	0	0	0	0	0	0	0	0	0	0	0	0	0	0	0	0	0	34	0	0	0	1	0	0	0	23	0	7	136	35	61	0	0	3	0	1	0	0	0	0	0
ASV979	k__Bacteria; p__Proteobacteria; c__Alphaproteobacteria; o__Rhodospirillales; f__Acetobacteraceae; g__; s__	0	0	0	7	3	69	1	0	9	0	26	4	13	0	0	0	9	1	3	0	0	5	0	0	34	3	15	1	23	0	0	0	0	0	3	0	6	106	8	11	14	0	6	0	0	0	1	0
ASV980	k__Bacteria; p__Actinobacteria; c__Actinobacteria; o__Actinomycetales	0	0	0	0	0	0	0	0	0	0	0	0	0	0	0	0	0	0	0	0	0	0	0	0	80	0	0	0	0	0	0	0	0	0	1	43	0	295	3	0	2	0	6	0	0	0	0	0
ASV981	k__Bacteria; p__Bacteroidetes; c__Flavobacteriia; o__Flavobacteriales; f__Flavobacteriaceae; g__Flavobacterium; s__succinicans	0	0	0	0	0	223	0	0	0	0	15	0	0	0	0	0	0	14	0	0	0	0	0	0	0	0	0	0	0	0	0	0	0	0	0	5	0	0	0	98	0	1	0	0	0	0	0	0
ASV982	k__Bacteria; p__Proteobacteria; c__Alphaproteobacteria; o__Rhizobiales; f__Rhizobiaceae; g__Kaistia; s__	0	0	0	0	0	0	0	0	7	61	6	0	2	0	0	0	4	0	0	0	0	0	0	0	0	0	0	0	0	0	0	0	0	0	2	0	0	0	0	59	26	14	1	0	0	0	0	0
ASV983	k__Bacteria; p__Firmicutes; c__Bacilli; o__Bacillales; f__Paenibacillaceae; g__Cohnella; s__	0	0	0	0	0	0	0	0	0	0	0	0	0	0	0	0	0	0	0	0	0	0	0	0	0	0	0	0	0	0	0	0	0	0	0	0	454	0	0	0	0	0	0	0	0	0	0	0
ASV984	k__Bacteria; p__Proteobacteria; c__Gammaproteobacteria; o__Enterobacteriales; f__Enterobacteriaceae	0	0	0	0	0	0	0	0	0	0	0	0	0	0	0	0	0	0	0	0	0	0	0	0	0	0	0	0	0	0	0	0	0	0	0	0	0	0	0	0	0	1	0	0	0	0	0	0
ASV985	k__Bacteria; p__Actinobacteria; c__Actinobacteria; o__Actinomycetales; f__Corynebacteriaceae; g__Corynebacterium; s__	1	3	7	0	3	0	0	0	0	0	1	2	11	0	0	0	0	0	0	0	1	0	38	4	33	2	0	38	3	1	15	11	4	5	1	3	138	44	0	3	1	0	1	0	0	0	0	0
ASV986	k__Bacteria; p__Actinobacteria; c__Actinobacteria; o__Actinomycetales; f__Promicromonosporaceae; g__Promicromonospora; s__	0	0	0	0	0	0	0	0	0	0	0	0	0	0	0	0	0	0	0	0	0	0	0	0	0	0	0	0	0	0	0	0	0	0	0	0	0	0	0	495	126	63	0	0	0	0	0	0
ASV987	k__Bacteria; p__Proteobacteria; c__Gammaproteobacteria; o__Pseudomonadales; f__Pseudomonadaceae; g__Pseudomonas	0	0	0	0	0	0	0	0	0	0	0	0	0	0	0	0	0	0	0	0	0	0	0	0	0	0	0	0	0	0	0	0	0	0	0	0	0	0	0	0	0	0	0	0	0	0	0	0
ASV988	k__Bacteria; p__Proteobacteria; c__Alphaproteobacteria; o__Rhizobiales; f__Beijerinckiaceae; g__; s__	0	0	0	0	0	0	0	0	0	0	0	0	0	0	0	0	0	0	0	0	0	0	0	0	43	0	0	0	0	0	0	13	15	0	3	30	0	245	3	2	14	0	4	0	0	0	0	0
ASV989	k__Bacteria; p__Proteobacteria; c__Gammaproteobacteria; o__Pseudomonadales; f__Moraxellaceae; g__Acinetobacter; s__johnsonii	0	0	6	0	0	0	0	21	0	15	0	2	1	0	0	0	0	0	0	0	0	0	0	0	1	0	0	1	0	6	122	4	0	0	2	0	157	13	11	0	0	0	0	0	0	0	0	0
ASV990	k__Bacteria; p__Proteobacteria; c__Alphaproteobacteria; o__Rhizobiales; f__Phyllobacteriaceae	0	0	0	0	0	0	0	0	0	0	0	0	0	0	0	0	0	0	0	0	0	0	0	0	0	0	0	0	0	0	0	0	0	0	0	0	0	0	0	11	21	12	0	0	0	0	0	0
ASV991	k__Bacteria; p__Actinobacteria; c__Actinobacteria; o__Actinomycetales; f__Streptomycetaceae; g__Streptomyces; s__	0	0	0	0	0	1	0	0	0	0	0	0	0	0	0	0	0	0	0	0	0	0	1	0	4	0	0	0	0	0	0	0	0	0	0	6	0	0	0	0	20	0	1	0	0	0	0	0
ASV992	k__Bacteria; p__Proteobacteria; c__Alphaproteobacteria; o__Caulobacterales; f__Caulobacteraceae	0	1	0	0	0	0	0	0	0	0	0	0	0	0	0	0	0	0	0	0	0	0	0	4	3	9	91	6	0	0	63	14	28	6	0	9	23	48	21	27	4	0	0	0	0	0	0	0
ASV993	k__Bacteria; p__Actinobacteria; c__Actinobacteria; o__Actinomycetales; f__Mycobacteriaceae; g__Mycobacterium; s__	0	0	0	1	0	47	0	0	0	0	77	4	9	0	0	0	0	0	0	0	0	0	0	0	0	0	0	0	0	0	0	0	0	0	0	0	0	0	0	24	92	2	23	0	0	0	0	0
ASV994	k__Bacteria; p__Proteobacteria; c__Alphaproteobacteria; o__Rhizobiales; f__Methylobacteriaceae; g__; s__	0	320	0	0	1	0	7	0	0	0	0	0	0	0	0	0	0	0	0	0	0	0	0	0	4	0	0	0	0	0	0	0	0	0	1	0	0	0	0	7	41	0	1	0	0	1	0	0
ASV995	k__Bacteria; p__Proteobacteria; c__Alphaproteobacteria; o__Rhodospirillales; f__Rhodospirillaceae; g__Inquilinus	0	0	0	0	0	0	0	0	0	0	0	0	0	0	0	0	0	0	0	0	0	0	0	0	16	73	67	0	0	0	9	18	7	1	10	0	109	0	42	0	1	0	0	0	0	0	0	0
ASV996	k__Bacteria; p__Proteobacteria; c__Betaproteobacteria; o__Burkholderiales; f__Comamonadaceae	0	0	0	0	0	0	0	0	0	0	0	0	0	0	0	0	0	0	0	0	0	0	0	18	20	16	16	6	9	4	18	70	23	4	49	19	118	17	3	1	0	0	0	0	0	0	0	0
ASV997	k__Bacteria; p__Bacteroidetes; c__Sphingobacteriia; o__Sphingobacteriales; f__Sphingobacteriaceae; g__; s__	0	0	0	0	0	0	0	0	0	0	0	0	0	0	0	0	0	0	0	0	0	0	0	0	0	0	195	0	147	0	0	0	0	0	0	2	0	0	0	0	0	0	0	0	0	0	0	0
ASV998	k__Bacteria; p__Actinobacteria; c__Actinobacteria; o__Actinomycetales; f__Micromonosporaceae	2	0	0	0	0	0	0	0	0	0	0	0	0	0	0	0	9	0	0	0	0	0	0	0	62	0	0	0	0	0	0	0	3	0	15	14	0	237	0	15	21	0	2	0	7	0	0	0
ASV999	k__Bacteria; p__Proteobacteria; c__Alphaproteobacteria; o__Rhizobiales; f__Methylocystaceae; g__; s__	0	0	0	0	0	0	0	0	0	0	0	0	0	0	0	0	0	0	0	0	0	0	0	0	4	0	4	0	14	0	1	60	13	0	10	49	44	105	6	0	5	1	0	0	0	0	0	0
ASV1000	k__Bacteria; p__Proteobacteria; c__Alphaproteobacteria; o__Sphingomonadales; f__Sphingomonadaceae; g__Sphingomonas; s__wittichii	0	0	0	32	0	4	0	0	36	16	161	6	0	17	0	0	1	1	2	1	0	7	0	0	0	1	7	0	1	5	18	0	2	2	0	47	0	8	1	0	0	0	0	0	1	1	0	0
ASV1001	k__Bacteria; p__Actinobacteria; c__Actinobacteria; o__Actinomycetales; f__Mycobacteriaceae; g__Mycobacterium; s__	0	0	0	0	0	0	0	0	0	0	3	0	0	0	0	0	8	0	0	0	0	0	0	0	0	0	0	0	0	0	0	0	0	0	0	0	0	0	0	107	547	2	6	0	6	0	0	0
ASV1002	k__Bacteria; p__Proteobacteria; c__Alphaproteobacteria; o__Rhodobacterales; f__Rhodobacteraceae; g__Rubellimicrobium; s__	0	0	0	7	0	29	0	0	57	7	32	5	10	0	0	0	0	0	0	0	0	0	0	0	12	0	7	16	2	0	0	0	0	0	18	0	38	82	0	9	15	0	2	0	1	0	0	0
ASV1003	k__Bacteria; p__Proteobacteria; c__Alphaproteobacteria; o__Sphingomonadales; f__Sphingomonadaceae; g__Kaistobacter; s__	0	0	0	3	0	71	2	0	1	0	65	3	0	8	1	0	3	0	1	0	0	0	40	0	12	2	0	30	3	0	5	0	0	0	7	14	0	51	0	8	12	0	0	0	5	0	0	0
ASV1004	k__Bacteria; p__Proteobacteria; c__Alphaproteobacteria; o__Sphingomonadales; f__Sphingomonadaceae; g__Sphingomonas; s__	0	1	15	0	11	5	1	0	2	144	3	18	9	2	0	7	2	2	1	0	0	2	0	1	1	8	1	8	1	0	0	14	0	3	7	0	0	5	1	0	11	1	1	0	0	0	0	0
ASV1005	k__Bacteria; p__Proteobacteria; c__Alphaproteobacteria; o__Rhizobiales; f__Rhizobiaceae; g__Agrobacterium	17	3	0	0	3	3	7	0	101	1	21	0	18	5	8	0	115	3	15	3	1	1	0	34	0	7	0	0	0	0	0	0	0	0	0	0	3	0	0	948	148	179	163	1	30	19	3	13
ASV1006	k__Bacteria; p__Proteobacteria; c__Alphaproteobacteria; o__Sphingomonadales; f__Sphingomonadaceae; g__Sphingomonas; s__wittichii	0	0	0	0	0	5	1	0	0	60	6	26	0	31	0	6	26	17	4	1	0	15	0	1	2	0	6	0	0	0	1	3	45	0	6	18	0	22	3	0	0	0	1	0	0	0	0	1
ASV1007	k__Bacteria; p__Actinobacteria; c__Actinobacteria; o__Actinomycetales; f__Geodermatophilaceae; g__Geodermatophilus	1	0	0	0	0	26	0	0	25	0	12	57	21	1	0	0	14	0	0	0	0	10	0	0	17	2	13	17	0	0	0	0	0	0	0	0	32	81	0	24	15	2	0	0	0	0	0	0
ASV1008	k__Bacteria; p__Actinobacteria; c__Actinobacteria; o__Actinomycetales; f__Microbacteriaceae	0	0	0	0	0	0	0	0	5	0	3	0	0	0	0	0	0	0	0	0	0	0	0	0	58	0	35	34	49	0	28	5	0	4	0	2	22	135	6	2	3	0	0	0	1	1	0	0
ASV1009	k__Bacteria; p__Proteobacteria; c__Alphaproteobacteria; o__Rhizobiales; f__Methylobacteriaceae; g__Methylobacterium	0	0	0	19	5	22	0	167	5	4	71	0	1	0	0	0	10	2	3	6	0	1	0	0	2	0	0	0	0	1	0	1	0	1	0	1	0	2	0	1	4	0	0	0	0	2	0	1
ASV1010	k__Bacteria; p__Proteobacteria; c__Betaproteobacteria; o__Burkholderiales; f__Oxalobacteraceae; g__; s__	0	0	0	0	0	0	2	0	0	0	0	0	0	0	0	0	0	0	0	0	0	0	0	0	0	0	0	0	0	0	0	0	0	0	303	0	0	0	0	0	0	0	0	0	0	0	0	0
ASV1011	k__Bacteria; p__Proteobacteria; c__Gammaproteobacteria; o__Enterobacteriales; f__Enterobacteriaceae	0	0	0	0	0	0	0	0	0	0	0	0	0	0	0	0	0	0	0	0	0	4	0	0	0	0	0	0	0	0	0	0	0	0	0	0	0	0	0	0	0	0	0	0	745	0	0	0
ASV1012	k__Bacteria; p__Actinobacteria; c__Actinobacteria; o__Actinomycetales; f__Nocardioidaceae	0	0	0	4	0	113	0	0	30	0	28	29	0	1	0	16	4	5	1	0	0	8	0	0	10	7	0	0	0	0	0	0	0	0	0	1	0	0	0	5	6	0	0	0	93	0	0	0
ASV1013	k__Bacteria; p__Proteobacteria; c__Betaproteobacteria; o__Burkholderiales; f__Oxalobacteraceae; g__Janthinobacterium; s__	0	0	0	0	0	3	0	0	0	0	1	0	0	0	0	0	0	0	0	0	0	0	0	0	0	0	0	0	0	4	0	0	0	0	1	294	0	12	0	0	3	0	0	0	0	0	0	0
ASV1014	k__Bacteria; p__Proteobacteria; c__Alphaproteobacteria; o__Rhizobiales; f__Rhizobiaceae	0	0	0	0	3	8	0	0	4	0	37	0	0	0	0	0	5	0	0	0	0	0	0	1	7	1	1	0	1	9	0	0	0	1	0	2	1	1	1	38	72	48	82	0	88	18	3	96
ASV1015	k__Bacteria; p__Proteobacteria; c__Gammaproteobacteria; o__Enterobacteriales; f__Enterobacteriaceae	0	0	0	0	0	0	0	0	0	0	0	0	0	0	0	0	2	1	1	0	0	0	0	0	0	0	0	0	0	0	0	0	0	0	0	0	0	0	0	0	0	0	0	0	0	0	0	0
ASV1016	k__Bacteria; p__Bacteroidetes; c__Cytophagia; o__Cytophagales; f__Cytophagaceae; g__Hymenobacter; s__	0	0	0	5	0	46	0	0	0	0	0	217	0	0	0	0	0	13	0	0	0	0	0	0	15	0	0	0	0	0	14	0	0	0	0	0	0	0	0	0	0	0	0	0	4	0	0	0
ASV1017	k__Bacteria; p__Actinobacteria; c__Actinobacteria; o__Actinomycetales; f__Micrococcaceae; g__Arthrobacter; s__	0	0	0	0	0	0	0	0	0	0	0	0	0	0	0	0	0	0	0	0	0	0	0	0	51	0	6	153	12	0	0	0	0	0	0	0	0	71	2	0	0	0	0	0	0	0	0	0
ASV1018	k__Bacteria; p__Proteobacteria; c__Deltaproteobacteria; o__Myxococcales; f__Myxococcaceae; g__; s__	0	0	0	0	0	0	0	0	0	0	0	0	0	0	0	0	0	0	0	0	0	0	0	0	0	0	0	0	0	0	0	0	0	0	0	0	0	338	0	3	0	0	0	0	0	0	0	0
ASV1019	k__Bacteria; p__Actinobacteria; c__Actinobacteria; o__Actinomycetales; f__Nocardioidaceae; g__; s__	0	0	0	0	0	34	2	0	57	25	99	1	0	0	0	19	1	0	1	0	0	1	0	0	4	0	0	0	0	10	1	0	0	0	0	0	0	0	0	7	15	0	1	0	184	1	2	0
ASV1020	k__Bacteria; p__Actinobacteria; c__Actinobacteria; o__Actinomycetales; f__Microbacteriaceae	0	0	0	0	0	1	0	0	0	0	5	0	0	0	0	0	0	0	0	1	0	0	0	0	1	0	0	0	0	0	0	0	0	0	0	0	0	0	0	13	7	0	10	0	0	0	3	0
ASV1021	k__Bacteria; p__Proteobacteria; c__Betaproteobacteria; o__Burkholderiales; f__Comamonadaceae	0	0	0	10	0	4	1	0	0	0	77	0	0	7	0	0	33	145	9	0	0	36	1	0	13	0	0	0	1	0	0	0	0	0	20	0	1	31	0	0	0	0	0	0	0	0	0	0
ASV1022	k__Bacteria; p__Proteobacteria; c__Betaproteobacteria; o__Burkholderiales; f__Oxalobacteraceae; g__Janthinobacterium; s__	0	0	0	2	0	4	0	0	0	0	0	0	0	0	0	0	0	0	0	0	0	0	0	0	0	0	0	0	0	1	0	0	0	0	0	333	0	0	0	0	0	0	0	0	0	0	0	0
ASV1023	k__Bacteria; p__Proteobacteria; c__Alphaproteobacteria; o__Sphingomonadales; f__Sphingomonadaceae	0	0	0	96	0	2	0	0	12	0	18	0	4	0	0	0	21	0	0	0	0	0	0	0	0	0	0	0	0	1	0	0	0	0	0	0	0	0	0	209	30	3	3	0	0	0	0	0
ASV1024	k__Bacteria; p__Proteobacteria; c__Gammaproteobacteria; o__Pseudomonadales; f__Pseudomonadaceae; g__Pseudomonas; s__	0	0	0	0	1	0	0	0	0	0	0	0	0	0	0	0	0	0	0	0	0	0	0	0	0	0	0	0	0	0	0	0	0	0	0	0	0	0	0	0	0	0	0	0	0	0	0	0
ASV1025	k__Bacteria; p__Bacteroidetes; c__[Saprospirae]; o__[Saprospirales]; f__Chitinophagaceae; g__Sediminibacterium; s__	0	0	0	0	0	0	0	0	1	0	0	0	0	0	0	0	0	0	0	0	0	0	0	4	0	4	16	44	23	2	25	58	10	1	24	6	84	12	1	0	0	0	0	0	0	0	0	0
ASV1026	k__Bacteria; p__Actinobacteria; c__Thermoleophilia; o__Solirubrobacterales; f__Solirubrobacteraceae; g__; s__	0	0	0	0	0	0	0	0	0	0	0	0	0	0	0	0	0	0	0	0	0	0	0	0	0	0	0	0	6	0	0	0	0	0	0	0	8	322	0	8	5	1	0	0	0	0	0	0
ASV1027	k__Bacteria; p__Actinobacteria; c__Actinobacteria; o__Actinomycetales; f__Nocardioidaceae; g__Nocardioides; s__	0	0	0	34	0	17	0	0	11	20	24	1	16	6	6	98	4	1	0	0	0	13	0	0	2	0	0	0	0	0	0	0	0	0	0	0	0	0	0	56	59	5	4	0	7	0	0	0
ASV1028	k__Bacteria; p__Actinobacteria; c__Thermoleophilia; o__Solirubrobacterales; f__Patulibacteraceae; g__; s__	0	0	0	15	0	9	0	0	12	0	5	2	0	4	0	1	0	4	0	0	0	19	0	0	87	0	0	37	0	0	0	4	7	0	26	22	58	87	0	0	2	0	1	0	16	0	0	0
ASV1029	k__Bacteria; p__Bacteroidetes; c__Flavobacteriia; o__Flavobacteriales; f__Flavobacteriaceae; g__Flavobacterium; s__	0	0	0	0	0	156	3	0	0	0	0	0	0	0	0	0	125	7	5	0	0	0	0	0	0	0	0	2	0	0	3	0	0	0	0	0	0	0	0	0	6	0	0	0	0	0	0	0
ASV1030	k__Bacteria; p__Proteobacteria; c__Alphaproteobacteria; o__Sphingomonadales; f__Sphingomonadaceae	0	0	0	0	0	0	0	0	4	0	23	0	0	3	1	0	0	3	20	0	0	13	10	0	7	0	8	0	12	0	1	7	13	0	8	23	4	165	0	11	5	2	5	0	8	0	1	0
ASV1031	k__Bacteria; p__Proteobacteria; c__Epsilonproteobacteria; o__Campylobacterales; f__Helicobacteraceae; g__Helicobacter; s__	0	0	0	0	0	0	0	0	0	0	0	0	0	0	0	0	0	0	0	0	0	0	0	0	0	0	0	0	0	4	0	0	0	0	0	250	0	0	0	0	0	0	0	0	0	0	0	0
ASV1032	k__Bacteria; p__Actinobacteria; c__Actinobacteria; o__Actinomycetales; f__Mycobacteriaceae; g__Mycobacterium; s__	0	0	0	0	0	56	1	0	5	0	82	3	37	7	0	0	110	0	11	0	0	0	0	0	0	0	0	0	0	0	0	0	0	0	0	0	26	0	0	0	15	0	0	0	3	0	0	0
ASV1033	k__Bacteria; p__Bacteroidetes; c__Sphingobacteriia; o__Sphingobacteriales; f__Sphingobacteriaceae; g__; s__	0	1	0	0	93	4	7	0	0	0	2	0	0	11	3	0	13	19	0	1	0	4	0	0	0	0	5	0	38	0	0	2	21	3	0	33	0	59	0	0	0	0	0	0	0	0	0	0
ASV1034	k__Bacteria; p__Proteobacteria; c__Alphaproteobacteria; o__Rhizobiales	0	0	0	0	0	0	0	0	0	0	0	0	0	0	0	0	0	0	0	0	0	0	0	0	0	0	0	0	0	0	0	0	0	0	0	0	0	0	0	199	222	8	25	0	0	0	0	0
ASV1035	k__Bacteria; p__Proteobacteria; c__Gammaproteobacteria; o__Pseudomonadales; f__Moraxellaceae; g__Enhydrobacter; s__	0	5	33	0	0	2	1	107	1	1	0	0	3	4	0	34	1	2	3	0	0	2	3	0	0	0	0	2	0	1	2	7	0	0	0	37	29	0	0	1	1	0	0	0	0	0	0	0
ASV1036	k__Bacteria; p__Proteobacteria; c__Gammaproteobacteria; o__Xanthomonadales; f__Xanthomonadaceae	0	0	0	0	0	16	2	0	0	0	0	0	0	0	0	0	0	0	0	0	0	0	0	0	0	0	0	0	0	0	0	0	0	0	0	0	0	0	0	101	244	518	1518	0	0	1	0	4
ASV1037	k__Bacteria; p__Actinobacteria; c__Acidimicrobiia; o__Acidimicrobiales; f__; g__; s__	0	0	0	0	0	89	0	0	0	0	174	0	0	6	0	0	0	0	0	0	0	0	0	0	0	0	2	0	0	1	0	0	0	0	0	17	0	0	0	0	0	0	0	0	1	0	0	0
ASV1038	k__Bacteria; p__Proteobacteria; c__Gammaproteobacteria; o__Xanthomonadales; f__Sinobacteraceae; g__Nevskia; s__	0	0	0	0	0	0	0	0	0	0	0	0	0	0	0	0	0	0	0	0	0	0	0	6	2	6	9	87	23	2	13	59	39	0	3	20	21	15	8	0	0	0	0	0	0	0	0	0
ASV1039	k__Bacteria; p__Actinobacteria; c__Actinobacteria; o__Actinomycetales; f__Nocardioidaceae; g__; s__	0	0	0	0	0	10	0	0	7	5	1	12	143	0	0	0	6	0	0	0	0	4	0	0	0	0	0	0	0	0	0	0	0	0	0	0	0	0	0	150	67	16	0	0	13	0	0	0
ASV1040	k__Bacteria; p__Spirochaetes; c__Spirochaetes; o__Spirochaetales; f__Spirochaetaceae; g__; s__	0	0	0	0	0	0	0	0	0	0	0	0	0	0	0	0	0	0	0	0	0	0	0	1	0	4	0	47	0	184	0	0	0	0	0	3	76	0	0	0	0	0	0	0	0	0	0	0
ASV1041	k__Bacteria; p__Actinobacteria; c__Actinobacteria; o__Actinomycetales; f__Pseudonocardiaceae; g__Amycolatopsis; s__	0	0	0	0	0	0	0	0	0	0	0	0	0	0	0	0	0	0	0	0	0	0	0	0	26	0	0	0	0	0	13	0	0	0	0	0	257	11	42	16	18	0	0	0	0	0	0	0
ASV1042	k__Bacteria; p__Elusimicrobia; c__Elusimicrobia; o__Elusimicrobiales; f__; g__; s__	0	0	0	0	0	0	0	0	0	0	0	0	0	0	0	0	0	0	0	0	0	0	0	13	2	5	8	29	22	2	7	75	31	0	9	20	100	1	3	0	0	0	0	0	0	0	0	0
ASV1043	k__Bacteria; p__Actinobacteria; c__Thermoleophilia; o__Solirubrobacterales; f__Solirubrobacteraceae; g__; s__	0	0	0	0	0	0	0	0	0	0	0	0	0	0	0	0	0	0	0	0	0	0	0	0	147	0	2	0	11	0	0	0	0	0	0	0	148	2	2	0	2	1	1	0	0	0	0	0
ASV1044	k__Bacteria; p__Bacteroidetes; c__Cytophagia; o__Cytophagales; f__Cytophagaceae; g__Hymenobacter; s__	0	0	0	0	0	0	0	183	0	0	0	0	0	18	0	0	8	6	8	0	0	0	0	0	0	0	0	0	52	0	0	0	4	1	0	0	0	0	0	0	0	0	0	0	0	0	0	0
ASV1045	k__Bacteria; p__Bacteroidetes; c__[Saprospirae]; o__[Saprospirales]; f__Chitinophagaceae; g__Segetibacter; s__	0	0	0	0	0	0	0	0	0	0	0	0	0	0	0	0	0	0	0	0	0	0	0	0	0	0	0	0	0	1	0	0	0	0	3	251	0	0	0	0	0	0	0	0	0	0	0	0
ASV1046	k__Bacteria; p__Bacteroidetes; c__[Saprospirae]; o__[Saprospirales]; f__Chitinophagaceae; g__Sediminibacterium; s__	0	0	0	0	0	0	0	0	0	0	0	0	0	0	0	0	0	0	0	0	0	0	0	0	0	0	0	0	0	0	0	230	0	0	0	1	0	0	0	0	0	0	0	0	0	0	0	0
ASV1047	k__Bacteria; p__Actinobacteria; c__Actinobacteria; o__Actinomycetales; f__Nocardioidaceae; g__; s__	0	0	0	63	0	0	2	0	2	0	0	72	0	0	0	0	55	0	0	0	0	29	0	0	0	0	0	20	0	0	0	0	0	0	0	0	0	0	0	28	21	0	0	0	2	0	0	0
ASV1048	k__Bacteria; p__Proteobacteria; c__Deltaproteobacteria; o__Bdellovibrionales; f__Bdellovibrionaceae; g__Bdellovibrio; s__	0	0	0	0	0	0	1	0	0	0	1	5	0	1	0	0	7	4	0	0	0	0	0	0	0	0	8	0	5	2	0	0	0	0	0	7	0	303	0	0	1	0	0	0	0	0	0	0
ASV1049	k__Bacteria; p__Actinobacteria; c__Actinobacteria; o__Actinomycetales; f__Sporichthyaceae; g__; s__	0	0	0	0	0	0	0	0	0	0	0	0	0	0	0	0	0	0	0	0	0	0	0	0	286	0	0	0	0	0	0	0	0	0	0	0	0	0	0	0	0	0	0	0	0	0	0	0
ASV1050	k__Bacteria; p__Proteobacteria; c__Alphaproteobacteria; o__Rhizobiales; f__Hyphomicrobiaceae; g__Pedomicrobium	0	0	0	0	0	0	0	0	0	0	0	0	0	0	0	0	0	0	0	0	0	0	0	14	9	5	31	76	19	6	27	64	23	1	8	28	68	79	11	2	1	0	0	0	0	0	0	0
ASV1051	k__Bacteria; p__Gemmatimonadetes; c__Gemm-3; o__; f__; g__; s__	0	0	0	0	0	0	0	0	0	0	0	0	0	0	0	0	0	0	0	0	0	591	0	0	0	0	0	0	0	0	7	0	0	0	0	0	0	0	0	0	0	0	0	0	0	0	0	0
ASV1052	k__Bacteria; p__Bacteroidetes; c__Cytophagia; o__Cytophagales; f__Cytophagaceae; g__Hymenobacter; s__	0	0	0	0	0	0	0	0	0	0	0	0	0	0	0	0	0	0	0	0	0	0	0	0	13	0	0	0	0	1	0	0	0	0	29	207	0	0	0	0	0	0	1	0	0	0	0	0
ASV1053	k__Bacteria; p__Proteobacteria; c__Alphaproteobacteria; o__Rhodospirillales; f__Acetobacteraceae	0	0	0	0	0	0	0	0	0	0	0	0	0	0	0	0	0	0	0	0	0	0	0	0	0	0	0	0	0	1	0	0	0	0	0	0	0	0	0	400	0	37	0	0	0	0	0	0
ASV1054	k__Bacteria; p__Proteobacteria; c__Betaproteobacteria; o__Burkholderiales; f__Oxalobacteraceae; g__Janthinobacterium; s__	0	0	0	0	0	0	0	0	0	0	351	0	0	0	0	0	13	0	0	0	0	6	0	0	0	0	0	0	0	0	0	0	0	0	0	0	0	0	0	0	0	0	0	0	0	0	0	0
ASV1055	k__Bacteria; p__Proteobacteria; c__Alphaproteobacteria; o__Sphingomonadales; f__Sphingomonadaceae; g__Sphingobium; s__xenophagum	0	0	0	0	0	2	0	0	0	0	0	0	0	1	0	0	0	0	0	0	0	0	0	0	0	3	6	0	0	2	35	24	16	6	46	0	140	2	0	11	2	0	0	0	0	0	0	0
ASV1056	k__Bacteria; p__Proteobacteria; c__Alphaproteobacteria; o__Sphingomonadales; f__Sphingomonadaceae	0	0	0	0	0	6	0	0	0	0	0	0	1	0	0	0	0	0	0	0	0	0	0	1	116	0	1	32	10	0	9	9	0	0	67	2	20	0	0	0	0	0	0	0	2	1	0	0
ASV1057	k__Bacteria; p__Proteobacteria; c__Alphaproteobacteria; o__Rhodospirillales; f__Acetobacteraceae	0	262	0	0	1	0	0	0	0	0	0	0	0	0	0	0	0	0	0	0	0	0	0	0	4	0	0	0	0	0	0	0	3	0	0	0	0	0	0	0	5	2	0	0	0	0	0	0
ASV1058	k__Bacteria; p__Firmicutes; c__Bacilli; o__Bacillales; f__Paenibacillaceae; g__Cohnella; s__	0	0	0	0	0	0	0	0	0	0	0	0	0	0	0	0	0	0	0	0	0	0	0	0	10	0	0	0	0	0	1	0	0	2	0	0	371	0	0	0	0	0	0	0	0	0	0	0
ASV1059	k__Bacteria; p__Actinobacteria; c__Actinobacteria; o__Actinomycetales; f__Geodermatophilaceae; g__; s__	0	0	0	0	0	0	0	0	0	0	0	0	0	0	0	0	0	0	0	0	0	0	0	0	10	0	15	21	2	0	0	0	0	4	0	0	26	264	0	1	1	0	0	0	0	0	0	0
ASV1060	k__Bacteria; p__Proteobacteria; c__Betaproteobacteria; o__Burkholderiales; f__Comamonadaceae; g__Acidovorax; s__	0	0	0	0	0	0	0	0	0	0	0	0	0	0	0	0	3	0	0	0	0	0	0	4	2	12	13	29	5	12	5	48	31	1	4	20	81	35	11	0	0	0	0	0	0	0	0	0
ASV1061	k__Bacteria; p__Bacteroidetes; c__Cytophagia; o__Cytophagales; f__Cytophagaceae; g__Hymenobacter; s__	0	1	0	0	37	10	1	0	0	0	49	50	0	19	1	0	22	1	13	2	0	0	0	0	3	0	25	28	26	12	30	12	0	5	4	0	0	0	2	0	3	0	2	0	3	0	0	0
ASV1062	k__Bacteria; p__Actinobacteria; c__Actinobacteria; o__Actinomycetales; f__Nocardioidaceae; g__Nocardioides; s__plantarum	0	0	0	2	0	10	0	0	14	0	0	56	0	4	0	11	0	0	0	0	9	9	0	0	60	0	4	18	27	8	23	0	0	0	0	0	0	16	1	11	6	0	0	1	26	5	1	0
ASV1063	k__Bacteria; p__Bacteroidetes; c__Sphingobacteriia; o__Sphingobacteriales; f__Sphingobacteriaceae; g__Pedobacter; s__	0	0	0	0	0	0	0	0	0	0	0	0	0	0	0	0	0	0	0	0	0	0	0	0	0	0	0	0	0	0	0	0	0	0	0	0	0	0	0	466	3	0	5	0	0	0	0	0
ASV1064	k__Bacteria; p__Proteobacteria; c__Betaproteobacteria; o__Burkholderiales; f__Oxalobacteraceae	0	0	0	35	0	101	0	0	4	0	0	44	0	0	0	0	0	0	0	0	0	0	0	0	1	0	14	35	6	1	37	0	0	0	0	0	0	32	0	39	13	0	0	5	1	0	0	0
ASV1065	k__Bacteria; p__Proteobacteria; c__Gammaproteobacteria; o__Enterobacteriales; f__Enterobacteriaceae	0	0	0	0	0	0	1	0	2	0	0	0	0	0	0	0	0	0	0	0	0	3	0	0	0	0	0	0	0	0	0	0	0	0	0	0	0	0	0	0	0	0	0	0	579	2	0	0
ASV1066	k__Bacteria; p__Actinobacteria; c__Actinobacteria; o__Actinomycetales; f__Thermomonosporaceae; g__Actinoallomurus	0	0	0	0	0	0	1	0	0	0	0	0	268	0	0	0	0	0	0	0	0	0	0	0	0	0	0	0	0	0	0	0	0	0	0	0	0	0	0	0	21	0	0	0	0	0	0	0
ASV1067	k__Bacteria; p__Actinobacteria; c__Actinobacteria; o__Actinomycetales; f__Promicromonosporaceae; g__Promicromonospora; s__	0	0	0	0	0	0	0	0	0	0	0	0	0	0	0	0	0	0	0	0	0	0	0	0	0	0	0	0	0	0	0	0	0	0	0	0	0	0	0	5	7	0	0	0	0	0	0	0
ASV1068	k__Bacteria; p__Proteobacteria; c__Alphaproteobacteria; o__Rhizobiales; f__Rhizobiaceae; g__; s__	0	0	0	0	0	0	0	0	0	0	0	0	0	0	0	0	0	0	0	0	0	0	0	0	0	0	0	0	0	0	0	0	0	0	0	0	0	0	0	2	1	1	0	0	0	0	0	0
ASV1069	k__Bacteria; p__Bacteroidetes; c__Flavobacteriia; o__Flavobacteriales; f__Flavobacteriaceae; g__Flavobacterium; s__	0	0	0	0	0	0	1	0	0	0	275	0	0	0	0	0	32	0	0	0	0	0	0	0	0	0	0	0	0	0	0	0	0	0	0	0	0	0	0	0	0	0	0	0	0	0	0	0
ASV1070	k__Bacteria; p__Proteobacteria; c__Betaproteobacteria; o__Burkholderiales; f__Oxalobacteraceae	0	0	0	0	0	2	5	0	0	0	0	0	0	0	0	0	429	0	0	0	0	2	0	0	0	0	0	0	1	0	0	0	0	0	0	1	0	0	0	0	0	0	0	0	0	0	0	0
ASV1071	k__Bacteria; p__Proteobacteria; c__Alphaproteobacteria; o__Rickettsiales; f__; g__; s__	0	0	0	0	0	0	0	0	0	0	0	0	0	0	0	0	0	0	0	0	0	0	0	0	0	0	2	0	0	0	0	0	0	0	0	0	286	0	1	0	0	0	0	0	0	0	0	0
ASV1072	k__Bacteria; p__Proteobacteria; c__Alphaproteobacteria; o__Rhizobiales; f__Methylobacteriaceae	0	1	0	407	59	81	2	0	2	51	11	105	12	6	0	14	47	159	9	55	0	20	1	1	22	0	17	89	37	5	13	6	0	2	4	3	9	5	0	7	3	0	1	0	16	3	0	4
ASV1073	k__Bacteria; p__Proteobacteria; c__Alphaproteobacteria; o__Rhizobiales; f__Aurantimonadaceae	0	4	0	0	0	0	0	0	0	0	0	0	0	0	0	0	0	0	0	0	0	0	0	0	0	2	7	0	32	1	0	0	0	0	0	0	0	0	0	37	19	0	5	0	0	0	0	0
ASV1074	k__Bacteria; p__Bacteroidetes; c__[Saprospirae]; o__[Saprospirales]; f__Chitinophagaceae; g__Sediminibacterium; s__	0	0	0	0	0	0	0	0	0	0	0	0	0	0	0	0	0	0	0	0	0	0	0	0	0	16	284	0	0	0	0	0	0	0	0	4	0	0	1	0	0	0	0	0	0	0	0	0
ASV1075	k__Bacteria; p__Bacteroidetes; c__Cytophagia; o__Cytophagales; f__Cytophagaceae; g__Hymenobacter; s__	0	0	0	0	0	0	0	0	0	0	0	3	0	5	0	0	1	6	0	0	0	21	0	0	5	0	0	3	70	6	162	10	0	2	0	28	0	0	3	0	2	0	0	0	1	0	0	0
ASV1076	k__Bacteria; p__Actinobacteria; c__Actinobacteria; o__Actinomycetales; f__Geodermatophilaceae; g__Geodermatophilus	0	0	5	3	0	25	0	0	42	58	4	92	16	33	3	1	1	1	0	0	0	7	0	0	4	0	0	0	0	0	0	0	0	0	0	0	0	1	0	11	16	0	2	0	0	0	0	0
ASV1077	k__Bacteria; p__Proteobacteria; c__Betaproteobacteria; o__Burkholderiales; f__Comamonadaceae	0	4	0	15	109	10	1	0	2	0	0	3	0	2	3	0	23	9	119	5	0	0	9	0	0	0	2	0	3	0	10	0	0	0	0	6	0	0	2	1	0	0	0	0	8	3	1	9
ASV1078	k__Bacteria; p__Proteobacteria; c__Alphaproteobacteria; o__Rhizobiales; f__Rhizobiaceae	0	0	0	74	26	2	2	0	0	0	79	0	0	0	0	0	92	0	0	0	0	0	0	0	0	0	0	0	0	0	0	0	0	0	0	0	0	0	0	1	1	0	0	0	0	0	0	0
ASV1079	k__Bacteria; p__Firmicutes; c__Clostridia; o__Clostridiales; f__[Tissierellaceae]; g__Anaerococcus; s__	0	0	42	0	0	0	0	72	0	0	0	0	0	0	0	15	0	0	0	0	0	1	0	2	0	0	3	1	0	2	2	26	2	0	0	0	87	25	0	0	0	0	0	0	0	0	0	0
ASV1080	k__Bacteria; p__Firmicutes; c__Bacilli; o__Bacillales; f__Paenibacillaceae; g__Paenibacillus; s__	0	0	0	0	0	0	0	0	0	0	0	0	0	0	0	0	0	0	0	0	0	0	0	0	0	2	0	0	0	0	0	0	0	0	0	0	351	0	0	0	0	0	0	0	0	0	0	0
ASV1081	k__Bacteria; p__Proteobacteria; c__Betaproteobacteria; o__Burkholderiales; f__Comamonadaceae	0	0	0	0	4	31	1	32	0	0	34	0	14	14	0	11	12	10	33	2	0	0	2	0	7	3	16	14	15	3	13	12	0	0	0	1	1	5	0	0	0	0	0	0	10	4	2	3
ASV1082	k__Bacteria; p__[Thermi]; c__Deinococci; o__Deinococcales; f__Deinococcaceae; g__Deinococcus; s__	0	0	0	1	0	0	0	0	16	0	6	30	0	16	0	0	5	0	0	0	0	0	0	2	36	0	0	29	1	0	0	4	0	0	17	6	32	67	1	0	0	0	0	0	0	0	0	0
ASV1083	k__Bacteria; p__Proteobacteria; c__Alphaproteobacteria; o__Sphingomonadales; f__Sphingomonadaceae; g__Sphingomonas; s__	0	0	0	1	0	0	0	0	0	0	0	0	0	0	0	0	0	0	0	0	0	0	0	17	2	3	7	67	3	0	1	40	46	6	0	0	0	52	4	0	4	0	0	0	0	0	0	0
ASV1084	k__Bacteria; p__Bacteroidetes; c__Sphingobacteriia; o__Sphingobacteriales; f__Sphingobacteriaceae; g__; s__	0	0	0	21	0	0	0	0	0	0	0	0	0	0	0	0	0	0	0	0	0	0	0	0	0	0	0	0	91	11	39	0	0	0	0	1	0	0	0	17	173	3	2	0	3	0	2	0
ASV1085	k__Bacteria; p__Bacteroidetes; c__Sphingobacteriia; o__Sphingobacteriales; f__Sphingobacteriaceae; g__; s__	0	0	0	0	0	0	0	0	0	0	0	0	0	0	0	0	0	0	0	0	0	0	0	0	0	0	0	0	0	0	0	0	0	0	0	0	0	0	0	2	21	0	0	0	0	0	0	0
ASV1086	k__Bacteria; p__Proteobacteria; c__Alphaproteobacteria; o__Sphingomonadales; f__Sphingomonadaceae	0	0	0	0	0	0	0	0	0	0	0	0	0	0	0	0	0	0	0	0	0	0	0	0	116	0	24	0	140	0	0	0	0	0	0	0	0	0	0	2	4	0	0	0	0	0	0	0
ASV1087	k__Bacteria; p__FBP; c__; o__; f__; g__; s__	0	0	0	0	0	0	0	0	0	0	24	0	0	0	0	0	0	0	0	0	0	7	0	0	14	3	2	0	0	0	0	0	0	0	0	0	41	257	0	0	0	0	0	0	0	0	0	0
ASV1088	k__Bacteria; p__Proteobacteria; c__Alphaproteobacteria; o__Rhizobiales	6	0	0	0	0	0	0	0	0	0	0	0	0	0	0	0	0	0	0	0	0	0	0	0	0	0	0	0	0	0	0	0	0	0	0	0	0	0	0	2	2	0	1	0	0	0	0	0
ASV1089	k__Bacteria; p__Actinobacteria; c__Actinobacteria; o__Actinomycetales; f__Micrococcaceae; g__; s__	0	0	0	33	0	27	0	0	8	0	0	40	60	0	0	0	0	0	0	0	0	0	0	0	29	6	12	44	0	0	0	0	0	0	0	0	0	23	0	2	0	0	0	0	4	1	0	0
ASV1090	k__Bacteria; p__Actinobacteria; c__Actinobacteria; o__Actinomycetales; f__Micromonosporaceae	0	0	0	0	0	0	0	0	0	0	0	0	0	0	0	0	0	0	0	0	0	0	0	0	25	0	0	0	0	0	0	0	0	0	0	90	0	0	0	49	43	18	0	0	150	54	2	0
ASV1091	k__Bacteria; p__Actinobacteria; c__Actinobacteria; o__Actinomycetales; f__Streptosporangiaceae; g__Nonomuraea; s__	0	0	0	0	0	0	0	0	0	0	0	0	0	0	0	0	0	0	0	0	0	0	0	0	0	0	0	0	0	0	0	0	0	0	0	0	0	0	0	1	0	0	0	0	0	0	0	0
ASV1092	k__Bacteria; p__Proteobacteria; c__Alphaproteobacteria; o__Caulobacterales; f__Caulobacteraceae; g__; s__	0	0	0	2	0	5	0	0	66	0	3	0	0	0	0	0	0	0	0	0	0	0	0	1	54	0	0	2	4	0	0	1	0	0	14	2	97	37	0	0	0	1	0	0	0	0	0	0
ASV1093	k__Bacteria; p__Bacteroidetes; c__Cytophagia; o__Cytophagales; f__Cytophagaceae; g__Hymenobacter; s__	0	0	0	15	0	155	0	0	0	0	1	0	1	0	0	0	0	19	0	0	0	0	0	0	1	0	0	0	50	0	0	0	6	0	5	7	0	0	0	0	0	0	0	0	0	0	0	0
ASV1094	k__Bacteria; p__Proteobacteria; c__Alphaproteobacteria; o__Rhizobiales; f__Methylocystaceae	0	0	0	0	0	0	0	0	0	0	0	0	19	0	0	0	0	0	0	0	0	0	0	0	0	2	18	0	81	6	49	7	78	0	0	4	0	0	0	0	5	0	0	0	1	0	0	0
ASV1095	k__Bacteria; p__Actinobacteria; c__Actinobacteria; o__Actinomycetales; f__Pseudonocardiaceae; g__Actinomycetospora; s__	0	0	0	0	0	0	0	0	0	0	0	0	0	0	0	0	0	0	0	0	0	0	0	0	17	0	1	37	25	1	0	8	6	1	17	31	0	165	3	1	2	0	0	0	0	0	0	0
ASV1096	k__Bacteria; p__Proteobacteria; c__Gammaproteobacteria; o__Enterobacteriales; f__Enterobacteriaceae	0	0	0	0	0	0	0	0	0	0	0	0	0	0	0	0	0	0	0	0	0	0	0	0	0	0	0	0	0	0	0	0	0	0	0	0	0	0	0	0	0	0	0	0	0	0	0	0
ASV1097	k__Bacteria; p__Proteobacteria; c__Deltaproteobacteria; o__Desulfobacterales; f__Desulfobacteraceae; g__Desulfosarcina; s__	0	0	0	0	0	0	0	247	0	0	0	0	0	0	0	0	0	0	0	0	0	0	0	0	0	0	0	0	0	0	0	0	0	0	0	0	0	0	0	0	0	0	0	0	0	0	0	0
ASV1098	k__Bacteria; p__Actinobacteria; c__Actinobacteria; o__Actinomycetales; f__Microbacteriaceae	0	0	0	0	10	1	0	0	0	0	1	108	0	5	0	0	5	18	0	2	4	25	0	9	23	0	7	1	101	23	11	0	0	4	0	13	1	2	2	1	1	1	1	0	21	6	4	0
ASV1099	k__Bacteria; p__Actinobacteria; c__Actinobacteria; o__Actinomycetales; f__Intrasporangiaceae	0	0	0	0	1	18	4	0	0	0	2	0	0	0	0	0	3	1	0	0	0	0	0	0	105	1	1	54	16	4	1	0	0	0	0	4	48	75	2	3	0	0	0	0	10	0	0	0
ASV1100	k__Bacteria; p__Proteobacteria; c__Alphaproteobacteria; o__Rhizobiales; f__Phyllobacteriaceae	0	0	0	18	0	1	0	0	0	0	92	0	0	0	0	0	8	0	0	0	0	0	0	0	0	1	1	7	0	0	0	0	0	0	0	0	0	3	0	161	75	0	15	0	25	0	0	0
ASV1101	k__Bacteria; p__Bacteroidetes; c__Cytophagia; o__Cytophagales; f__Cytophagaceae; g__Hymenobacter; s__	0	0	0	141	0	3	0	24	0	58	7	2	0	0	0	0	3	74	0	0	0	0	0	0	0	0	0	0	0	0	0	0	0	0	0	0	0	0	0	0	2	0	0	0	0	0	0	0
ASV1102	k__Bacteria; p__Proteobacteria; c__Alphaproteobacteria; o__Sphingomonadales; f__Sphingomonadaceae	0	0	0	0	0	0	0	95	0	0	0	2	0	17	2	0	5	0	0	0	0	4	0	0	3	1	0	2	9	0	0	0	2	0	0	7	0	87	0	2	1	0	0	0	0	0	0	0
ASV1103	k__Bacteria; p__Bacteroidetes; c__Flavobacteriia; o__Flavobacteriales; f__Flavobacteriaceae; g__Flavobacterium; s__succinicans	0	0	0	0	0	0	0	0	0	0	0	0	0	0	0	0	0	0	0	0	0	0	0	0	0	0	0	0	0	0	0	0	0	0	0	0	3	0	0	429	0	0	0	0	0	0	0	0
ASV1104	k__Bacteria; p__Proteobacteria; c__Gammaproteobacteria; o__; f__; g__; s__	0	0	0	0	0	0	0	0	0	0	0	0	0	0	0	0	0	0	0	0	0	0	0	0	0	0	0	0	0	0	0	0	0	0	0	0	0	0	0	217	326	8	1	0	0	0	0	0
ASV1105	k__Bacteria; p__Proteobacteria; c__Alphaproteobacteria; o__Sphingomonadales; f__Sphingomonadaceae	0	0	0	0	0	0	0	0	0	0	1	0	0	0	0	0	0	0	0	0	0	0	0	0	0	0	0	0	0	0	0	0	0	0	0	0	0	0	0	92	253	7	4	0	0	0	0	0
ASV1106	k__Bacteria; p__Proteobacteria; c__Alphaproteobacteria; o__Rhizobiales; f__Rhizobiaceae; g__Agrobacterium; s__	1	0	0	0	9	31	0	0	0	0	23	0	175	1	3	0	10	0	0	0	0	1	0	0	0	1	0	0	2	16	0	0	0	2	0	0	0	0	0	45	173	16	92	0	33	31	11	4
ASV1107	k__Bacteria; p__Armatimonadetes; c__[Fimbriimonadia]; o__[Fimbriimonadales]; f__[Fimbriimonadaceae]; g__Fimbriimonas; s__	0	0	0	6	0	17	0	0	10	0	162	57	0	0	0	0	3	0	0	0	0	11	0	0	4	0	0	0	0	0	0	0	0	0	0	0	0	5	0	1	2	0	2	0	0	0	0	0
ASV1108	k__Bacteria; p__Actinobacteria; c__Actinobacteria; o__Actinomycetales; f__Nocardioidaceae; g__; s__	0	0	0	16	7	18	0	0	31	83	7	21	14	0	0	2	1	1	0	0	0	0	0	0	1	0	0	25	0	0	0	0	0	0	0	0	0	57	2	0	0	0	0	0	0	0	0	0
ASV1109	k__Bacteria; p__Actinobacteria; c__Actinobacteria; o__Actinomycetales; f__Nocardioidaceae; g__; s__	0	0	0	14	0	24	0	0	77	0	27	3	62	0	0	0	16	0	0	0	1	0	0	0	5	0	0	0	0	0	0	0	1	0	0	0	0	58	0	52	5	0	0	0	3	0	0	0
ASV1110	k__Bacteria; p__Actinobacteria; c__Actinobacteria; o__Actinomycetales; f__Nocardioidaceae; g__Aeromicrobium; s__	0	0	0	0	0	3	0	0	4	0	12	1	16	0	0	2	2	0	0	0	0	1	59	0	0	26	39	55	32	0	0	0	11	0	2	0	0	0	0	10	35	2	0	8	23	2	2	0
ASV1111	k__Bacteria; p__Actinobacteria; c__Actinobacteria; o__Actinomycetales; f__Nocardioidaceae; g__; s__	0	0	0	0	0	6	0	0	34	0	5	6	0	0	0	0	2	0	0	0	0	1	0	0	53	3	2	36	0	3	3	0	0	0	0	34	0	0	4	6	31	0	0	3	171	3	3	0
ASV1112	k__Bacteria; p__Actinobacteria; c__Actinobacteria; o__Actinomycetales; f__Intrasporangiaceae; g__Terracoccus; s__	0	0	0	0	0	197	1	0	1	28	1	4	19	1	0	0	0	4	0	11	0	9	0	0	0	0	0	0	0	0	0	0	0	0	0	0	0	0	0	10	2	0	0	0	54	0	0	0
ASV1113	k__Bacteria; p__Proteobacteria; c__Alphaproteobacteria; o__Rhodobacterales; f__Rhodobacteraceae; g__Rubellimicrobium; s__	0	0	0	1	0	4	0	0	0	0	2	0	0	0	4	0	0	0	0	0	0	0	0	0	27	0	0	6	0	4	44	0	0	0	0	0	39	155	0	0	0	0	0	0	0	0	0	0
ASV1114	k__Bacteria; p__Proteobacteria; c__Betaproteobacteria; o__Burkholderiales; f__Oxalobacteraceae; g__Janthinobacterium; s__	0	0	0	1	0	26	0	0	4	0	0	0	0	0	0	0	6	6	0	0	0	0	0	0	122	0	1	0	106	0	0	0	9	0	0	0	0	0	0	0	0	0	0	0	1	1	0	0
ASV1115	k__Bacteria; p__Proteobacteria; c__Alphaproteobacteria; o__Sphingomonadales; f__Sphingomonadaceae; g__Sphingomonas; s__	0	0	0	0	0	1	0	0	0	0	1	0	0	9	0	0	0	1	0	0	0	0	0	0	0	0	59	0	60	0	10	17	10	2	5	7	0	137	0	1	0	0	2	0	2	0	0	0
ASV1116	k__Bacteria; p__Proteobacteria; c__Alphaproteobacteria; o__Rhizobiales; f__Methylobacteriaceae; g__Methylobacterium	3	251	0	0	2	0	1	0	0	0	2	0	0	0	0	0	0	0	0	0	0	0	0	0	7	0	0	0	0	0	0	0	0	0	0	1	0	0	0	1	1	3	3	3	7	2	0	1
ASV1117	k__Bacteria; p__Proteobacteria	0	0	0	0	0	0	0	0	0	0	1	0	0	0	0	0	0	0	0	0	0	0	0	0	0	0	0	0	0	0	0	0	0	0	0	0	0	0	0	0	0	0	0	0	4	0	0	0
ASV1118	k__Bacteria; p__Proteobacteria; c__Gammaproteobacteria; o__Enterobacteriales; f__Enterobacteriaceae	1	0	0	0	0	0	3	0	0	0	0	0	0	0	0	0	2	25	1	0	0	0	0	0	0	0	0	0	0	0	0	0	0	0	0	0	0	0	0	0	1	0	0	0	4	47	1	1
ASV1119	k__Bacteria; p__Bacteroidetes; c__Cytophagia; o__Cytophagales; f__Cytophagaceae; g__Hymenobacter; s__	0	0	0	20	0	189	0	0	0	0	66	0	0	0	0	0	0	0	0	0	0	0	0	0	0	0	0	0	0	0	0	0	9	0	0	11	0	0	0	0	4	0	0	0	6	0	0	0
ASV1120	k__Bacteria; p__Bacteroidetes; c__Sphingobacteriia; o__Sphingobacteriales; f__Sphingobacteriaceae; g__Pedobacter; s__	0	0	0	0	0	0	0	0	0	0	0	0	1	0	0	0	0	0	0	0	0	0	0	0	0	0	0	171	0	26	22	0	3	0	0	3	0	0	0	0	0	0	0	0	0	0	0	0
ASV1121	k__Bacteria; p__Proteobacteria; c__Alphaproteobacteria; o__Caulobacterales; f__Caulobacteraceae; g__; s__	0	0	0	0	0	0	0	0	0	0	0	0	0	13	0	13	0	0	0	0	0	0	0	0	8	0	2	6	0	0	0	0	0	0	8	76	90	16	0	0	8	1	6	0	0	0	6	0
ASV1122	k__Bacteria; p__Proteobacteria; c__Alphaproteobacteria; o__Rhizobiales; f__Xanthobacteraceae; g__; s__	0	0	0	0	0	0	0	0	0	0	0	0	0	0	0	0	0	0	0	0	0	0	0	5	0	0	1	0	0	52	0	0	37	0	0	1	166	0	0	0	0	0	0	0	0	0	0	0
ASV1123	k__Bacteria; p__Armatimonadetes; c__Armatimonadia; o__Armatimonadales; f__Armatimonadaceae; g__; s__	0	0	0	0	0	0	0	0	0	0	0	0	0	0	0	0	0	0	0	0	0	0	0	0	0	0	0	0	0	3	0	0	0	1	0	201	0	0	0	0	0	0	0	0	0	0	0	0
ASV1124	k__Bacteria; p__Bacteroidetes; c__Cytophagia; o__Cytophagales; f__Cytophagaceae; g__Spirosoma; s__	0	0	0	12	0	45	0	94	0	4	0	0	0	0	0	0	0	0	0	0	0	0	0	0	3	0	5	39	25	0	0	0	0	0	0	4	0	0	2	0	0	0	0	0	0	0	0	0
ASV1125	k__Bacteria; p__Actinobacteria; c__Actinobacteria; o__Actinomycetales; f__Geodermatophilaceae	0	0	0	0	0	5	0	0	0	0	1	0	0	2	0	0	0	0	0	0	1	0	0	0	30	0	0	156	28	0	5	0	0	0	0	0	0	9	3	1	16	0	0	0	0	0	0	0
ASV1126	k__Bacteria; p__Bacteroidetes; c__[Saprospirae]; o__[Saprospirales]; f__Chitinophagaceae; g__; s__	0	0	0	0	0	0	0	0	0	0	0	0	0	0	0	0	0	0	0	0	0	0	0	0	0	0	0	0	0	0	0	0	0	0	0	0	0	0	0	306	46	5	0	0	0	0	0	0
ASV1127	k__Bacteria; p__Actinobacteria; c__Actinobacteria; o__Actinomycetales; f__Streptomycetaceae; g__Streptomyces; s__	0	0	0	0	0	0	0	0	0	0	0	0	0	0	0	0	0	0	0	0	0	0	0	0	0	0	0	0	0	0	0	0	0	0	0	2	0	0	0	6	337	1	3	0	0	0	0	0
ASV1128	k__Bacteria; p__Proteobacteria; c__Gammaproteobacteria; o__Enterobacteriales; f__Enterobacteriaceae	28	0	0	0	0	0	0	0	0	0	0	0	0	0	0	0	0	0	0	3	0	0	0	12	0	0	0	0	0	9	0	0	0	0	0	0	0	0	0	0	0	0	0	28	3	61	19	27
ASV1129	k__Bacteria; p__Bacteroidetes; c__Cytophagia; o__Cytophagales; f__Cytophagaceae; g__Spirosoma; s__	0	0	0	16	0	4	6	0	0	10	3	0	4	11	35	0	5	9	1	0	0	13	17	0	0	2	11	18	132	0	3	0	0	1	0	1	0	0	0	0	0	0	0	0	0	0	0	0
ASV1130	k__Bacteria; p__Actinobacteria; c__Actinobacteria; o__Micrococcales; f__; g__; s__	0	0	7	18	0	19	0	0	3	34	7	87	6	17	5	54	2	0	0	0	1	14	5	0	8	4	3	0	0	0	0	0	0	0	5	0	0	0	0	0	0	0	0	0	0	0	0	0
ASV1131	k__Bacteria; p__Proteobacteria; c__Betaproteobacteria; o__Burkholderiales; f__Comamonadaceae; g__Acidovorax	1	0	12	0	14	0	7	0	4	83	12	7	2	8	0	60	1	1	4	0	0	5	27	0	0	0	1	0	4	0	0	0	2	0	0	0	0	3	0	1	0	0	0	0	0	0	0	0
ASV1132	k__Bacteria; p__Proteobacteria; c__Gammaproteobacteria; o__Xanthomonadales; f__Xanthomonadaceae	0	0	0	0	0	0	0	0	0	0	0	0	0	0	0	0	0	0	0	0	0	0	0	0	0	0	0	0	0	0	0	0	0	0	0	0	0	0	0	475	5	1	0	0	0	0	0	0
ASV1133	k__Bacteria; p__Actinobacteria; c__Actinobacteria; o__Actinomycetales; f__Dermabacteraceae; g__Brachybacterium	0	0	0	0	0	0	0	0	0	0	0	0	0	0	0	0	0	0	0	0	0	0	0	0	0	0	0	0	0	0	0	0	0	0	0	0	0	0	0	7	0	0	0	0	0	0	0	0
ASV1134	k__Bacteria; p__Proteobacteria; c__Alphaproteobacteria; o__Rhodospirillales; f__Rhodospirillaceae; g__; s__	0	0	0	0	0	0	0	0	0	0	0	0	0	0	0	0	0	0	0	0	0	0	0	1	30	0	0	0	0	0	44	63	33	2	80	0	0	0	0	0	0	0	0	0	0	0	0	0
ASV1135	k__Bacteria; p__Proteobacteria; c__Gammaproteobacteria; o__Pseudomonadales; f__Moraxellaceae; g__Acinetobacter; s__johnsonii	0	0	3	0	0	0	0	0	0	40	0	0	1	0	0	0	0	0	1	0	0	0	0	0	2	0	0	0	2	5	61	0	3	0	5	0	64	78	0	0	0	0	0	0	0	0	0	0
ASV1136	k__Bacteria; p__Bacteroidetes; c__Cytophagia; o__Cytophagales; f__Cytophagaceae; g__Hymenobacter; s__	0	0	0	0	0	0	0	0	0	0	4	0	0	0	0	0	0	0	0	0	0	0	0	0	0	0	1	4	0	0	0	0	0	11	8	195	0	0	0	0	0	0	0	0	0	0	0	0
ASV1137	k__Bacteria; p__Proteobacteria; c__Alphaproteobacteria; o__Sphingomonadales; f__Sphingomonadaceae; g__Sphingomonas; s__	0	0	0	0	0	3	0	0	0	0	0	0	0	0	0	0	0	0	0	0	0	0	0	0	0	0	0	0	0	0	0	0	0	0	0	0	0	0	0	107	214	47	13	0	0	0	0	0
ASV1138	k__Bacteria; p__Proteobacteria; c__Alphaproteobacteria; o__Rhizobiales; f__Rhizobiaceae	2	0	0	0	0	0	0	0	0	0	0	0	0	0	0	0	2	1	0	0	0	0	0	4	0	0	0	0	0	5	0	0	0	0	0	0	0	0	1	0	2	5	11	0	4	3	1	22
ASV1139	k__Bacteria; p__Bacteroidetes; c__Cytophagia; o__Cytophagales; f__Cytophagaceae; g__Hymenobacter; s__	0	0	0	39	0	47	0	0	0	0	1	97	0	0	0	47	0	0	0	0	0	0	0	0	2	0	0	0	0	0	0	0	0	0	0	0	0	0	0	0	2	0	0	0	0	0	0	0
ASV1140	k__Bacteria; p__Proteobacteria; c__Alphaproteobacteria; o__Rhizobiales; f__Beijerinckiaceae; g__; s__	0	0	0	0	0	0	0	0	0	0	0	0	0	0	0	0	0	0	0	0	0	0	0	0	15	0	0	0	14	0	0	0	3	0	0	12	15	232	0	0	0	0	0	0	0	0	0	0
ASV1141	k__Bacteria; p__Proteobacteria; c__Gammaproteobacteria; o__Enterobacteriales; f__Enterobacteriaceae	0	0	0	0	0	0	2	0	0	0	0	0	0	1	0	0	0	0	0	0	0	0	0	11	0	0	0	0	0	11	0	0	1	8	0	0	0	0	2	0	0	0	0	31	19	136	108	49
ASV1142	k__Bacteria; p__Proteobacteria; c__Betaproteobacteria; o__Burkholderiales; f__Oxalobacteraceae; g__Janthinobacterium; s__	0	0	0	8	0	59	0	0	4	0	5	25	0	0	0	29	6	0	0	0	0	0	0	0	1	82	0	0	15	0	4	0	0	0	0	14	0	0	0	27	15	0	1	0	2	0	0	0
ASV1143	k__Bacteria; p__Proteobacteria; c__Alphaproteobacteria; o__Rhizobiales; f__Rhizobiaceae; g__Agrobacterium; s__	0	0	0	0	0	0	0	0	0	0	0	0	0	0	0	0	0	0	0	0	0	0	0	0	0	0	0	0	0	0	0	0	0	0	0	0	0	0	0	2	1	0	9	0	0	0	0	0
ASV1144	k__Bacteria; p__Proteobacteria; c__Alphaproteobacteria; o__Rhizobiales; f__Brucellaceae; g__Ochrobactrum; s__	1	0	0	0	0	0	0	0	0	0	0	0	0	0	0	0	0	0	0	0	0	0	0	0	0	0	0	0	0	0	0	0	0	0	0	0	0	0	0	0	0	0	0	0	0	0	0	0
ASV1145	k__Bacteria; p__Proteobacteria; c__Gammaproteobacteria; o__Enterobacteriales; f__Enterobacteriaceae	0	0	0	0	0	0	0	0	0	0	13	0	0	0	0	0	0	0	0	0	0	0	0	0	0	0	0	0	0	0	0	0	0	0	0	0	0	0	0	1	1	342	0	0	0	0	0	0
ASV1146	k__Bacteria; p__Proteobacteria; c__Alphaproteobacteria; o__Rhodospirillales; f__Rhodospirillaceae; g__; s__	0	0	0	0	0	0	0	0	0	0	2	0	0	0	0	0	0	0	1	0	0	0	0	1	0	3	24	0	0	7	48	102	0	3	16	0	191	21	0	15	9	0	0	0	0	0	0	0
ASV1147	k__Bacteria; p__Bacteroidetes; c__Cytophagia; o__Cytophagales; f__Cytophagaceae; g__Adhaeribacter; s__	0	0	0	0	0	0	0	0	0	0	1	0	0	0	0	0	0	0	0	0	0	0	0	0	15	0	0	0	0	0	0	9	1	0	4	112	0	98	0	1	2	0	3	0	0	0	0	0
ASV1148	k__Bacteria; p__Chloroflexi; c__Chloroflexi; o__AKIW781; f__; g__; s__	0	0	0	93	0	0	0	0	45	0	0	0	0	0	0	0	0	0	0	1	0	9	0	1	137	0	0	0	0	0	0	0	0	0	0	0	0	0	8	1	1	0	0	0	2	0	0	0
ASV1149	k__Bacteria; p__Proteobacteria; c__Alphaproteobacteria; o__Caulobacterales; f__Caulobacteraceae; g__; s__	0	0	0	0	0	0	0	0	0	0	110	0	10	0	0	0	0	0	0	0	0	0	0	0	0	10	0	0	0	0	0	0	0	0	0	0	1	0	0	153	36	15	18	0	0	0	0	0
ASV1150	k__Bacteria; p__Proteobacteria; c__Alphaproteobacteria; o__Sphingomonadales; f__Sphingomonadaceae; g__Sphingomonas; s__wittichii	0	0	0	23	0	1	0	0	0	57	3	116	4	0	0	0	0	0	0	0	0	0	0	0	0	0	0	0	0	0	0	0	0	0	0	0	0	31	0	0	0	0	0	0	0	0	0	0
ASV1151	k__Bacteria; p__Actinobacteria; c__Actinobacteria; o__Actinomycetales; f__Geodermatophilaceae; g__Geodermatophilus	0	0	0	2	0	39	0	0	8	0	4	0	0	5	0	0	0	3	4	0	0	0	0	8	145	0	10	2	15	0	0	9	0	0	0	0	0	43	4	7	12	0	0	0	0	0	0	0
ASV1152	k__Bacteria; p__Bacteroidetes; c__Sphingobacteriia; o__Sphingobacteriales; f__Sphingobacteriaceae; g__; s__	0	0	0	59	0	7	0	0	2	0	71	0	14	0	3	0	0	0	0	0	0	0	0	0	0	0	0	0	0	0	0	0	66	0	0	0	0	0	0	0	0	0	0	0	0	0	1	0
ASV1153	k__Bacteria; p__Proteobacteria; c__Alphaproteobacteria; o__Rhizobiales; f__Rhizobiaceae; g__Agrobacterium; s__	4	4	0	0	0	3	0	0	0	0	8	0	0	0	0	0	1	0	0	2	0	0	0	0	0	0	0	0	0	0	0	0	0	0	0	0	0	0	0	9	48	99	20	0	2	4	0	14
ASV1154	k__Bacteria; p__Proteobacteria; c__Gammaproteobacteria; o__Enterobacteriales; f__Enterobacteriaceae	6	0	0	0	0	0	0	0	0	0	0	0	0	0	0	0	0	0	0	1	0	0	0	1	0	0	0	0	0	3	0	0	0	0	0	0	0	0	0	0	0	0	0	18	9	55	33	21
ASV1155	k__Bacteria; p__Proteobacteria; c__Gammaproteobacteria; o__Enterobacteriales; f__Enterobacteriaceae	0	0	0	0	0	0	0	0	0	0	0	0	0	0	0	0	0	0	0	0	0	0	0	0	0	0	0	0	0	0	0	0	0	0	0	0	0	0	0	0	0	0	0	0	0	0	0	0
ASV1156	k__Bacteria; p__Proteobacteria; c__Alphaproteobacteria; o__Sphingomonadales; f__Sphingomonadaceae; g__Sphingomonas; s__	0	233	0	0	0	0	0	0	0	0	0	0	0	0	0	0	0	0	0	0	0	0	0	0	0	0	0	0	0	1	0	0	0	0	0	0	0	0	0	0	0	0	0	0	0	0	0	0
ASV1157	k__Bacteria; p__Bacteroidetes; c__Cytophagia; o__Cytophagales; f__Cytophagaceae; g__Hymenobacter; s__	0	0	0	0	31	0	0	0	0	0	4	0	0	0	3	0	0	1	0	0	0	1	0	0	0	0	3	0	1	1	0	0	0	30	70	87	0	0	0	0	0	0	0	0	0	0	0	0
ASV1158	k__Bacteria; p__Proteobacteria; c__Alphaproteobacteria; o__Sphingomonadales; f__Erythrobacteraceae	0	0	0	0	0	5	0	0	2	0	4	0	3	0	0	1	0	0	0	3	0	3	0	0	3	0	0	122	4	0	0	1	0	0	4	1	10	22	1	22	17	1	4	0	20	0	0	0
ASV1159	k__Bacteria; p__Proteobacteria; c__Alphaproteobacteria; o__Rhizobiales; f__Rhizobiaceae; g__Kaistia; s__	0	2	0	35	0	4	1	0	22	0	2	0	55	0	0	0	28	0	36	0	0	0	0	0	0	0	0	0	0	0	0	0	0	0	0	0	0	0	0	63	47	3	0	0	23	0	0	0
ASV1160	k__Bacteria; p__Actinobacteria; c__Actinobacteria; o__Actinomycetales; f__Nocardioidaceae; g__Nocardioides	0	0	0	15	0	0	1	0	114	0	0	24	18	0	0	0	5	0	0	0	0	0	0	0	0	0	0	47	8	2	6	0	0	0	0	0	0	0	0	8	33	0	0	0	45	1	0	0
ASV1161	k__Bacteria; p__Actinobacteria; c__Actinobacteria; o__Actinomycetales; f__Pseudonocardiaceae; g__Amycolatopsis; s__	0	0	10	0	0	98	0	0	0	0	138	0	0	0	0	0	0	1	0	0	0	0	0	0	0	0	0	0	0	0	0	0	0	0	0	0	0	0	0	1	126	0	0	0	0	0	0	0
ASV1162	k__Bacteria; p__Proteobacteria; c__Gammaproteobacteria; o__Enterobacteriales; f__Enterobacteriaceae; g__Serratia; s__	0	0	0	0	0	0	0	0	0	0	0	0	0	0	0	0	0	0	0	0	0	0	0	0	0	0	0	0	0	0	0	0	0	0	0	0	0	0	0	0	0	0	0	0	0	0	0	0
ASV1163	k__Bacteria; p__Actinobacteria; c__Actinobacteria; o__Actinomycetales; f__Microbacteriaceae	0	0	0	0	0	4	0	0	0	0	4	7	0	21	0	0	0	1	0	3	0	0	8	0	8	0	28	0	82	0	0	0	3	0	52	10	0	6	0	0	0	0	0	3	7	1	0	0
ASV1164	k__Bacteria; p__Actinobacteria; c__Thermoleophilia; o__Solirubrobacterales; f__Patulibacteraceae; g__; s__	0	0	0	0	0	0	2	0	5	0	63	8	0	7	11	0	0	0	0	0	0	2	0	2	63	0	22	12	45	4	0	0	4	2	1	5	0	62	0	0	2	0	1	1	12	1	1	0
ASV1165	k__Bacteria; p__Proteobacteria; c__Alphaproteobacteria; o__Rhizobiales; f__Bradyrhizobiaceae; g__Balneimonas; s__	0	0	0	8	0	24	0	0	9	2	2	3	10	8	0	1	1	0	1	0	0	1	6	0	73	0	6	113	23	0	5	6	0	0	12	0	3	93	0	40	17	0	0	0	1	0	0	0
ASV1166	k__Bacteria; p__Proteobacteria; c__Alphaproteobacteria; o__Rhizobiales; f__Hyphomicrobiaceae; g__Devosia; s__	0	0	0	0	0	0	0	0	3	0	0	0	0	2	0	0	2	0	0	0	0	0	46	0	6	0	10	0	13	0	0	0	0	1	0	0	0	178	0	0	1	0	0	0	1	0	1	0
ASV1167	k__Bacteria; p__Bacteroidetes; c__Cytophagia; o__Cytophagales; f__Cytophagaceae; g__Hymenobacter; s__	0	0	0	1	0	11	0	0	0	0	14	33	0	0	2	97	5	4	0	1	0	0	0	2	1	0	0	0	42	0	0	0	4	0	9	22	0	0	0	0	3	0	0	3	1	0	0	0
ASV1168	k__Bacteria; p__Proteobacteria; c__Alphaproteobacteria; o__Rhizobiales; f__Rhizobiaceae; g__Agrobacterium	0	35	0	2	223	11	31	0	815	1	118	1	64	13	237	0	899	232	264	24	486	69	1	61	0	84	0	0	4	0	0	0	0	0	0	2	17	0	0	772	289	430	268	8	55	128	56	22
ASV1169	k__Bacteria; p__Actinobacteria; c__Actinobacteria; o__Actinomycetales; f__Nocardioidaceae; g__; s__	17	0	0	44	0	20	1	0	14	0	3	10	0	19	0	0	1	2	0	0	0	3	10	0	63	0	2	16	0	0	0	0	4	0	5	1	11	11	1	39	48	2	3	1	56	1	0	0
ASV1170	k__Bacteria; p__Actinobacteria; c__Actinobacteria; o__Actinomycetales; f__Nocardioidaceae; g__; s__	0	0	0	36	0	70	1	0	1	0	0	15	17	0	0	0	48	2	6	0	0	0	0	0	0	0	2	0	1	0	0	0	0	0	0	13	0	0	4	23	8	5	0	3	51	1	0	1
ASV1171	k__Bacteria; p__Actinobacteria; c__Actinobacteria; o__Actinomycetales; f__Nocardioidaceae; g__; s__	0	0	0	0	0	20	0	0	2	105	8	67	0	21	1	0	2	0	0	1	0	0	0	0	0	0	0	0	0	0	0	0	0	0	0	0	0	0	0	0	0	0	0	0	29	0	0	0
ASV1172	k__Bacteria; p__Bacteroidetes; c__Cytophagia; o__Cytophagales; f__Cytophagaceae; g__Hymenobacter; s__	0	0	0	0	0	151	0	0	1	0	74	39	0	1	0	0	0	0	0	2	0	0	0	0	0	0	0	0	0	0	0	0	0	0	0	0	0	0	0	0	0	0	0	0	3	0	0	0
ASV1173	k__Bacteria; p__Proteobacteria; c__Gammaproteobacteria; o__Enterobacteriales; f__Enterobacteriaceae	0	0	0	0	0	0	0	0	0	0	0	0	0	0	0	0	0	0	0	0	0	0	0	0	0	0	0	0	0	0	0	0	0	0	0	0	0	0	0	0	3	0	0	0	0	0	0	0
ASV1174	k__Bacteria; p__Proteobacteria; c__Deltaproteobacteria	0	0	0	0	0	0	0	251	0	0	0	0	0	0	0	0	0	0	0	0	0	0	0	0	0	0	0	0	0	0	0	0	0	0	0	0	0	0	0	0	0	0	0	0	0	0	0	0
ASV1175	k__Bacteria; p__Proteobacteria; c__Gammaproteobacteria; o__Pseudomonadales; f__Pseudomonadaceae; g__Pseudomonas; s__	0	0	0	0	1	0	0	235	0	0	1	0	0	0	0	1	0	0	9	0	0	0	1	0	0	0	0	0	0	0	0	4	0	0	0	0	0	0	0	3	10	3	1	0	1	0	0	0
ASV1176	k__Bacteria; p__Actinobacteria; c__Actinobacteria; o__Actinomycetales; f__Nocardioidaceae; g__Nocardioides; s__	0	0	0	19	0	14	0	0	70	0	28	0	3	0	0	0	2	0	3	0	0	2	0	0	153	0	0	0	0	0	0	0	0	0	12	0	0	0	0	0	0	0	0	0	0	0	0	0
ASV1177	k__Bacteria; p__Firmicutes; c__Bacilli; o__Lactobacillales; f__Streptococcaceae; g__Streptococcus; s__	0	0	21	0	0	1	0	172	0	13	0	0	8	0	0	9	0	0	0	0	0	5	0	2	0	0	0	0	0	2	0	0	0	0	0	1	0	0	0	0	0	0	0	0	0	0	0	0
ASV1178	k__Bacteria; p__Proteobacteria; c__Betaproteobacteria; o__Burkholderiales; f__Oxalobacteraceae	0	0	0	34	0	2	2	0	0	0	0	54	0	0	0	0	63	115	0	0	0	33	0	0	0	0	0	0	9	0	11	0	13	0	0	3	0	0	0	0	0	0	0	0	0	0	0	0
ASV1179	k__Bacteria; p__Bacteroidetes; c__Cytophagia; o__Cytophagales; f__Cytophagaceae; g__Hymenobacter; s__	0	0	0	0	0	27	0	0	0	0	9	0	0	59	0	0	0	0	0	0	0	0	0	0	45	0	8	21	55	0	0	0	0	0	0	24	0	28	1	0	0	0	0	0	0	0	0	0
ASV1180	k__Bacteria; p__Actinobacteria; c__Actinobacteria; o__Actinomycetales; f__Streptomycetaceae; g__Streptomyces; s__	0	0	0	0	0	1	0	0	0	0	2	0	0	0	0	0	0	0	0	20	0	0	0	0	1	0	0	0	0	0	0	0	0	0	0	0	0	0	0	0	2	0	0	0	0	0	0	0
ASV1181	k__Bacteria; p__Proteobacteria; c__Alphaproteobacteria; o__Rhizobiales; f__Hyphomicrobiaceae; g__Devosia; s__	0	0	0	0	0	1	0	0	2	0	0	0	4	0	0	0	0	0	0	0	0	0	0	0	56	0	2	0	5	0	0	0	0	0	7	14	26	114	0	5	0	0	0	0	1	0	0	0
ASV1182	k__Bacteria; p__Actinobacteria; c__Actinobacteria; o__Actinomycetales; f__Nakamurellaceae; g__; s__	0	0	0	2	0	16	1	0	1	0	10	54	0	0	0	0	4	0	0	0	0	0	0	0	0	0	0	115	0	0	0	0	0	0	0	0	0	0	0	27	18	0	4	0	1	0	0	0
ASV1183	k__Bacteria; p__Proteobacteria	0	0	0	0	0	0	0	0	0	0	0	0	0	0	0	0	0	0	0	0	0	0	0	0	0	0	0	0	0	0	0	0	0	0	0	0	0	0	0	0	0	1	0	0	0	0	0	0
ASV1184	k__Bacteria; p__Proteobacteria; c__Gammaproteobacteria; o__Enterobacteriales; f__Enterobacteriaceae; g__Klebsiella; s__	0	0	0	0	0	0	0	0	0	0	0	0	0	0	0	0	0	0	0	0	0	0	0	0	0	0	0	0	0	0	0	0	0	0	0	0	0	0	0	0	0	0	0	0	0	0	0	0
ASV1185	k__Bacteria; p__Bacteroidetes; c__[Saprospirae]; o__[Saprospirales]; f__Chitinophagaceae; g__; s__	0	0	0	250	0	0	0	0	0	0	0	0	0	0	0	0	0	0	0	0	0	0	0	0	0	0	0	0	0	0	0	0	0	0	0	0	0	0	0	0	0	0	0	0	0	0	0	0
ASV1186	k__Bacteria; p__Gemmatimonadetes; c__Gemmatimonadetes	0	0	0	3	0	2	0	0	2	0	0	80	16	9	0	147	1	0	0	0	0	21	0	0	1	0	0	2	0	0	0	0	0	0	0	0	0	0	0	3	1	0	0	0	0	0	0	0
ASV1187	k__Bacteria; p__Actinobacteria; c__Actinobacteria; o__Actinomycetales; f__Nocardioidaceae; g__; s__	0	0	0	0	3	96	0	0	47	0	49	38	5	0	0	0	7	6	1	0	0	4	0	0	5	0	0	0	0	0	0	0	0	0	0	0	0	1	0	5	12	1	0	0	25	0	0	0
ASV1188	k__Bacteria; p__Actinobacteria; c__Thermoleophilia; o__Solirubrobacterales; f__Patulibacteraceae; g__; s__	0	0	0	0	0	0	0	0	0	0	0	0	0	0	0	0	1	0	28	0	0	0	0	0	15	0	3	0	8	0	16	0	0	0	0	0	0	235	0	0	0	0	0	0	0	0	0	0
ASV1189	k__Bacteria; p__Proteobacteria; c__Alphaproteobacteria; o__Rhizobiales; f__Methylocystaceae; g__Methylopila; s__	0	0	0	0	1	58	1	0	1	0	177	0	0	0	0	0	0	0	0	0	0	0	0	0	0	0	0	0	0	0	0	0	0	0	2	0	2	0	0	0	0	0	0	0	0	0	14	0
ASV1190	k__Bacteria; p__Bacteroidetes; c__Cytophagia; o__Cytophagales; f__Cytophagaceae; g__Spirosoma; s__	0	0	0	0	0	65	0	0	0	0	11	0	0	0	0	6	1	0	0	0	0	11	0	0	5	0	5	0	57	0	0	2	7	0	24	57	1	0	0	3	5	0	1	0	7	0	0	0
ASV1191	k__Bacteria; p__Proteobacteria; c__Alphaproteobacteria; o__Sphingomonadales; f__Sphingomonadaceae; g__Sphingomonas; s__wittichii	0	3	0	0	0	0	0	0	18	0	1	0	10	0	0	0	0	0	0	0	0	0	0	2	0	11	3	0	1	3	0	17	7	3	4	23	18	0	14	70	161	19	5	0	2	2	0	1
ASV1192	k__Bacteria; p__Proteobacteria; c__Alphaproteobacteria; o__Sphingomonadales; f__Sphingomonadaceae; g__Sphingomonas; s__wittichii	0	0	0	1	0	25	0	0	11	0	165	0	18	0	0	0	7	0	0	0	0	0	0	0	0	0	5	0	0	0	0	0	6	0	0	0	0	0	0	15	72	5	1	0	0	0	0	0
ASV1193	k__Bacteria; p__Proteobacteria; c__Betaproteobacteria; o__Burkholderiales; f__Comamonadaceae	0	0	0	47	3	38	0	0	8	0	54	7	12	4	0	0	16	19	33	3	0	12	4	0	0	0	4	1	15	3	16	0	1	0	0	0	16	1	0	2	4	0	0	1	2	0	0	0
ASV1194	k__Bacteria; p__Proteobacteria; c__Gammaproteobacteria; o__Xanthomonadales; f__Xanthomonadaceae; g__Pseudoxanthomonas	0	0	0	0	0	0	0	0	0	0	0	0	0	0	0	0	0	0	0	0	0	0	0	0	0	0	0	0	0	0	0	0	0	0	0	0	0	0	0	403	73	1	0	0	0	0	0	0
ASV1195	k__Bacteria; p__Proteobacteria; c__Alphaproteobacteria; o__Sphingomonadales; f__Sphingomonadaceae	0	0	0	64	0	18	1	0	4	36	83	3	0	7	0	0	3	4	0	0	0	1	0	0	1	0	0	0	7	0	13	0	0	0	0	0	0	2	0	0	2	0	0	0	8	4	1	2
ASV1196	k__Bacteria; p__Actinobacteria; c__Actinobacteria; o__Actinomycetales; f__Nocardioidaceae; g__; s__	0	2	0	0	0	4	0	0	2	0	0	0	0	0	0	0	0	1	0	0	0	0	0	0	13	0	0	0	0	0	0	0	0	0	0	1	0	1	0	5	12	0	0	0	5	0	0	0
ASV1197	k__Bacteria; p__Proteobacteria; c__Gammaproteobacteria; o__Enterobacteriales; f__Enterobacteriaceae; g__Enterobacter; s__	0	0	0	0	0	0	0	0	0	0	0	0	0	0	0	0	0	0	0	0	0	0	0	0	0	0	0	0	0	0	0	0	0	0	0	0	0	0	0	0	0	0	0	0	0	0	0	0
ASV1198	k__Bacteria; p__Actinobacteria; c__Actinobacteria; o__Actinomycetales; f__; g__; s__	0	0	0	0	0	0	0	0	0	0	4	0	0	0	2	0	0	0	0	0	0	0	0	0	28	10	13	0	6	0	0	0	2	3	7	46	0	181	0	0	0	0	0	0	0	0	0	0
ASV1199	k__Bacteria; p__Bacteroidetes; c__Sphingobacteriia; o__Sphingobacteriales; f__Sphingobacteriaceae; g__; s__	0	1	0	4	0	0	0	0	0	0	0	0	0	0	0	0	0	160	0	0	0	0	0	0	0	0	0	0	0	2	26	0	11	0	0	0	0	25	0	0	1	0	0	0	3	0	0	0
ASV1200	k__Bacteria; p__Bacteroidetes; c__Cytophagia; o__Cytophagales; f__Cytophagaceae; g__Dyadobacter; s__	0	0	0	2	0	62	0	0	1	0	4	1	2	0	0	0	15	0	0	2	0	1	0	0	0	0	0	1	0	1	13	0	0	0	2	37	0	0	0	129	57	15	2	0	4	5	0	0
ASV1201	k__Bacteria; p__Actinobacteria; c__Actinobacteria; o__Actinomycetales; f__Nocardioidaceae; g__Nocardioides	0	0	0	137	0	10	0	0	7	0	32	48	0	0	0	0	6	0	0	0	0	0	0	0	0	0	0	0	0	0	0	0	0	0	0	0	0	0	0	41	12	1	0	0	1	0	0	0
ASV1202	k__Bacteria; p__Proteobacteria; c__Alphaproteobacteria; o__Rhodobacterales; f__Rhodobacteraceae	0	0	0	0	0	0	0	0	0	0	0	0	0	0	0	0	0	0	0	0	0	0	0	0	0	0	0	0	0	0	0	0	0	0	0	0	0	0	0	0	0	0	0	0	0	0	0	0
ASV1203	k__Bacteria; p__Bacteroidetes; c__Cytophagia; o__Cytophagales; f__Cytophagaceae; g__Hymenobacter; s__	0	0	0	0	0	0	1	0	0	0	0	0	0	0	11	0	3	0	0	0	0	0	0	2	3	0	0	1	0	1	77	2	0	3	15	50	50	0	0	0	0	0	0	0	0	0	0	0
ASV1204	k__Bacteria; p__Proteobacteria; c__Alphaproteobacteria; o__Caulobacterales; f__Caulobacteraceae; g__Asticcacaulis; s__	0	0	0	0	0	0	0	0	0	0	0	0	0	0	0	0	0	0	0	0	0	0	0	0	0	0	0	0	0	0	0	0	0	0	0	0	0	0	0	290	14	2	2	0	0	0	0	0
ASV1205	k__Bacteria; p__Actinobacteria; c__Actinobacteria; o__Actinomycetales; f__Micromonosporaceae; g__Actinoplanes; s__	0	0	0	0	0	5	0	0	0	0	10	0	0	0	0	0	0	0	0	0	0	0	0	0	0	0	0	5	0	0	0	0	0	0	0	0	0	0	0	119	157	2	30	0	159	0	0	0
ASV1206	k__Bacteria; p__Bacteroidetes; c__Sphingobacteriia; o__Sphingobacteriales; f__Sphingobacteriaceae; g__Pedobacter	0	0	0	0	5	7	3	0	66	0	1	0	0	0	0	0	36	4	9	8	0	0	0	0	0	139	0	0	61	15	0	0	0	0	0	0	18	1	0	3	38	0	0	0	0	0	28	0
ASV1207	k__Bacteria; p__Proteobacteria; c__Gammaproteobacteria; o__Enterobacteriales; f__Enterobacteriaceae	0	0	0	0	0	0	0	0	0	0	0	0	0	0	0	0	0	0	0	0	0	0	0	0	0	0	0	0	0	0	0	0	0	0	0	0	0	0	0	0	34	0	0	0	0	0	0	0
ASV1208	k__Bacteria; p__Proteobacteria; c__Gammaproteobacteria; o__Enterobacteriales; f__Enterobacteriaceae	2	0	0	0	0	0	1	0	0	0	0	0	0	0	0	0	1	344	3	0	0	0	0	0	0	0	0	0	0	0	0	0	0	0	0	0	0	0	0	18	4	0	0	1	2	5	0	1
ASV1209	k__Bacteria; p__Actinobacteria; c__Actinobacteria; o__Bifidobacteriales; f__Bifidobacteriaceae; g__Bifidobacterium; s__	0	0	0	0	0	0	0	211	0	8	0	0	0	0	0	0	0	0	0	0	0	0	0	0	0	0	0	0	0	0	0	0	0	0	0	0	0	0	0	0	0	0	0	0	0	0	0	0
ASV1210	k__Bacteria; p__Proteobacteria; c__Deltaproteobacteria; o__Bdellovibrionales; f__Bdellovibrionaceae; g__Bdellovibrio; s__	0	0	0	0	0	0	0	0	0	0	221	0	0	0	0	0	0	0	0	0	0	0	0	0	0	0	0	0	0	0	0	0	0	0	0	0	0	0	0	1	0	0	0	0	0	0	0	0
ASV1211	k__Bacteria; p__Firmicutes; c__Bacilli; o__Lactobacillales; f__Streptococcaceae; g__Streptococcus; s__	0	12	0	0	0	5	0	173	0	0	0	0	3	0	0	3	0	0	0	0	2	0	0	0	1	0	0	1	0	0	0	0	0	0	0	0	0	0	2	0	1	0	0	0	0	0	0	0
ASV1212	k__Bacteria; p__Proteobacteria; c__Alphaproteobacteria; o__Rhizobiales; f__Beijerinckiaceae; g__; s__	0	0	0	0	0	0	0	0	0	0	0	0	0	0	0	0	0	0	0	0	0	0	0	0	3	0	0	0	0	0	0	0	0	0	0	0	2	225	0	0	0	0	0	0	0	0	0	0
ASV1213	k__Bacteria; p__Bacteroidetes; c__Sphingobacteriia; o__Sphingobacteriales; f__Sphingobacteriaceae; g__Pedobacter; s__	0	0	0	0	0	0	0	0	0	0	248	0	0	0	0	0	0	0	0	0	0	0	0	0	0	0	0	0	0	0	0	0	0	0	0	0	0	0	0	38	11	1	0	0	0	0	0	0
ASV1214	k__Bacteria; p__Proteobacteria; c__Betaproteobacteria; o__Burkholderiales; f__Oxalobacteraceae; g__; s__	0	0	0	95	0	49	0	0	21	0	6	34	4	0	0	0	11	0	0	0	0	0	0	0	2	0	0	0	0	0	18	0	0	0	3	6	0	0	0	6	1	1	0	0	0	1	0	0
ASV1215	k__Bacteria; p__Actinobacteria; c__Actinobacteria; o__Actinomycetales	0	192	0	41	1	0	3	0	0	0	0	0	0	0	0	0	0	0	0	0	0	0	9	0	0	1	1	31	13	0	0	0	0	0	0	0	0	0	0	0	7	1	0	0	0	0	0	0
ASV1216	k__Bacteria; p__Bacteroidetes; c__[Saprospirae]; o__[Saprospirales]; f__Chitinophagaceae	0	0	0	254	0	0	0	0	0	0	0	0	0	0	0	0	0	0	0	0	0	0	0	0	0	0	0	0	0	0	0	0	0	0	0	0	0	0	0	3	5	0	0	0	0	0	0	0
ASV1217	k__Bacteria; p__Proteobacteria; c__Alphaproteobacteria; o__Sphingomonadales; f__Sphingomonadaceae; g__Sphingomonas	0	250	0	0	3	0	1	0	0	0	0	0	0	0	0	0	0	0	0	0	0	0	0	0	0	0	0	0	0	0	0	0	0	0	0	0	0	0	0	0	1	0	0	0	0	0	0	0
ASV1218	k__Bacteria; p__Proteobacteria; c__Betaproteobacteria; o__Burkholderiales; f__Comamonadaceae; g__Methylibium; s__	0	0	0	0	6	4	0	0	0	0	3	4	0	9	8	0	0	0	0	0	0	6	0	0	18	0	0	0	12	0	0	0	0	1	7	7	0	162	0	25	12	2	2	0	0	0	0	0
ASV1219	k__Bacteria; p__Proteobacteria; c__Betaproteobacteria; o__Burkholderiales; f__Alcaligenaceae; g__Pigmentiphaga; s__	0	33	0	0	0	9	14	0	20	2	3	6	6	1	18	6	6	31	32	2	0	16	0	0	0	2	0	0	35	0	2	7	0	0	0	7	0	0	0	0	0	0	0	0	6	12	1	24
ASV1220	k__Bacteria; p__Actinobacteria; c__Actinobacteria; o__Actinomycetales; f__Intrasporangiaceae; g__Phycicoccus; s__	0	2	0	0	0	0	2	0	1	0	0	26	0	0	0	0	0	0	0	0	8	104	0	0	15	0	0	0	0	2	0	0	0	0	1	4	55	0	2	11	7	1	1	0	13	1	1	0
ASV1221	k__Bacteria; p__FBP; c__; o__; f__; g__; s__	0	0	0	0	0	0	1	0	2	25	0	0	25	0	0	4	22	0	0	0	0	66	0	0	26	0	0	0	0	0	0	0	3	0	13	13	0	0	0	0	0	0	0	0	0	0	0	0
ASV1222	k__Bacteria; p__Proteobacteria; c__Gammaproteobacteria; o__Legionellales; f__Coxiellaceae; g__Rickettsiella; s__	0	0	0	0	0	0	0	0	0	0	0	0	0	0	0	0	0	0	0	0	0	0	0	0	5	0	5	51	0	1	0	0	0	3	0	115	0	0	19	0	0	0	0	0	0	0	0	0
ASV1223	k__Bacteria; p__Proteobacteria; c__Alphaproteobacteria; o__Rhizobiales; f__Xanthobacteraceae; g__Labrys; s__	6	0	0	0	0	5	0	0	0	0	0	0	0	0	0	0	0	0	0	0	0	0	0	3	6	2	7	27	11	2	6	17	7	4	11	14	17	62	7	0	3	0	0	0	0	0	0	0
ASV1224	k__Bacteria; p__Firmicutes; c__Bacilli; o__Bacillales; f__Paenibacillaceae; g__Paenibacillus; s__	0	0	0	0	0	34	5	0	0	0	0	0	0	0	0	0	90	0	0	0	0	137	0	0	0	0	0	0	3	0	0	0	0	0	0	0	0	0	1	0	1	0	0	0	0	0	0	0
ASV1225	k__Bacteria; p__Proteobacteria; c__Gammaproteobacteria; o__Enterobacteriales; f__Enterobacteriaceae; g__; s__	1	0	0	0	0	0	0	0	0	0	0	0	0	0	0	0	1	5	0	23	0	0	0	7	0	0	0	0	0	5	0	0	0	0	0	0	0	0	0	0	0	0	0	14	8	39	12	5
ASV1226	k__Bacteria; p__Proteobacteria; c__Gammaproteobacteria; o__Pseudomonadales; f__Pseudomonadaceae; g__Pseudomonas; s__viridiflava	278	0	0	0	0	0	0	0	0	0	0	0	0	0	0	0	0	1	0	0	0	0	0	0	0	0	0	0	0	0	0	0	0	0	0	0	0	0	0	0	0	0	0	0	0	0	0	0
ASV1227	k__Bacteria; p__Firmicutes; c__Bacilli; o__Bacillales; f__Paenibacillaceae; g__Paenibacillus; s__	301	2	0	0	0	0	0	0	0	0	0	3	0	0	0	0	0	0	0	0	0	0	0	0	0	0	0	0	0	4	0	0	0	0	0	2	0	1	0	0	0	0	0	0	0	0	0	0
ASV1228	k__Bacteria; p__Bacteroidetes; c__Cytophagia; o__Cytophagales; f__Cytophagaceae; g__Runella; s__	0	0	0	0	0	0	0	0	0	0	0	0	0	0	0	0	0	0	0	0	0	0	0	5	0	9	5	12	4	3	0	47	28	4	2	22	58	1	13	0	0	0	0	0	0	0	0	0
ASV1229	k__Bacteria; p__Proteobacteria; c__Alphaproteobacteria; o__Rhizobiales; f__Rhizobiaceae	5	0	0	1	0	0	0	0	1	0	1	0	0	0	0	0	0	0	0	0	0	0	0	0	0	0	0	0	0	0	0	0	0	0	0	0	0	0	0	101	159	27	213	0	0	0	0	0
ASV1230	k__Bacteria; p__Proteobacteria; c__Betaproteobacteria; o__Burkholderiales; f__Oxalobacteraceae; g__Janthinobacterium; s__	0	0	0	15	0	206	0	0	0	7	0	0	0	0	0	1	0	0	0	0	0	2	0	0	9	1	0	0	4	0	0	0	0	0	0	0	0	0	0	3	2	0	0	0	0	0	0	0
ASV1231	k__Bacteria; p__Actinobacteria; c__Actinobacteria; o__Actinomycetales; f__Nocardioidaceae; g__Aeromicrobium; s__	1	0	0	22	0	20	1	0	1	0	2	14	37	0	6	0	4	3	0	0	0	40	0	0	0	0	0	0	22	0	0	0	0	0	0	0	0	0	0	14	23	3	1	14	2	0	0	0
ASV1232	k__Bacteria; p__FBP; c__; o__; f__; g__; s__	0	0	0	0	0	0	0	0	0	0	0	0	0	0	0	0	0	0	0	0	0	0	0	2	20	0	0	0	0	0	31	0	0	0	6	0	118	60	0	0	0	0	0	0	0	0	0	0
ASV1233	k__Bacteria; p__Proteobacteria; c__Betaproteobacteria; o__Burkholderiales; f__Comamonadaceae	0	0	0	63	0	10	0	0	13	0	15	2	1	0	0	20	18	0	8	1	2	0	0	0	3	6	2	0	13	0	2	8	28	0	0	12	0	29	0	9	3	0	0	0	3	0	0	4
ASV1234	k__Bacteria; p__Actinobacteria; c__Actinobacteria; o__Actinomycetales; f__Streptomycetaceae; g__; s__	0	0	0	0	0	5	0	0	0	0	1	0	0	0	0	0	1	0	0	0	0	0	0	0	0	0	0	0	0	0	0	0	0	0	215	0	0	0	0	0	0	0	0	0	0	0	0	0
ASV1235	k__Bacteria	0	0	0	0	0	0	0	0	0	0	0	0	0	0	0	0	0	0	0	0	0	0	0	0	0	0	100	0	146	0	0	0	0	0	0	3	0	0	0	0	0	0	0	0	0	0	0	0
ASV1236	k__Bacteria; p__Actinobacteria; c__Acidimicrobiia; o__Acidimicrobiales; f__; g__; s__	0	0	0	0	0	21	0	0	0	0	13	0	0	0	0	0	16	5	0	0	0	0	0	0	0	0	113	0	11	0	0	0	0	0	12	48	0	1	2	0	0	0	0	0	1	0	0	0
ASV1237	k__Bacteria; p__Actinobacteria; c__Actinobacteria; o__Actinomycetales; f__Nocardioidaceae; g__Aeromicrobium; s__	0	0	0	0	0	21	0	0	0	1	4	97	31	0	0	0	0	0	0	0	0	0	0	0	0	0	5	0	0	0	0	0	0	0	0	0	0	0	0	53	14	0	0	0	14	1	0	0
ASV1238	k__Bacteria; p__Proteobacteria; c__Gammaproteobacteria; o__Legionellales; f__Coxiellaceae; g__Aquicella; s__	2	0	0	0	0	0	0	0	0	0	0	0	0	0	0	0	0	0	0	0	0	0	0	0	0	0	0	0	0	0	0	0	0	0	0	0	0	0	0	263	94	0	6	0	0	0	0	0
ASV1239	k__Bacteria; p__Proteobacteria; c__Alphaproteobacteria; o__Rhizobiales; f__Rhizobiaceae	15	3	0	0	47	1	11	0	168	0	143	0	0	51	82	0	534	249	188	36	1	177	0	5	0	2	0	0	0	0	0	0	0	0	0	0	1	0	0	107	61	49	105	0	3	14	3	13
ASV1240	k__Bacteria; p__Actinobacteria; c__Actinobacteria; o__Actinomycetales; f__Micromonosporaceae; g__Actinoplanes; s__	0	0	0	101	0	0	1	0	3	0	0	70	0	0	0	0	22	0	0	0	0	0	0	0	0	3	0	0	0	0	0	0	0	0	0	0	0	0	0	15	21	0	9	0	3	0	0	0
ASV1241	k__Bacteria; p__Proteobacteria; c__Betaproteobacteria; o__Burkholderiales; f__Alcaligenaceae; g__Pigmentiphaga; s__	0	0	0	6	0	22	0	0	27	0	3	0	4	0	12	0	4	20	27	0	0	0	0	0	1	6	3	1	3	6	102	0	0	0	0	0	0	0	0	0	0	0	0	0	9	1	1	3
ASV1242	k__Bacteria; p__Actinobacteria; c__Actinobacteria; o__Actinomycetales; f__Micrococcaceae; g__; s__	0	0	0	0	0	5	0	0	0	0	0	0	0	0	0	0	0	0	0	0	0	0	0	0	16	0	8	92	33	0	8	0	0	0	0	0	88	38	0	0	0	0	0	0	0	0	0	0
ASV1243	k__Bacteria; p__Actinobacteria; c__Actinobacteria; o__Actinomycetales; f__Nocardioidaceae; g__Nocardioides; s__dilutus	0	0	0	174	0	0	1	0	0	0	0	0	0	0	0	0	41	0	0	0	0	0	0	0	0	0	0	0	0	0	0	0	0	0	0	0	0	0	0	42	8	0	1	0	0	0	0	0
ASV1244	k__Bacteria; p__Actinobacteria; c__Actinobacteria; o__Actinomycetales; f__Micromonosporaceae	0	0	0	241	0	2	0	0	0	0	0	0	0	0	0	0	0	0	0	0	0	0	0	0	0	0	0	4	0	0	0	0	0	0	0	0	0	0	0	28	45	17	15	0	0	0	0	0
ASV1245	k__Bacteria; p__Proteobacteria; c__Alphaproteobacteria; o__Sphingomonadales; f__Sphingomonadaceae	0	0	0	0	0	100	0	0	0	0	0	0	0	0	0	0	0	0	0	0	0	0	0	0	30	0	1	8	0	0	0	0	0	0	7	10	32	40	0	3	0	1	0	0	0	0	0	0
ASV1246	k__Bacteria; p__Proteobacteria; c__Alphaproteobacteria; o__Caulobacterales; f__Caulobacteraceae	0	0	0	131	1	17	0	0	0	0	16	0	0	0	0	0	1	0	0	0	0	0	0	0	2	0	0	0	0	0	0	0	28	0	0	0	0	0	0	8	24	0	0	0	1	0	0	0
ASV1247	k__Bacteria; p__Actinobacteria; c__Actinobacteria; o__Actinomycetales; f__Nakamurellaceae; g__; s__	0	0	0	0	0	0	0	0	0	0	0	0	0	0	0	0	0	0	0	0	0	0	0	0	0	0	0	0	0	1	0	0	0	4	10	169	0	0	0	0	0	0	0	0	0	0	0	0
ASV1248	k__Bacteria; p__Actinobacteria; c__Actinobacteria; o__Actinomycetales; f__Intrasporangiaceae	0	0	23	26	0	26	0	0	8	4	0	89	3	7	0	30	1	2	0	0	0	0	0	0	0	0	0	0	0	0	0	0	0	0	0	0	0	0	0	6	0	0	0	0	0	0	0	0
ASV1249	k__Bacteria; p__Proteobacteria; c__Deltaproteobacteria; o__Myxococcales; f__; g__; s__	0	0	0	0	0	0	0	210	0	0	0	0	0	0	0	0	0	0	0	0	0	0	0	0	0	0	0	0	0	0	0	0	0	0	0	0	0	0	0	0	0	0	0	0	0	0	0	0
ASV1250	k__Bacteria; p__Bacteroidetes; c__Sphingobacteriia; o__Sphingobacteriales; f__Sphingobacteriaceae; g__; s__	0	0	0	0	1	0	2	32	11	0	1	0	0	8	9	0	76	4	4	0	0	13	0	0	0	0	0	0	0	0	0	0	0	1	0	0	2	104	0	0	0	0	0	0	0	0	0	0
ASV1251	k__Bacteria; p__Proteobacteria; c__Betaproteobacteria; o__Burkholderiales; f__Alcaligenaceae; g__Pigmentiphaga; s__	0	0	0	0	0	0	0	0	0	0	0	0	2	0	0	0	0	0	75	0	0	0	0	0	2	0	0	0	0	5	33	0	4	0	0	3	63	20	0	0	1	0	0	0	8	4	7	3
ASV1252	k__Bacteria; p__Proteobacteria; c__Deltaproteobacteria; o__Myxococcales; f__Cystobacterineae; g__; s__	0	0	0	0	0	0	0	0	0	0	0	0	0	0	0	0	0	0	0	0	0	0	0	0	56	1	0	3	0	0	0	0	0	0	25	4	81	45	3	0	0	0	0	0	0	0	0	0
ASV1253	k__Bacteria; p__Firmicutes; c__Clostridia; o__Clostridiales; f__Lachnospiraceae; g__Blautia; s__obeum	0	0	0	0	0	0	0	0	0	156	0	3	0	0	0	0	5	0	0	0	0	4	0	0	0	0	0	0	0	0	0	0	0	0	0	24	0	0	0	0	0	0	0	0	0	0	0	0
ASV1254	k__Bacteria; p__Actinobacteria; c__Acidimicrobiia; o__Acidimicrobiales; f__; g__; s__	0	0	0	0	0	0	0	0	0	5	3	0	0	0	0	0	0	0	0	0	0	3	0	0	3	0	0	0	0	0	0	0	0	0	0	12	10	199	0	1	1	2	1	0	2	0	0	0
ASV1255	k__Bacteria; p__Actinobacteria; c__Actinobacteria; o__Actinomycetales; f__Nocardioidaceae; g__Aeromicrobium; s__	0	0	0	0	0	0	0	0	0	0	1	0	0	0	0	4	0	0	0	0	0	0	0	0	0	0	0	173	0	0	0	0	10	0	0	0	0	0	0	4	16	5	0	0	0	0	0	0
ASV1256	k__Bacteria; p__Actinobacteria; c__Actinobacteria; o__Actinomycetales; f__Geodermatophilaceae; g__; s__	0	0	32	0	0	34	0	0	7	0	4	2	49	2	0	55	0	0	0	0	0	0	1	0	3	0	0	0	8	0	0	0	0	0	0	0	0	0	3	7	10	0	2	0	0	0	0	0
ASV1257	k__Bacteria; p__Proteobacteria; c__Alphaproteobacteria; o__Sphingomonadales; f__Sphingomonadaceae; g__Sphingomonas; s__wittichii	0	1	0	25	2	0	1	0	0	0	100	0	4	0	4	0	7	0	0	0	0	5	0	0	8	0	15	0	32	0	1	0	0	0	0	12	0	36	0	4	1	0	0	0	3	1	1	1
ASV1258	k__Bacteria; p__Actinobacteria; c__Actinobacteria; o__Actinomycetales; f__Thermomonosporaceae; g__Actinoallomurus	0	0	0	0	0	0	0	0	0	0	0	0	1	0	0	0	0	0	0	0	0	0	0	0	0	0	0	0	0	0	0	0	0	0	0	0	0	0	0	0	1	0	0	0	0	0	0	0
ASV1259	k__Bacteria; p__Bacteroidetes; c__Cytophagia; o__Cytophagales; f__Cytophagaceae; g__Dyadobacter; s__	0	0	0	0	0	0	41	0	0	0	0	0	0	0	10	0	0	11	138	0	0	0	0	0	0	0	0	6	0	0	0	11	29	0	0	0	0	0	0	0	0	0	0	0	0	0	0	7
ASV1260	k__Bacteria; p__Proteobacteria; c__Betaproteobacteria; o__Burkholderiales; f__Oxalobacteraceae; g__Janthinobacterium; s__	0	0	0	6	0	235	0	0	0	0	0	0	0	0	0	0	0	0	0	0	0	0	0	0	0	0	0	6	0	0	0	0	0	0	0	5	0	0	0	1	6	0	1	0	0	0	0	0
ASV1261	k__Bacteria; p__Proteobacteria; c__Alphaproteobacteria; o__Sphingomonadales; f__Sphingomonadaceae; g__Sphingobium; s__	0	0	0	0	0	0	0	0	0	0	67	0	0	0	0	0	0	0	0	0	0	0	0	0	3	3	0	0	0	0	15	0	0	0	4	0	0	0	0	115	102	6	14	0	0	0	0	0
ASV1262	k__Bacteria; p__Actinobacteria; c__Thermoleophilia; o__Solirubrobacterales; f__; g__; s__	0	0	0	127	0	14	0	0	6	0	50	0	0	0	0	0	2	0	0	0	0	3	0	0	6	0	0	0	4	0	0	0	0	0	0	0	0	24	0	37	32	0	0	0	0	0	0	0
ASV1263	k__Bacteria; p__Proteobacteria; c__Alphaproteobacteria; o__Sphingomonadales; f__Sphingomonadaceae; g__Kaistobacter; s__	0	0	0	35	0	42	0	0	11	20	4	2	17	0	0	21	6	1	0	0	0	0	0	0	0	0	0	2	0	0	0	0	0	0	0	0	0	0	0	25	39	0	0	0	6	0	0	0
ASV1264	k__Bacteria; p__Proteobacteria; c__Alphaproteobacteria; o__Sphingomonadales; f__Sphingomonadaceae; g__Sphingomonas; s__	0	0	0	0	0	0	0	0	0	0	0	0	0	0	0	1	1	4	0	0	0	0	0	0	0	0	0	0	1	2	0	2	0	0	1	167	0	6	0	4	17	0	0	0	0	0	0	0
ASV1265	k__Bacteria; p__Proteobacteria; c__Gammaproteobacteria; o__Enterobacteriales; f__Enterobacteriaceae	4	0	0	0	0	0	0	0	0	0	0	0	0	0	0	0	0	0	0	0	0	0	0	0	0	0	2	0	1	1	0	0	0	0	0	0	0	0	0	0	0	0	0	4	0	7	0	0
ASV1266	k__Bacteria; p__Proteobacteria; c__Alphaproteobacteria; o__Sphingomonadales	0	0	0	0	0	0	0	0	1	0	3	7	0	0	0	0	0	2	9	0	0	0	0	0	0	0	33	0	91	19	50	0	0	0	0	0	0	13	0	0	3	0	2	0	0	0	0	1
ASV1267	k__Bacteria; p__Proteobacteria; c__Alphaproteobacteria; o__Rhizobiales	0	0	0	0	0	0	0	0	0	0	0	0	0	0	0	0	0	0	0	0	0	0	0	0	14	0	0	8	0	0	0	51	5	0	0	23	4	122	0	0	7	0	1	0	0	0	0	0
ASV1268	k__Bacteria; p__Bacteroidetes; c__Cytophagia; o__Cytophagales; f__Cytophagaceae; g__Dyadobacter; s__	0	0	0	0	0	0	0	0	0	0	0	0	0	0	0	0	0	0	0	0	0	0	0	0	0	0	0	0	0	0	0	0	0	0	0	0	0	0	0	132	9	156	1	0	0	0	0	0
ASV1269	k__Bacteria; p__Proteobacteria; c__Gammaproteobacteria; o__Enterobacteriales; f__Enterobacteriaceae	0	0	0	0	0	0	0	0	0	0	1	0	0	0	0	0	2	0	0	0	0	0	0	0	0	0	0	0	0	0	0	0	0	0	0	9	0	0	0	0	0	0	0	0	0	0	0	0
ASV1270	k__Bacteria; p__Proteobacteria; c__Gammaproteobacteria; o__Pseudomonadales; f__Pseudomonadaceae; g__Pseudomonas	327	0	0	0	0	0	0	0	0	0	2	0	0	0	1	0	0	0	0	0	0	0	0	0	0	0	0	0	0	0	0	0	0	0	0	0	0	0	0	0	0	0	0	0	0	0	0	0
ASV1271	k__Bacteria; p__Proteobacteria; c__Gammaproteobacteria; o__Pseudomonadales; f__Pseudomonadaceae; g__Pseudomonas; s__viridiflava	0	1	0	0	0	21	115	0	7	1	0	15	0	14	0	0	0	4	0	1	4	21	25	0	5	0	2	0	6	0	0	0	0	0	1	0	0	0	0	0	0	0	0	0	0	0	0	0
ASV1272	k__Bacteria; p__Proteobacteria; c__Alphaproteobacteria; o__Caulobacterales; f__Caulobacteraceae; g__Asticcacaulis; s__biprosthecium	1	0	0	25	0	0	0	0	0	0	0	0	0	0	0	0	0	0	0	0	0	0	0	0	0	0	0	0	0	0	0	0	0	0	0	0	0	0	0	135	124	0	1	0	4	0	0	0
ASV1273	k__Bacteria; p__Actinobacteria; c__Actinobacteria; o__Actinomycetales; f__Geodermatophilaceae	0	0	0	0	0	61	0	0	39	12	0	43	10	40	0	3	0	1	0	0	0	0	0	0	0	0	0	0	0	0	0	0	0	0	0	0	0	0	0	0	0	0	0	0	0	0	0	0
ASV1274	k__Bacteria; p__Bacteroidetes; c__Cytophagia; o__Cytophagales; f__Cytophagaceae; g__Hymenobacter; s__	0	0	0	0	0	0	0	0	0	0	8	3	0	5	0	0	3	0	0	0	0	39	0	0	1	0	43	71	69	1	0	0	1	0	0	0	0	0	0	0	0	0	0	0	0	0	0	0
ASV1275	k__Bacteria; p__Proteobacteria; c__Betaproteobacteria; o__Burkholderiales; f__Comamonadaceae	0	0	0	0	1	3	0	158	0	0	33	0	0	0	8	0	0	0	7	0	3	0	0	0	0	0	0	0	0	0	0	0	0	0	0	0	0	0	0	0	0	0	0	0	0	0	0	1
ASV1276	k__Bacteria; p__Proteobacteria; c__Alphaproteobacteria; o__Rhizobiales; f__Phyllobacteriaceae	0	0	0	0	0	0	0	0	0	0	0	0	0	0	0	0	1	0	0	0	0	0	0	0	0	0	0	89	0	0	5	0	0	0	0	0	0	0	0	152	14	1	4	0	0	0	0	0
ASV1277	k__Bacteria; p__Bacteroidetes; c__Cytophagia; o__Cytophagales; f__Cytophagaceae; g__Dyadobacter; s__	0	1	0	0	138	0	2	0	0	0	0	0	0	0	0	0	0	0	0	0	1	0	0	0	0	0	0	0	0	0	0	0	0	0	0	0	0	0	0	0	0	0	0	0	36	4	1	0
ASV1278	k__Bacteria; p__Actinobacteria; c__Actinobacteria; o__Actinomycetales; f__Microbacteriaceae	0	0	0	0	0	0	0	0	0	0	0	0	0	0	0	0	0	1	0	0	0	1	0	0	13	4	1	0	9	3	0	11	0	0	28	108	0	34	0	1	0	0	0	0	0	0	0	0
ASV1279	k__Bacteria; p__Proteobacteria; c__Gammaproteobacteria; o__Enterobacteriales; f__Enterobacteriaceae; g__Klebsiella; s__	0	0	24	0	0	5	0	3	0	4	0	0	0	0	0	0	0	0	0	0	0	0	0	0	1	0	0	0	0	0	0	0	0	0	0	3	0	0	0	0	28	0	0	0	0	0	0	0
ASV1280	k__Bacteria; p__Bacteroidetes; c__[Saprospirae]; o__[Saprospirales]; f__Chitinophagaceae; g__; s__	0	0	0	0	0	0	0	0	0	0	0	0	0	0	0	0	0	0	0	0	0	0	0	0	0	0	0	0	0	0	0	0	0	0	0	0	0	0	0	0	0	0	0	0	0	0	0	0
ASV1281	k__Bacteria; p__Proteobacteria; c__Alphaproteobacteria; o__Sphingomonadales; f__Sphingomonadaceae; g__Sphingomonas; s__wittichii	0	0	0	0	0	0	0	0	0	0	0	0	0	0	0	0	0	0	0	0	0	0	0	0	3	0	2	0	0	3	0	13	22	1	4	141	0	9	0	2	0	1	0	0	0	0	0	0
ASV1282	k__Bacteria; p__Actinobacteria; c__Actinobacteria; o__Actinomycetales; f__Sporichthyaceae; g__; s__	0	0	0	0	0	2	0	0	5	20	2	0	0	0	0	0	0	0	0	0	0	0	0	11	62	1	18	41	0	0	7	12	1	1	8	8	47	0	3	5	1	0	0	0	0	0	0	0
ASV1283	k__Bacteria; p__Actinobacteria; c__Actinobacteria; o__Actinomycetales; f__Nocardioidaceae; g__; s__	0	0	0	0	0	0	0	0	0	0	0	0	0	0	0	0	0	0	0	0	0	0	0	0	167	0	0	0	0	0	0	0	0	0	15	0	17	0	0	5	8	0	0	0	0	0	0	0
ASV1284	k__Bacteria; p__Bacteroidetes; c__[Saprospirae]; o__[Saprospirales]; f__Chitinophagaceae; g__; s__	0	0	0	27	0	12	0	0	68	29	6	1	0	8	0	0	15	0	0	0	0	9	0	0	0	0	1	1	0	0	0	0	1	0	0	17	0	0	0	8	4	0	0	0	0	0	0	0
ASV1285	k__Bacteria; p__Proteobacteria; c__Alphaproteobacteria; o__Rhizobiales	0	0	0	0	3	1	13	0	56	0	12	0	2	0	0	0	447	16	48	5	15	0	0	30	0	16	0	0	0	0	0	0	0	0	0	0	0	0	0	146	74	71	100	0	5	1	0	0
ASV1286	k__Bacteria; p__Proteobacteria; c__Alphaproteobacteria; o__Sphingomonadales; f__Erythrobacteraceae	0	3	0	53	0	0	0	0	1	0	1	0	0	0	0	0	0	2	0	0	0	0	0	0	0	0	5	7	43	7	6	0	0	0	0	0	0	29	0	0	6	0	0	0	0	0	0	0
ASV1287	k__Bacteria; p__Bacteroidetes; c__Cytophagia; o__Cytophagales; f__Cytophagaceae; g__Hymenobacter; s__	0	0	0	0	0	0	0	0	0	0	0	0	0	0	0	0	2	0	0	0	0	0	0	0	0	0	0	6	0	2	0	0	0	0	0	160	0	0	0	0	2	0	0	0	0	0	0	0
ASV1288	k__Bacteria; p__Proteobacteria; c__Betaproteobacteria; o__Neisseriales; f__Neisseriaceae; g__; s__	0	8	2	0	0	0	0	0	0	0	0	0	0	0	0	0	0	0	0	0	0	0	0	3	0	0	10	3	0	0	10	10	12	1	9	4	155	24	4	0	0	0	0	0	0	0	0	0
ASV1289	k__Bacteria; p__Proteobacteria; c__Betaproteobacteria; o__Burkholderiales; f__Comamonadaceae	1	0	0	0	0	0	0	0	0	0	0	0	0	0	0	0	0	0	0	0	0	0	0	0	0	0	0	0	0	0	0	0	0	0	0	0	0	0	0	216	13	52	32	0	0	0	0	0
ASV1290	k__Bacteria; p__Proteobacteria; c__Alphaproteobacteria; o__Rhizobiales; f__Rhizobiaceae	0	0	0	0	1	13	0	0	0	0	24	0	1	2	0	0	4	0	0	0	0	0	0	1	1	0	0	0	0	5	0	0	1	0	1	2	1	1	0	11	31	13	53	0	39	6	2	27
ASV1291	k__Bacteria; p__Proteobacteria; c__Gammaproteobacteria	2420	0	0	0	0	0	0	0	0	0	0	0	0	0	1	0	0	1	1	0	1	1	0	0	0	0	0	0	3	2	0	0	0	6	0	4	0	0	0	0	1	0	0	0	1	8	0	0
ASV1292	k__Bacteria; p__Firmicutes; c__Bacilli; o__Bacillales; f__Bacillaceae; g__Bacillus; s__muralis	0	0	0	0	0	7	0	0	7	0	3	4	0	0	0	6	2	0	0	0	0	0	0	0	13	2	7	3	7	9	0	7	0	1	9	0	144	0	0	0	0	0	0	0	0	0	0	0
ASV1293	k__Bacteria; p__Proteobacteria; c__Deltaproteobacteria; o__Bdellovibrionales; f__Bdellovibrionaceae; g__Bdellovibrio; s__	0	0	0	0	1	0	0	0	0	0	2	0	0	0	0	0	0	0	0	0	0	0	0	0	2	0	6	0	0	0	0	0	4	0	10	20	0	172	0	2	2	0	0	0	0	0	0	0
ASV1294	k__Bacteria; p__Proteobacteria; c__Betaproteobacteria; o__Burkholderiales; f__Oxalobacteraceae; g__Janthinobacterium; s__	0	0	0	160	0	6	1	0	94	0	0	0	0	0	0	0	41	0	0	0	0	0	0	0	0	0	0	0	0	0	0	0	0	0	0	0	2	0	0	4	1	0	0	0	0	0	0	0
ASV1295	k__Bacteria; p__Proteobacteria; c__Gammaproteobacteria; o__Enterobacteriales; f__Enterobacteriaceae	0	0	0	0	0	0	0	0	0	0	0	0	0	0	0	0	0	0	0	0	0	0	0	0	0	0	0	0	0	0	0	0	0	0	0	0	0	0	0	0	0	0	0	0	0	0	0	0
ASV1296	k__Bacteria; p__Proteobacteria; c__Gammaproteobacteria; o__Enterobacteriales; f__Enterobacteriaceae	63	1	0	0	5	1	0	0	3	0	0	0	0	7	1	0	15	8	0	1	1	0	0	63	0	0	2	1	0	70	0	0	1	24	0	1	2	0	6	3	1	10	3	88	127	71	96	325
ASV1297	k__Bacteria; p__Proteobacteria; c__Betaproteobacteria; o__Burkholderiales; f__Comamonadaceae; g__Leptothrix; s__	0	0	22	0	0	2	3	0	2	106	3	8	4	4	0	0	0	0	0	0	0	1	0	3	0	2	2	0	5	0	1	5	0	1	0	0	41	0	0	1	1	0	0	0	0	0	0	0
ASV1298	k__Bacteria; p__Actinobacteria; c__Actinobacteria; o__Actinomycetales; f__Microbacteriaceae	0	0	0	0	0	0	0	0	0	0	5	0	0	0	0	0	0	0	1	0	0	0	0	0	1	0	0	6	7	1	1	0	0	0	22	28	36	197	0	1	5	0	1	0	27	1	0	1
ASV1299	k__Bacteria; p__Proteobacteria; c__Deltaproteobacteria; o__Bdellovibrionales; f__Bdellovibrionaceae; g__Bdellovibrio; s__	0	11	0	0	0	0	0	0	0	0	0	0	0	0	0	0	0	0	0	0	0	0	0	0	0	4	2	0	0	0	0	0	0	0	0	0	200	0	1	3	0	0	0	0	0	0	0	0
ASV1300	k__Bacteria; p__Proteobacteria; c__Betaproteobacteria; o__Burkholderiales; f__Oxalobacteraceae; g__Janthinobacterium; s__	0	0	0	0	0	197	0	0	3	0	0	1	0	0	0	0	0	0	0	0	0	0	0	0	10	0	0	8	0	0	0	0	0	0	1	8	0	0	0	7	2	0	0	0	0	0	0	0
ASV1301	k__Bacteria; p__Proteobacteria; c__Gammaproteobacteria; o__Enterobacteriales; f__Enterobacteriaceae	0	0	0	0	0	0	0	0	0	0	0	0	0	0	0	0	0	0	0	0	0	0	0	0	0	0	0	0	0	0	0	0	0	0	0	0	0	0	0	0	0	0	0	0	0	0	0	0
ASV1302	k__Bacteria; p__Proteobacteria; c__Alphaproteobacteria; o__Sphingomonadales; f__Sphingomonadaceae; g__Sphingomonas; s__wittichii	0	0	0	3	3	15	3	0	0	0	3	22	0	34	0	0	17	7	0	0	0	18	0	0	0	0	1	0	0	0	0	0	0	0	0	0	13	73	0	0	4	0	0	1	0	0	0	0
ASV1303	k__Bacteria; p__Actinobacteria; c__Actinobacteria; o__Actinomycetales; f__Microbacteriaceae	1	0	0	6	0	34	6	0	1	0	26	5	0	2	0	0	8	10	0	3	10	8	5	0	13	1578	65	0	299	19	0	0	23	7	11	11	0	0	2	0	0	0	0	0	39	7	0	0
ASV1304	k__Bacteria; p__Actinobacteria; c__Actinobacteria; o__Actinomycetales; f__Pseudonocardiaceae; g__Pseudonocardia; s__	0	0	0	0	0	0	0	0	0	0	0	0	0	0	0	0	0	0	0	0	0	0	0	0	0	0	0	0	12	0	257	0	0	0	0	0	0	0	0	4	0	0	2	0	0	0	0	0
ASV1305	k__Bacteria; p__Proteobacteria; c__Alphaproteobacteria; o__Sphingomonadales; f__Sphingomonadaceae	0	0	0	0	0	15	0	0	0	0	0	0	0	0	0	0	1	0	0	0	0	0	0	0	12	0	9	0	13	8	34	7	14	0	5	1	0	96	0	0	0	0	0	0	0	0	0	0
ASV1306	k__Bacteria; p__Bacteroidetes; c__[Saprospirae]; o__[Saprospirales]; f__Chitinophagaceae; g__; s__	0	0	0	0	0	0	0	0	0	0	0	0	0	0	0	0	0	0	0	0	0	0	0	0	0	0	0	0	0	0	0	1	4	0	3	0	23	178	1	0	0	0	0	0	0	0	0	0
ASV1307	k__Bacteria; p__Actinobacteria; c__Actinobacteria; o__Actinomycetales; f__Frankiaceae; g__; s__	3	0	0	0	0	0	12	0	0	0	3	0	0	0	0	0	0	0	0	0	0	0	0	12	42	5	5	17	28	12	2	46	18	4	6	8	4	3	2	4	10	1	0	0	1	0	0	0
ASV1308	k__Bacteria; p__Bacteroidetes; c__[Saprospirae]; o__[Saprospirales]; f__Chitinophagaceae	0	0	0	0	0	0	0	0	0	0	0	0	0	0	0	0	0	0	0	0	0	0	0	0	0	0	0	0	0	0	0	0	0	0	0	0	0	0	0	253	48	5	5	0	0	0	0	0
ASV1309	k__Bacteria; p__Actinobacteria; c__Actinobacteria; o__Actinomycetales; f__Pseudonocardiaceae; g__Pseudonocardia; s__	0	1	0	0	1	0	0	0	0	0	0	30	4	0	0	9	0	0	0	1	0	5	0	0	0	0	3	65	0	0	0	0	0	0	10	3	30	1	0	33	76	0	13	0	5	0	0	0
ASV1310	k__Bacteria; p__Proteobacteria; c__Alphaproteobacteria; o__Rhizobiales	0	0	0	0	0	0	0	0	0	0	0	0	0	0	0	0	0	0	0	0	0	0	0	0	0	0	0	0	0	0	0	0	0	0	0	0	0	0	0	0	414	16	0	0	0	0	0	0
ASV1311	k__Bacteria; p__Proteobacteria; c__Alphaproteobacteria; o__Rhizobiales; f__Rhizobiaceae; g__; s__	0	0	0	0	0	0	2	0	0	0	2	0	0	0	0	0	93	0	0	0	0	0	0	0	0	0	0	0	0	0	0	3	0	0	0	0	0	0	0	475	21	45	95	0	0	0	1	0
ASV1312	k__Bacteria; p__Proteobacteria; c__Alphaproteobacteria; o__Sphingomonadales; f__Sphingomonadaceae; g__Sphingobium; s__	0	0	0	0	0	0	0	0	0	0	0	0	0	0	0	0	0	0	0	0	0	0	0	0	0	0	0	0	0	0	0	0	0	1	0	0	0	0	0	52	60	133	3	0	0	0	0	0
ASV1313	k__Bacteria; p__Bacteroidetes; c__Flavobacteriia; o__Flavobacteriales; f__Flavobacteriaceae; g__Flavobacterium; s__succinicans	0	0	0	0	0	0	0	0	0	0	0	0	0	0	0	0	0	0	0	0	0	0	0	0	0	0	0	0	0	0	0	0	0	0	0	0	0	0	0	291	0	0	0	0	0	0	0	0
ASV1314	k__Bacteria; p__Proteobacteria; c__Betaproteobacteria; o__Burkholderiales; f__Comamonadaceae	0	1	0	11	7	0	1	0	0	0	2	19	0	22	3	17	1	6	0	2	0	0	2	0	3	0	0	0	2	1	3	0	2	0	0	16	0	2	0	3	0	0	0	0	25	3	2	6
ASV1315	k__Bacteria; p__Proteobacteria; c__Alphaproteobacteria; o__Sphingomonadales; f__Sphingomonadaceae; g__Sphingomonas; s__wittichii	0	0	0	22	0	3	0	0	0	0	33	0	90	0	0	0	12	0	0	0	0	0	0	0	0	4	0	0	0	0	0	0	3	0	0	0	5	1	0	9	44	4	1	0	3	3	0	0
ASV1316	k__Bacteria; p__Proteobacteria; c__Alphaproteobacteria; o__Rhizobiales; f__Hyphomicrobiaceae; g__Devosia; s__	0	0	0	0	0	4	0	0	10	0	27	2	9	0	0	0	21	0	0	0	0	0	0	0	5	0	8	0	0	0	0	0	0	0	0	0	0	0	0	103	14	8	3	0	4	0	0	0
ASV1317	k__Bacteria; p__Actinobacteria; c__Actinobacteria; o__Actinomycetales; f__Nocardiaceae; g__Nocardia; s__	2	0	0	0	0	0	1	0	0	0	0	0	0	0	0	0	0	0	0	0	0	0	0	0	0	0	0	0	0	0	0	0	0	0	0	0	0	0	0	0	2	0	0	0	0	0	0	0
ASV1318	k__Bacteria; p__Actinobacteria; c__Actinobacteria; o__Actinomycetales; f__; g__; s__	0	0	0	0	0	0	0	0	0	0	0	0	0	0	0	0	0	0	0	0	0	0	0	0	17	0	4	4	0	1	59	0	0	0	0	0	0	173	0	0	2	0	1	0	3	0	0	0
ASV1319	k__Bacteria; p__Proteobacteria; c__Deltaproteobacteria	0	0	0	0	0	0	0	164	0	0	0	0	0	0	0	0	0	0	0	0	0	0	0	0	0	0	0	0	0	0	0	0	0	0	0	0	0	0	0	0	0	0	0	0	0	0	0	0
ASV1320	k__Bacteria; p__Proteobacteria; c__Gammaproteobacteria	0	0	0	0	0	0	0	182	0	0	0	0	0	0	0	0	0	0	0	0	0	0	0	0	0	0	0	0	0	0	0	0	0	0	0	0	0	0	0	0	0	0	0	0	0	0	0	0
ASV1321	k__Bacteria; p__Bacteroidetes; c__Flavobacteriia; o__Flavobacteriales; f__[Weeksellaceae]; g__Chryseobacterium; s__	0	0	0	0	0	0	0	0	0	0	205	0	0	0	0	0	5	0	0	0	0	0	0	0	0	0	0	0	0	0	5	0	0	0	0	0	0	0	0	0	0	0	0	0	1	0	0	0
ASV1322	k__Bacteria; p__Bacteroidetes; c__Cytophagia; o__Cytophagales; f__Cytophagaceae; g__Dyadobacter; s__	0	0	0	0	0	0	2	0	1	0	4	1	0	0	3	0	0	73	169	0	0	0	0	0	0	0	1	0	0	0	0	0	0	0	0	0	0	0	0	10	2	0	1	0	0	0	0	8
ASV1323	k__Bacteria; p__Proteobacteria; c__Alphaproteobacteria; o__Sphingomonadales; f__Sphingomonadaceae; g__Kaistobacter; s__	0	0	7	1	0	7	0	0	1	0	3	2	3	0	0	96	0	0	0	0	0	0	0	0	0	0	0	21	0	0	0	0	0	0	0	5	0	0	0	42	2	1	3	0	0	0	0	0
ASV1324	k__Bacteria; p__Bacteroidetes; c__Sphingobacteriia; o__Sphingobacteriales; f__Sphingobacteriaceae	0	0	0	99	0	0	0	0	68	0	8	0	50	0	0	0	0	0	0	0	0	0	0	0	0	0	0	0	0	0	1	0	0	0	0	0	0	0	0	25	2	0	0	0	0	0	0	0
ASV1325	k__Bacteria; p__Actinobacteria; c__Actinobacteria; o__Actinomycetales; f__Streptomycetaceae	0	0	0	0	0	1	0	0	0	0	0	0	0	0	0	0	1	0	0	0	0	0	0	0	1	0	0	0	0	0	0	1	0	0	0	1	0	0	0	0	1	0	0	0	1	0	0	0
ASV1326	k__Bacteria; p__Bacteroidetes; c__Sphingobacteriia; o__Sphingobacteriales; f__Sphingobacteriaceae; g__Pedobacter; s__	0	0	0	0	0	155	0	0	0	0	0	0	4	15	0	0	6	3	0	0	0	0	0	0	0	0	0	0	0	0	0	3	0	0	0	0	0	0	0	0	1	0	0	0	0	0	0	2
ASV1327	k__Bacteria; p__Proteobacteria; c__Alphaproteobacteria; o__Rhizobiales; f__Beijerinckiaceae; g__; s__	0	0	0	31	0	46	1	0	2	0	113	0	8	0	0	0	14	0	0	0	0	0	0	0	6	0	0	0	0	0	1	0	1	0	0	1	0	0	0	0	8	0	0	0	1	0	0	0
ASV1328	k__Bacteria; p__Proteobacteria; c__Alphaproteobacteria; o__Rhizobiales	0	0	0	0	0	0	0	0	0	0	0	0	0	0	0	0	0	0	0	0	0	3	0	0	3	0	2	0	6	0	0	1	0	0	11	0	0	174	0	0	0	0	0	0	0	0	0	0
ASV1329	k__Bacteria; p__Proteobacteria; c__Alphaproteobacteria; o__Caulobacterales; f__Caulobacteraceae; g__Phenylobacterium; s__	0	2	0	88	7	0	1	0	0	0	6	6	0	0	0	0	0	2	0	0	0	0	89	0	9	0	0	0	0	0	0	0	0	0	0	0	0	0	0	0	1	0	0	0	0	0	0	0
ASV1330	k__Bacteria; p__Proteobacteria; c__Gammaproteobacteria; o__Legionellales	0	0	0	0	0	0	0	0	0	0	0	0	0	0	0	0	0	0	0	0	0	0	0	0	0	0	2	0	0	0	0	0	0	0	0	0	232	0	1	0	0	0	0	0	0	0	0	0
ASV1331	k__Bacteria; p__Proteobacteria; c__Betaproteobacteria; o__Burkholderiales; f__Comamonadaceae; g__Acidovorax	0	0	0	0	0	0	0	0	0	0	0	0	0	0	0	0	0	0	0	0	0	0	0	6	1	4	10	14	5	3	33	28	18	3	3	20	30	35	0	0	0	0	0	0	0	0	0	0
ASV1332	k__Bacteria; p__Actinobacteria; c__Actinobacteria; o__Actinomycetales; f__Nocardioidaceae; g__; s__	0	0	0	0	0	6	0	0	0	0	8	0	0	19	0	0	3	32	3	84	0	2	0	0	7	0	30	0	31	6	0	0	4	0	0	21	0	21	1	0	0	0	1	0	25	1	0	0
ASV1333	k__Bacteria; p__Proteobacteria; c__Alphaproteobacteria; o__Rhodospirillales; f__Acetobacteraceae	0	0	0	0	0	0	0	0	0	0	0	0	0	0	0	0	0	0	0	0	0	0	0	0	0	0	0	0	0	1	0	0	0	0	0	0	0	0	0	15	1	0	0	0	0	0	0	0
ASV1334	k__Bacteria; p__Actinobacteria; c__Actinobacteria; o__Actinomycetales; f__Nocardioidaceae; g__Nocardioides; s__lentus	0	164	0	0	1	0	2	0	0	0	0	0	0	0	0	0	0	0	0	0	0	0	0	0	0	0	0	52	0	0	0	0	0	0	0	0	0	36	0	9	35	0	0	0	3	0	0	0
ASV1335	k__Bacteria; p__Actinobacteria; c__Actinobacteria; o__Actinomycetales; f__Pseudonocardiaceae; g__Actinomycetospora; s__	0	0	0	0	0	4	1	0	1	0	2	166	1	0	0	0	24	3	0	0	0	0	0	0	1	0	0	24	0	0	0	0	0	0	0	1	0	1	0	29	50	1	3	0	4	0	0	0
ASV1336	k__Bacteria; p__Bacteroidetes; c__Sphingobacteriia; o__Sphingobacteriales; f__Sphingobacteriaceae; g__; s__	0	0	0	0	0	107	0	0	0	0	0	0	0	0	0	0	0	3	0	0	0	0	0	0	0	0	0	0	0	0	0	0	0	0	0	0	0	0	0	0	1	0	0	0	0	0	0	0
ASV1337	k__Bacteria; p__Fusobacteria; c__Fusobacteriia; o__Fusobacteriales; f__Fusobacteriaceae; g__Fusobacterium; s__	0	0	0	0	0	0	0	156	0	0	0	0	0	0	0	0	0	0	0	0	0	0	0	0	0	0	0	0	0	1	0	0	0	0	0	0	0	0	0	0	0	0	0	0	0	0	0	0
ASV1338	k__Bacteria; p__Proteobacteria; c__Gammaproteobacteria; o__Pseudomonadales; f__Moraxellaceae; g__Enhydrobacter; s__	0	0	17	0	0	0	0	0	0	1	0	0	2	1	0	0	1	0	1	0	7	50	128	0	0	0	0	0	0	0	0	0	0	0	0	0	0	0	0	0	0	0	0	0	0	0	0	0
ASV1339	k__Bacteria; p__Bacteroidetes; c__Sphingobacteriia; o__Sphingobacteriales; f__Sphingobacteriaceae; g__Olivibacter; s__	0	0	0	0	0	0	0	0	0	0	0	0	0	0	0	0	0	0	0	0	0	0	0	0	0	0	0	0	0	0	0	0	0	0	0	0	0	0	0	272	0	0	0	0	0	0	0	0
ASV1340	k__Bacteria; p__Actinobacteria; c__Actinobacteria; o__Actinomycetales; f__Micromonosporaceae; g__; s__	0	0	0	97	0	1	0	0	40	0	2	5	0	2	0	0	6	0	0	46	0	1	0	0	0	0	2	0	0	0	0	0	0	0	0	0	0	0	0	64	40	0	5	0	4	0	0	0
ASV1341	k__Bacteria; p__Proteobacteria; c__Alphaproteobacteria; o__Rhizobiales; f__Hyphomicrobiaceae; g__Rhodoplanes; s__	0	0	0	0	0	3	1	0	1	0	0	3	0	7	0	0	0	0	0	0	0	0	0	0	0	0	2	0	0	0	0	0	0	0	0	3	0	0	0	5	4	0	0	0	0	0	0	0
ASV1342	k__Bacteria; p__Bacteroidetes; c__Flavobacteriia; o__Flavobacteriales; f__Flavobacteriaceae; g__Flavobacterium; s__	0	0	0	0	0	0	0	0	0	0	0	0	0	0	0	0	0	0	0	0	0	0	0	0	0	0	0	0	0	0	0	0	0	0	0	0	0	0	0	12	0	287	0	0	0	0	0	0
ASV1343	k__Bacteria; p__Proteobacteria; c__Alphaproteobacteria; o__Rhizobiales; f__Phyllobacteriaceae	0	0	0	17	0	0	0	0	1	0	1	0	13	0	0	0	0	0	0	0	0	0	0	0	0	0	0	0	0	0	0	0	0	0	0	0	0	0	0	14	111	59	8	0	2	2	0	0
ASV1344	k__Bacteria; p__Bacteroidetes; c__Sphingobacteriia; o__Sphingobacteriales; f__Sphingobacteriaceae; g__Pedobacter	0	8	0	0	183	0	4	0	0	0	0	0	0	0	0	0	1	0	0	0	0	0	0	0	0	0	0	0	0	0	0	0	0	0	0	0	0	0	0	0	0	0	0	0	0	0	0	0
ASV1345	k__Bacteria; p__Proteobacteria; c__Alphaproteobacteria; o__Rhizobiales; f__Rhizobiaceae; g__Agrobacterium	17	46	0	2	591	71	121	0	393	0	156	2	54	811	128	0	591	82	350	73	139	302	2	1497	1	336	8	0	31	1	0	0	1	0	0	0	271	0	0	862	772	361	814	13	706	566	188	618
ASV1346	k__Bacteria; p__Proteobacteria; c__Gammaproteobacteria; o__Enterobacteriales; f__Enterobacteriaceae; g__Klebsiella; s__	0	0	0	0	0	0	0	0	0	0	0	0	0	0	0	0	0	0	0	0	0	0	0	0	0	0	0	0	0	0	0	0	0	0	0	0	0	0	0	0	0	0	0	0	0	0	0	0
ASV1347	k__Bacteria; p__Proteobacteria; c__Gammaproteobacteria; o__Enterobacteriales; f__Enterobacteriaceae	0	0	0	0	0	0	0	0	0	0	0	0	0	0	0	0	0	0	0	0	0	0	0	0	0	0	0	0	0	0	0	0	0	0	0	0	0	0	0	0	0	0	0	0	0	0	0	0
ASV1348	k__Bacteria; p__Proteobacteria; c__Alphaproteobacteria; o__Rhodospirillales	0	0	0	0	0	1	0	0	0	0	6	0	0	0	0	0	2	0	0	0	0	0	0	0	0	0	0	0	0	0	0	0	0	0	0	0	0	0	0	2	6	9	3	0	0	0	0	0
ASV1349	k__Bacteria; p__Proteobacteria; c__Gammaproteobacteria; o__Enterobacteriales; f__Enterobacteriaceae	71	0	0	0	20	0	13	0	26	0	0	0	1	63	8	0	174	282	53	899	82	17	3	38	0	0	0	0	2	5	0	3	2	5	0	2	1	0	2	4	7	17	5	4	27	90	36	23
ASV1350	k__Bacteria; p__Actinobacteria; c__Actinobacteria; o__Actinomycetales; f__Corynebacteriaceae; g__Corynebacterium; s__variabile	0	0	0	0	0	0	0	0	0	0	0	0	0	0	0	0	0	0	0	0	0	0	0	0	11	0	1	40	0	1	3	27	1	1	17	20	30	50	1	0	0	0	0	0	0	0	0	0
ASV1351	k__Bacteria; p__Actinobacteria; c__Actinobacteria; o__Actinomycetales; f__Nocardioidaceae; g__; s__	0	0	0	0	0	0	0	0	0	0	0	0	0	0	0	0	0	0	0	0	0	0	0	0	22	0	11	0	40	0	1	11	69	0	0	12	0	10	0	0	0	0	2	0	22	0	0	0
ASV1352	k__Bacteria; p__Actinobacteria; c__Acidimicrobiia; o__Acidimicrobiales; f__; g__; s__	0	0	0	0	0	0	0	0	0	0	0	0	0	0	0	0	0	0	0	0	0	0	0	0	0	0	0	0	0	0	0	0	58	0	0	17	0	115	0	2	0	0	0	0	0	0	0	0
ASV1353	k__Bacteria; p__Bacteroidetes; c__Flavobacteriia; o__Flavobacteriales; f__Flavobacteriaceae; g__Flavobacterium; s__	0	0	0	0	0	0	0	0	0	0	0	0	0	0	0	0	0	0	0	0	0	0	0	1	1	6	1	5	0	2	10	18	6	3	3	42	44	51	3	0	0	0	0	0	0	0	0	0
ASV1354	k__Bacteria; p__Chlamydiae; c__Chlamydiia; o__Chlamydiales; f__Parachlamydiaceae	0	0	0	0	0	0	0	0	0	0	0	0	0	0	0	0	0	0	0	0	0	0	0	3	0	5	2	22	15	0	5	12	19	0	19	13	41	0	8	0	0	0	0	0	0	0	0	0
ASV1355	k__Bacteria; p__Proteobacteria; c__Alphaproteobacteria; o__Rhizobiales; f__Rhizobiaceae; g__Rhizobium; s__	3	0	0	0	0	0	1	0	0	0	21	0	0	0	0	0	4	0	0	0	0	0	0	0	0	0	0	1	0	0	0	0	0	0	2	0	0	0	0	8	266	17	37	0	4	0	0	0
ASV1356	k__Bacteria; p__Bacteroidetes; c__Cytophagia; o__Cytophagales; f__Cytophagaceae; g__Hymenobacter; s__	0	0	0	43	0	24	0	0	0	0	86	0	0	0	2	31	0	0	0	0	0	0	0	0	0	0	0	0	8	4	0	0	0	0	0	1	0	2	0	0	6	0	0	0	3	0	0	0
ASV1357	k__Bacteria; p__Bacteroidetes; c__Cytophagia; o__Cytophagales; f__Cytophagaceae; g__Hymenobacter; s__	0	0	0	128	0	0	1	0	0	24	0	23	0	0	0	0	27	4	0	0	0	0	0	0	0	0	0	0	0	0	0	0	0	0	0	0	0	0	0	1	0	0	0	0	3	0	0	0
ASV1358	k__Bacteria; p__Bacteroidetes; c__Cytophagia; o__Cytophagales; f__Cytophagaceae; g__Hymenobacter; s__	0	0	0	0	0	9	0	0	0	0	20	71	9	84	0	0	0	0	0	0	0	0	0	0	0	0	0	0	0	0	0	0	0	0	0	0	1	0	0	0	1	0	0	1	3	0	0	0
ASV1359	k__Bacteria; p__Proteobacteria; c__Alphaproteobacteria; o__Rhizobiales; f__Rhizobiaceae	2	0	0	1	0	14	0	0	0	0	52	0	0	0	0	0	4	0	0	0	0	0	0	1	0	0	1	0	0	5	0	0	1	0	0	2	0	4	0	20	120	15	91	0	5	3	0	4
ASV1360	k__Bacteria; p__Proteobacteria; c__Gammaproteobacteria; o__Enterobacteriales; f__Enterobacteriaceae	0	0	0	0	0	0	0	0	0	0	0	0	0	0	0	0	0	0	0	0	0	0	0	0	0	0	0	0	0	0	0	0	0	0	0	0	0	0	0	0	0	0	0	0	0	0	0	0
ASV1361	k__Bacteria; p__Actinobacteria; c__Actinobacteria; o__Actinomycetales; f__Geodermatophilaceae; g__Modestobacter; s__	0	0	0	0	0	0	0	0	0	0	0	0	0	0	0	0	0	0	0	0	0	0	0	0	332	0	7	1	0	0	0	4	2	0	2	1	0	2	0	1	2	0	1	0	0	0	0	0
ASV1362	k__Bacteria; p__Actinobacteria; c__Actinobacteria; o__Actinomycetales; f__Nakamurellaceae; g__; s__	0	0	0	35	0	13	0	0	4	0	30	2	0	0	0	0	0	0	0	0	0	0	0	0	29	0	0	16	21	0	0	0	0	0	21	4	2	0	2	29	99	1	4	1	12	1	0	0
ASV1363	k__Bacteria; p__Proteobacteria; c__Betaproteobacteria; o__Burkholderiales; f__Oxalobacteraceae; g__Janthinobacterium; s__	0	0	0	0	0	11	0	0	3	0	5	0	5	0	0	0	16	0	0	0	0	304	1	0	0	0	0	0	0	0	0	0	0	0	0	0	0	0	0	2	0	0	0	0	0	0	0	0
ASV1364	k__Bacteria; p__Proteobacteria; c__Alphaproteobacteria; o__Sphingomonadales; f__Sphingomonadaceae; g__Sphingomonas; s__wittichii	0	0	0	0	0	5	2	0	0	0	169	1	1	0	0	0	51	0	0	0	0	1	0	0	1	0	0	0	0	0	18	1	5	0	0	0	0	1	0	0	3	0	0	0	1	0	0	0
ASV1365	k__Bacteria; p__Proteobacteria; c__Gammaproteobacteria; o__Xanthomonadales; f__Xanthomonadaceae; g__Stenotrophomonas	106	5	0	0	0	0	0	0	0	0	0	1	0	0	0	0	0	0	0	0	0	0	0	0	0	0	0	0	0	0	0	0	0	0	0	1	0	0	0	81	102	7	4	0	8	0	0	8
ASV1366	k__Bacteria; p__Proteobacteria; c__Gammaproteobacteria	0	0	0	0	0	0	3	0	0	0	0	0	0	0	0	0	0	5	0	2	0	1	0	121	0	0	8	0	6	148	0	3	0	2	0	4	0	0	0	0	0	0	0	37	102	161	47	85
ASV1367	k__Bacteria; p__Proteobacteria; c__Gammaproteobacteria; o__Enterobacteriales; f__Enterobacteriaceae	0	0	0	0	0	0	0	0	0	0	0	0	0	0	0	0	0	0	0	0	0	0	0	0	0	0	0	0	0	0	0	0	0	0	0	0	0	0	0	0	0	0	0	0	0	0	0	0
ASV1368	k__Bacteria; p__Bacteroidetes; c__Cytophagia; o__Cytophagales; f__Cytophagaceae; g__Hymenobacter; s__	0	0	0	0	0	25	0	0	8	18	32	20	0	0	0	0	0	1	45	0	0	5	0	0	3	0	0	4	23	0	0	0	0	0	11	10	0	0	0	0	1	0	0	0	1	0	0	0
ASV1369	k__Bacteria; p__Bacteroidetes; c__Cytophagia; o__Cytophagales; f__Cytophagaceae; g__Adhaeribacter; s__	0	0	0	46	0	85	0	0	30	0	15	0	4	0	0	0	6	0	3	0	0	11	0	0	0	0	0	0	0	0	0	0	0	0	0	0	0	0	0	0	0	0	0	0	0	0	0	0
ASV1370	k__Bacteria; p__Proteobacteria; c__Alphaproteobacteria; o__Sphingomonadales; f__Sphingomonadaceae; g__Novosphingobium; s__	0	0	0	5	1	3	0	0	1	0	10	0	0	0	0	0	0	0	0	0	0	0	0	0	3	0	1	1	10	0	41	14	21	0	5	6	17	46	0	32	16	0	2	0	0	0	0	0
ASV1371	k__Bacteria; p__Proteobacteria; c__Gammaproteobacteria	0	0	0	0	0	0	3	0	0	0	0	0	0	1	0	0	2	0	0	3	0	0	0	16	0	0	5	0	8	63	0	0	0	0	0	3	1	0	0	0	0	0	0	33	55	144	22	12
ASV1372	k__Bacteria; p__Bacteroidetes; c__Cytophagia; o__Cytophagales; f__Cytophagaceae; g__Hymenobacter; s__	0	0	0	0	0	7	0	0	0	0	36	1	0	0	0	0	1	1	0	0	0	1	174	0	10	0	0	0	0	0	0	0	0	0	0	8	0	0	0	0	4	0	0	0	5	0	0	0
ASV1373	k__Bacteria; p__Bacteroidetes; c__Cytophagia; o__Cytophagales; f__Cytophagaceae; g__Spirosoma; s__	0	0	0	2	0	0	1	0	0	0	17	0	0	0	32	49	0	1	11	0	0	22	0	0	0	0	3	0	3	0	3	0	0	1	2	32	0	0	0	0	0	0	0	0	0	0	0	0
ASV1374	k__Bacteria; p__Bacteroidetes; c__Cytophagia; o__Cytophagales; f__Cytophagaceae	0	9	0	41	16	0	7	0	3	0	4	0	0	0	11	0	2	1	3	0	13	19	31	0	1	0	45	0	0	12	21	0	5	0	0	0	0	0	0	0	0	0	0	0	0	0	0	0
ASV1375	k__Bacteria; p__Armatimonadetes; c__Armatimonadia; o__Armatimonadales; f__Armatimonadaceae; g__; s__	0	0	0	4	0	1	0	0	0	0	0	0	0	0	0	0	1	0	0	0	0	20	0	0	23	0	0	13	0	0	0	0	0	0	0	7	110	17	3	0	0	0	0	0	0	0	0	0
ASV1376	k__Bacteria; p__Proteobacteria; c__Alphaproteobacteria; o__Rhizobiales	2	0	0	0	0	1	0	0	2	0	1	0	0	0	0	0	0	0	0	0	0	4	0	0	0	0	0	0	0	0	0	0	0	0	0	0	0	0	0	10	11	0	2	0	0	0	0	0
ASV1377	k__Bacteria; p__Proteobacteria; c__Gammaproteobacteria; o__Alteromonadales; f__Alteromonadaceae; g__Microbulbifer; s__	0	0	0	0	0	0	0	0	0	0	0	0	0	0	0	0	0	0	0	0	0	0	0	0	0	0	0	0	0	0	0	0	0	0	0	0	0	0	0	0	0	0	0	0	0	0	0	0
ASV1378	k__Bacteria; p__Actinobacteria; c__Actinobacteria; o__Actinomycetales; f__Pseudonocardiaceae; g__Pseudonocardia; s__	0	0	0	0	0	0	0	0	0	0	0	0	0	0	0	0	0	0	0	0	0	0	0	0	0	0	0	163	2	0	0	0	0	0	0	0	0	0	0	0	1	0	1	0	0	0	0	0
ASV1379	k__Bacteria; p__Proteobacteria; c__Gammaproteobacteria; o__Legionellales; f__Coxiellaceae; g__; s__	0	0	0	0	0	0	0	0	0	0	0	0	0	0	0	0	0	0	0	0	0	0	0	0	0	0	0	0	0	0	0	0	0	0	0	0	234	0	0	0	0	0	0	0	0	0	0	0
ASV1380	k__Bacteria; p__Actinobacteria; c__Actinobacteria; o__Actinomycetales; f__Streptomycetaceae	0	0	0	0	0	0	0	0	0	0	0	0	0	0	0	0	0	0	0	0	0	0	0	0	0	0	0	0	0	0	0	0	0	0	0	0	0	0	0	7	3	0	1	0	0	0	1	0
ASV1381	k__Bacteria; p__Proteobacteria; c__Alphaproteobacteria; o__Rhizobiales; f__Rhizobiaceae	0	0	0	0	1	0	0	0	2	0	0	0	0	0	2	0	2	1	5	6	4	0	0	0	0	0	0	0	0	0	0	0	0	0	0	0	0	0	0	14	23	24	123	0	1	2	0	1
ASV1382	k__Bacteria; p__Proteobacteria; c__Betaproteobacteria; o__Burkholderiales; f__Oxalobacteraceae; g__Janthinobacterium; s__	0	0	0	0	0	4	0	0	0	0	102	0	1	0	0	0	7	0	0	0	0	61	0	0	0	0	0	0	0	0	0	0	0	0	7	23	0	0	0	0	0	0	0	0	0	0	0	0
ASV1383	k__Bacteria; p__Proteobacteria; c__Alphaproteobacteria; o__Rhizobiales; f__Rhizobiaceae; g__Agrobacterium; s__vitis	0	15	0	0	127	8	4	0	159	0	281	0	11	2	0	0	176	11	16	1	79	22	0	136	2	84	0	0	0	135	4	10	9	6	0	6	822	1	1	426	168	58	56	0	33	1	4	69
ASV1384	k__Bacteria; p__Proteobacteria; c__Alphaproteobacteria; o__Rhodobacterales; f__Rhodobacteraceae; g__Rubellimicrobium; s__	0	0	0	0	0	12	0	0	13	0	6	17	0	4	0	0	0	0	0	0	0	5	0	0	7	0	3	24	1	0	0	0	0	0	5	0	36	62	1	12	8	0	0	0	0	0	0	0
ASV1385	k__Bacteria; p__Bacteroidetes; c__[Saprospirae]; o__[Saprospirales]; f__Chitinophagaceae; g__Flavisolibacter; s__	0	0	0	24	0	35	0	0	60	0	21	1	3	0	4	0	15	0	0	0	0	0	0	0	0	0	0	17	0	0	0	3	0	0	0	0	0	2	1	4	3	0	1	0	0	0	0	0
ASV1386	k__Bacteria; p__Actinobacteria; c__Actinobacteria; o__Actinomycetales	0	0	0	6	0	36	0	0	0	0	71	5	0	0	2	0	3	0	0	1	0	0	0	0	53	0	0	0	0	0	0	0	0	0	0	0	0	88	0	8	19	1	5	0	4	0	0	0
ASV1387	k__Bacteria; p__Proteobacteria; c__Betaproteobacteria; o__Burkholderiales; f__Oxalobacteraceae; g__; s__	0	0	0	33	0	2	0	0	11	22	1	2	9	0	0	0	0	0	0	0	0	0	0	0	2	0	0	0	0	1	1	0	0	0	0	101	0	0	0	4	1	0	0	0	0	0	2	0
ASV1388	k__Bacteria; p__Actinobacteria; c__Actinobacteria; o__Actinomycetales; f__; g__; s__	0	0	10	36	0	13	0	0	20	0	7	38	0	19	0	11	6	0	0	0	0	0	16	0	2	0	0	0	9	0	0	0	0	0	0	0	0	0	0	4	9	0	1	0	0	0	0	0
ASV1389	k__Bacteria; p__Actinobacteria; c__Acidimicrobiia; o__Acidimicrobiales; f__; g__; s__	0	0	0	5	0	0	0	0	0	0	0	0	163	0	0	0	0	0	0	0	0	4	0	0	0	0	0	0	0	0	0	0	0	0	0	4	0	2	1	15	7	0	1	0	7	0	0	0
ASV1390	k__Bacteria; p__Proteobacteria; c__Gammaproteobacteria; o__Pseudomonadales; f__Moraxellaceae; g__Acinetobacter; s__johnsonii	0	0	0	0	1	0	0	0	0	2	0	0	0	0	0	0	0	0	0	0	0	7	0	0	1	0	1	0	0	13	52	2	6	0	0	4	61	44	0	0	0	0	0	0	0	0	0	0
ASV1391	k__Bacteria; p__Proteobacteria; c__Gammaproteobacteria; o__Legionellales; f__Legionellaceae	0	0	0	0	0	0	0	0	0	0	0	0	0	0	0	0	1	0	0	0	0	0	0	1	0	151	0	6	0	0	1	2	1	0	9	0	0	0	0	0	0	0	0	0	0	0	0	0
ASV1392	k__Bacteria; p__Firmicutes; c__Bacilli; o__Bacillales; f__Paenibacillaceae; g__Cohnella; s__	0	0	0	0	0	0	0	0	0	0	0	0	0	0	0	0	0	0	0	0	0	0	0	0	0	0	0	0	0	0	0	0	0	0	0	0	223	0	0	0	0	0	0	0	0	0	0	0
ASV1393	k__Bacteria; p__Proteobacteria; c__Alphaproteobacteria; o__Sphingomonadales; f__Sphingomonadaceae; g__Novosphingobium; s__	0	2	0	0	0	0	0	0	1	0	10	0	0	0	1	0	2	0	1	0	0	0	0	0	0	0	0	0	0	0	0	0	0	0	0	0	0	3	0	21	222	41	28	0	4	0	0	0
ASV1394	k__Bacteria; p__Actinobacteria; c__Actinobacteria; o__Actinomycetales; f__Mycobacteriaceae; g__Mycobacterium; s__	1	0	0	0	0	0	1	0	0	0	1	0	0	0	0	0	0	0	0	0	0	0	0	0	0	0	0	0	0	0	0	0	0	0	0	0	0	0	0	8	76	3	1	0	0	0	0	0
ASV1395	k__Bacteria; p__Gemmatimonadetes; c__Gemm-3; o__; f__; g__; s__	0	0	0	0	0	0	0	0	0	0	14	0	0	0	0	0	0	0	0	0	0	0	0	0	0	0	0	0	0	0	0	0	0	0	9	0	249	82	0	1	3	0	0	0	0	0	0	0
ASV1396	k__Bacteria; p__Actinobacteria; c__Actinobacteria; o__Actinomycetales; f__Micromonosporaceae; g__Actinoplanes; s__	0	0	0	1	0	0	0	0	199	1	0	22	0	0	0	0	1	0	0	0	0	0	0	0	0	0	0	0	0	0	0	0	0	0	0	3	0	0	0	23	11	6	10	0	1	0	0	0
ASV1397	k__Bacteria; p__Actinobacteria; c__Actinobacteria; o__Actinomycetales; f__Nocardioidaceae; g__Nocardioides	0	0	0	40	0	28	0	0	0	0	1	2	0	0	0	0	0	21	0	0	0	0	0	0	0	0	3	1	62	2	0	0	0	0	0	1	2	0	0	0	12	0	0	0	61	0	2	0
ASV1398	k__Bacteria; p__Proteobacteria; c__Gammaproteobacteria; o__Enterobacteriales; f__Enterobacteriaceae	4	0	0	0	1	0	8	0	3	0	0	0	0	1	0	0	0	0	0	0	0	0	0	2	0	0	10	0	15	21	0	0	0	43	0	0	4	0	3	0	0	0	0	101	88	198	35	43
ASV1399	k__Bacteria; p__Proteobacteria; c__Gammaproteobacteria; o__Enterobacteriales; f__Enterobacteriaceae	0	0	0	0	0	0	0	0	0	0	0	0	0	0	0	0	0	2	0	2	0	0	0	0	0	0	0	0	0	0	0	0	0	0	0	0	0	0	0	0	0	0	0	23	4	40	12	4
ASV1400	k__Bacteria; p__Proteobacteria; c__Alphaproteobacteria; o__Rhizobiales; f__Hyphomicrobiaceae; g__Rhodoplanes; s__	0	0	0	0	0	0	0	0	0	0	0	0	0	0	0	0	0	0	0	0	0	0	0	0	0	0	0	0	0	0	0	0	0	0	0	0	0	0	0	17	10	0	3	0	0	0	0	0
ASV1401	k__Bacteria; p__Actinobacteria; c__Actinobacteria; o__Actinomycetales; f__; g__; s__	0	0	0	0	0	3	0	0	0	0	121	0	0	0	0	0	2	1	0	0	0	7	0	0	0	0	117	0	2	2	0	0	0	0	0	0	1	0	0	0	0	0	0	0	0	0	1	0
ASV1402	k__Bacteria; p__Bacteroidetes; c__Sphingobacteriia; o__Sphingobacteriales; f__Sphingobacteriaceae; g__; s__	0	0	0	0	0	0	0	0	0	0	0	0	0	0	9	0	0	0	0	0	0	0	0	0	0	0	0	0	0	0	2	8	49	1	32	67	0	0	0	0	0	0	0	0	0	0	0	0
ASV1403	k__Bacteria; p__Proteobacteria; c__Alphaproteobacteria; o__Sphingomonadales; f__Sphingomonadaceae	0	0	0	2	1	31	0	0	1	0	49	0	1	0	0	0	0	0	0	0	0	0	0	0	86	0	0	0	0	0	0	0	0	0	12	0	0	2	3	0	0	0	0	0	0	0	0	0
ASV1404	k__Bacteria; p__Bacteroidetes; c__Sphingobacteriia; o__Sphingobacteriales; f__Sphingobacteriaceae; g__Pedobacter; s__	0	0	0	0	0	0	0	0	0	0	2	0	0	0	0	0	0	0	0	0	0	0	0	0	0	0	0	0	0	0	0	0	0	0	0	0	0	0	0	175	68	2	9	0	2	0	0	1
ASV1405	k__Bacteria; p__Actinobacteria; c__Actinobacteria; o__Actinomycetales; f__Nocardioidaceae; g__Aeromicrobium; s__	0	0	0	0	0	0	0	0	0	0	0	0	1	0	0	0	0	0	0	2	0	7	0	0	0	156	0	0	0	0	0	0	0	0	0	0	0	0	0	10	0	0	1	0	1	0	0	0
ASV1406	k__Bacteria; p__Proteobacteria; c__Gammaproteobacteria; o__Enterobacteriales; f__Enterobacteriaceae	0	0	0	0	0	0	0	0	0	0	0	0	0	0	0	0	0	0	0	0	0	0	0	0	0	0	0	0	0	0	0	0	0	0	0	0	0	0	0	0	0	0	0	0	0	0	0	0
ASV1407	k__Bacteria; p__Bacteroidetes; c__Sphingobacteriia; o__Sphingobacteriales; f__Sphingobacteriaceae; g__Pedobacter; s__	0	0	0	0	0	1	0	0	13	0	9	3	0	5	16	0	5	18	8	0	0	63	0	0	0	0	0	0	4	2	45	0	0	0	0	0	0	0	0	0	0	0	0	0	0	0	0	0
ASV1408	k__Bacteria; p__Proteobacteria; c__Alphaproteobacteria; o__Rhodobacterales; f__Rhodobacteraceae; g__Rubellimicrobium; s__	0	0	0	152	0	0	0	0	0	0	0	0	0	0	0	0	0	0	0	0	0	0	0	0	15	0	3	0	0	0	0	0	0	0	0	0	0	2	0	4	8	0	1	0	0	0	0	0
ASV1409	k__Bacteria; p__FBP; c__; o__; f__; g__; s__	0	0	0	0	0	0	0	0	0	0	0	0	0	0	0	0	2	0	0	0	0	0	0	0	15	0	0	0	0	0	18	0	0	0	0	0	104	41	0	0	0	0	0	0	0	0	0	0
ASV1410	k__Bacteria; p__Actinobacteria; c__Actinobacteria; o__Actinomycetales; f__Cellulomonadaceae; g__Cellulomonas	0	0	0	2	0	30	0	0	7	0	2	2	0	0	1	4	0	1	1	0	0	0	5	0	20	0	0	0	0	0	0	0	0	0	0	0	0	0	0	128	91	4	8	0	11	0	0	1
ASV1411	k__Bacteria; p__Proteobacteria; c__Gammaproteobacteria; o__Enterobacteriales; f__Enterobacteriaceae	2	0	0	0	1	0	3	0	0	0	0	0	0	0	0	0	0	51	0	0	1	0	0	39	0	2	3	0	1	62	0	1	0	0	0	1	2	0	0	0	0	0	0	119	127	326	79	185
ASV1412	k__Bacteria; p__Actinobacteria; c__Actinobacteria; o__Actinomycetales; f__Streptosporangiaceae; g__Nonomuraea; s__	0	0	0	0	0	0	0	0	0	0	0	0	0	0	0	0	0	0	0	0	0	0	0	0	5	0	0	0	0	0	0	0	0	0	0	0	0	0	0	0	0	0	0	0	0	0	0	0
ASV1413	k__Bacteria; p__Proteobacteria; c__Alphaproteobacteria; o__Rhodospirillales; f__Acetobacteraceae	0	0	0	28	0	3	0	0	13	0	11	0	0	1	0	0	0	0	0	0	0	0	0	2	14	0	0	12	0	0	0	1	2	0	0	7	51	7	1	8	8	0	1	0	9	0	0	0
ASV1414	k__Bacteria; p__Proteobacteria; c__Alphaproteobacteria; o__Sphingomonadales; f__Sphingomonadaceae; g__Sphingomonas	0	0	0	0	0	0	0	0	0	0	0	0	0	0	0	0	0	0	0	0	0	1	0	0	0	0	1	0	0	1	0	0	0	2	1	146	0	1	0	0	1	0	0	0	3	0	0	0
ASV1415	k__Bacteria; p__Actinobacteria; c__Actinobacteria; o__Bifidobacteriales; f__Bifidobacteriaceae; g__Bifidobacterium; s__adolescentis	0	2	0	0	0	0	0	0	0	0	0	0	0	0	0	0	0	0	0	0	0	0	0	0	0	0	0	0	0	1	0	0	0	0	0	172	0	0	0	0	0	0	0	0	0	1	1	0
ASV1416	k__Bacteria; p__Actinobacteria; c__Actinobacteria; o__Actinomycetales; f__Nocardioidaceae; g__Nocardioides; s__	0	0	0	0	0	0	0	0	0	0	0	0	0	0	0	0	0	0	0	0	0	0	0	0	0	0	0	0	0	0	0	0	0	0	0	0	0	0	0	0	1	0	0	0	0	0	0	0
ASV1417	k__Bacteria; p__Bacteroidetes; c__Cytophagia; o__Cytophagales; f__Cytophagaceae; g__Hymenobacter; s__	0	0	0	0	0	0	0	0	1	1	0	160	0	2	0	0	3	0	0	0	0	0	0	0	1	0	0	0	0	0	6	0	0	0	0	0	0	0	0	0	0	0	0	0	1	0	0	0
ASV1418	k__Bacteria; p__FBP; c__; o__; f__; g__; s__	0	0	0	0	0	0	0	0	20	0	0	43	0	0	0	0	0	0	0	0	0	0	0	0	61	3	0	2	0	0	0	0	0	0	0	6	0	31	0	0	0	0	0	0	0	0	0	0
ASV1419	k__Bacteria; p__Actinobacteria; c__Actinobacteria; o__Actinomycetales	0	0	0	18	0	10	0	0	18	0	50	17	0	0	0	0	0	0	0	0	0	6	0	0	54	0	0	0	0	0	0	0	9	0	0	0	0	0	0	16	9	0	2	0	6	0	0	0
ASV1420	k__Bacteria; p__Proteobacteria; c__Alphaproteobacteria; o__Rhizobiales; f__Hyphomicrobiaceae; g__Devosia; s__	0	0	0	0	0	0	0	0	0	0	0	0	0	8	0	0	0	0	0	0	0	0	0	0	76	0	0	0	0	0	0	0	0	0	0	0	0	38	0	12	20	1	1	0	0	0	0	0
ASV1421	k__Bacteria; p__Bacteroidetes; c__Cytophagia; o__Cytophagales; f__Cytophagaceae; g__Hymenobacter; s__	0	0	0	0	0	0	0	0	0	0	0	159	0	0	0	0	0	0	0	0	0	0	0	0	0	0	0	0	0	0	0	0	0	0	0	0	0	0	0	0	0	0	0	0	0	0	0	0
ASV1422	k__Bacteria; p__Actinobacteria; c__Actinobacteria; o__Actinomycetales; f__Geodermatophilaceae	0	0	0	0	0	0	1	0	0	0	17	0	0	0	0	0	0	0	0	0	0	0	0	0	18	0	0	0	17	0	0	0	0	0	0	0	0	192	2	0	4	0	0	0	1	0	0	0
ASV1423	k__Bacteria; p__Bacteroidetes; c__Sphingobacteriia; o__Sphingobacteriales; f__Sphingobacteriaceae; g__; s__	0	0	0	0	0	0	0	132	0	0	1	0	0	0	0	3	0	0	0	0	0	5	0	0	0	0	17	0	0	0	0	0	1	0	0	0	0	13	0	0	0	1	0	0	0	0	0	0
ASV1424	k__Bacteria; p__Proteobacteria; c__Betaproteobacteria; o__Burkholderiales; f__Oxalobacteraceae; g__Janthinobacterium; s__	0	0	0	0	0	1	0	0	0	0	0	0	0	0	0	0	0	0	0	0	0	0	0	0	1	0	4	3	203	0	0	0	0	0	0	1	22	13	0	0	2	0	0	0	0	0	0	0
ASV1425	k__Bacteria; p__Proteobacteria; c__Betaproteobacteria; o__Burkholderiales; f__Comamonadaceae; g__Acidovorax	0	0	0	0	0	0	0	0	0	0	0	0	0	0	0	0	0	0	3	0	0	0	0	3	1	0	7	52	10	0	23	27	11	0	3	17	17	0	5	0	0	0	0	0	0	0	0	0
ASV1426	k__Bacteria; p__Actinobacteria; c__Acidimicrobiia; o__Acidimicrobiales; f__; g__; s__	0	0	0	14	0	4	0	0	7	0	11	0	51	0	0	66	1	0	0	0	0	0	0	0	0	0	0	0	0	0	0	0	0	0	0	0	0	0	0	18	16	5	2	0	12	0	0	0
ASV1427	k__Bacteria; p__Proteobacteria; c__Alphaproteobacteria; o__BD7-3; f__; g__; s__	0	0	0	0	0	0	0	0	0	0	1	0	0	0	0	0	0	0	0	0	0	0	0	0	0	0	2	0	0	0	0	9	2	0	0	8	0	141	0	10	6	2	0	0	6	0	0	0
ASV1428	k__Bacteria; p__Proteobacteria; c__Gammaproteobacteria; o__Enterobacteriales; f__Enterobacteriaceae	7	0	0	0	0	0	0	0	0	0	0	0	0	0	0	0	1	0	0	0	0	0	0	1	0	0	0	0	0	6	0	0	0	0	0	0	0	0	0	0	0	0	0	21	10	36	17	13
ASV1429	k__Bacteria; p__Actinobacteria; c__Actinobacteria; o__Actinomycetales; f__Nocardioidaceae; g__; s__	0	192	0	1	2	0	1	0	0	0	0	0	0	0	0	0	0	0	0	0	0	0	0	0	0	0	0	0	0	0	0	0	0	0	0	0	0	1	0	1	2	0	0	0	0	0	0	0
ASV1430	k__Bacteria; p__Verrucomicrobia; c__Verrucomicrobiae; o__Verrucomicrobiales; f__Verrucomicrobiaceae; g__Akkermansia; s__muciniphila	0	0	0	0	0	0	0	0	0	0	0	0	0	0	0	0	0	0	0	0	0	0	0	0	0	0	0	0	0	1	0	0	0	0	0	136	0	0	0	0	0	0	0	0	0	0	1	0
ASV1431	k__Bacteria; p__Bacteroidetes; c__[Saprospirae]; o__[Saprospirales]; f__Chitinophagaceae; g__Segetibacter; s__	0	0	2	4	0	6	0	0	85	0	51	0	0	16	0	0	4	3	1	0	0	3	10	0	1	0	0	0	0	0	0	0	0	0	0	0	0	0	0	5	8	0	4	0	0	0	0	0
ASV1432	k__Bacteria; p__Bacteroidetes; c__Sphingobacteriia; o__Sphingobacteriales; f__Sphingobacteriaceae; g__Pedobacter; s__	0	0	4	0	0	0	1	0	0	0	170	0	0	0	0	0	2	8	0	1	0	0	0	0	0	0	0	0	0	0	0	0	0	0	0	0	0	0	0	30	25	0	7	0	2	0	0	2
ASV1433	k__Bacteria; p__Actinobacteria; c__Actinobacteria; o__Actinomycetales; f__Nocardiaceae; g__Nocardia; s__	8	0	0	0	0	0	0	0	0	0	0	0	0	0	0	0	0	0	0	0	0	0	0	0	0	0	0	8	0	0	0	0	0	0	0	0	0	0	0	1	19	0	0	0	0	0	0	0
ASV1434	k__Bacteria; p__Proteobacteria; c__Gammaproteobacteria; o__Enterobacteriales; f__Enterobacteriaceae; g__Erwinia; s__	0	0	0	0	0	0	0	0	0	0	0	0	0	0	1	0	0	0	0	0	0	0	0	0	0	0	0	0	0	0	0	0	0	1	0	0	0	0	0	0	0	0	0	0	0	0	0	0
ASV1435	k__Bacteria; p__Proteobacteria; c__Betaproteobacteria; o__Burkholderiales; f__Comamonadaceae	0	208	0	0	1	0	0	0	3	0	4	0	0	0	0	0	0	0	0	0	0	0	0	0	0	0	0	0	0	0	0	0	0	0	0	0	0	0	0	8	4	0	0	0	0	0	0	0
ASV1436	k__Bacteria; p__Proteobacteria; c__Gammaproteobacteria	0	0	0	0	7	0	3	0	1	0	4	0	0	79	18	0	42	30	14	65	51	3	10	37	0	0	0	0	0	9	0	0	2	1312	0	1	0	0	0	1	0	0	0	1	30	47	3	4
ASV1437	k__Bacteria; p__Proteobacteria; c__Deltaproteobacteria; o__Myxococcales; f__Haliangiaceae; g__; s__	0	0	0	0	0	0	0	0	0	0	0	0	0	0	0	0	0	0	0	0	0	0	0	0	7	0	0	0	0	0	0	0	0	0	12	132	0	11	0	5	30	1	5	0	0	0	0	0
ASV1438	k__Bacteria; p__Proteobacteria; c__Betaproteobacteria; o__Burkholderiales; f__Oxalobacteraceae; g__Janthinobacterium; s__	0	0	0	0	1	10	0	0	1	0	0	0	0	5	0	0	0	0	0	0	0	0	0	0	31	0	1	20	7	1	0	0	0	0	4	119	0	2	0	0	1	0	0	0	0	0	0	0
ASV1439	k__Bacteria; p__Proteobacteria; c__Alphaproteobacteria; o__Sphingomonadales; f__Sphingomonadaceae; g__Sphingomonas; s__wittichii	0	0	0	0	12	4	1	51	3	0	26	0	0	2	0	0	3	6	8	0	0	0	0	0	3	0	5	0	10	0	4	1	1	0	3	11	0	10	0	0	0	0	0	0	0	0	0	0
ASV1440	k__Bacteria; p__Proteobacteria; c__Gammaproteobacteria; o__Enterobacteriales; f__Enterobacteriaceae	0	0	0	0	0	0	0	0	0	0	0	0	0	0	0	0	0	0	0	0	0	0	0	0	0	0	0	0	0	0	0	0	0	0	0	0	0	0	0	0	0	0	0	2	0	43	23	59
ASV1441	k__Bacteria; p__Proteobacteria; c__Gammaproteobacteria; o__Pseudomonadales; f__Moraxellaceae; g__Acinetobacter; s__	0	0	0	0	0	0	0	0	0	0	0	0	0	0	0	0	0	0	0	0	0	0	0	0	0	0	0	0	0	0	0	0	0	0	0	0	0	0	0	0	0	0	0	0	0	0	0	0
ASV1442	k__Bacteria; p__Proteobacteria; c__Alphaproteobacteria; o__Caulobacterales; f__Caulobacteraceae; g__Phenylobacterium; s__	0	2	0	4	1	2	0	0	0	2	0	2	0	2	0	4	0	2	0	0	0	4	0	0	0	0	0	0	0	0	8	0	26	1	14	0	112	0	0	4	3	0	0	0	0	0	0	0
ASV1443	k__Bacteria; p__Firmicutes; c__Clostridia; o__Clostridiales; f__[Tissierellaceae]; g__Finegoldia; s__	0	7	5	34	3	0	0	0	0	0	0	0	0	0	0	2	1	0	0	0	0	1	0	0	0	1	12	0	1	0	0	6	7	1	0	2	54	0	2	0	0	0	0	0	0	0	0	0
ASV1444	k__Bacteria; p__Actinobacteria; c__Actinobacteria; o__Actinomycetales	0	0	0	0	0	1	0	0	1	0	1	0	1	0	0	0	57	0	0	0	0	0	0	0	1	0	0	0	0	1	0	0	0	0	0	0	0	0	0	13	50	4	7	1	7	0	3	0
ASV1445	k__Bacteria; p__Proteobacteria; c__Gammaproteobacteria; o__Enterobacteriales; f__Enterobacteriaceae	0	0	0	0	0	0	0	0	0	0	0	0	0	0	0	0	0	0	0	0	0	0	0	0	0	0	0	0	0	4	0	0	0	0	0	0	0	0	0	0	1	0	0	18	6	42	8	72
ASV1446	k__Bacteria; p__Proteobacteria; c__Betaproteobacteria; o__Burkholderiales; f__Oxalobacteraceae; g__Janthinobacterium; s__	0	0	0	0	0	0	0	0	0	0	197	0	0	0	0	0	31	0	0	0	0	0	0	0	0	0	0	0	0	0	0	0	0	0	0	0	0	0	0	0	0	0	0	0	0	0	0	0
ASV1447	k__Bacteria; p__Proteobacteria; c__Gammaproteobacteria; o__Pseudomonadales; f__Pseudomonadaceae; g__Pseudomonas; s__	22	1	0	7	0	5	0	0	0	0	1	1	0	12	2	0	0	0	0	0	0	5	1	0	0	0	0	0	0	0	0	0	0	0	0	0	1	0	0	0	0	0	0	0	0	0	0	0
ASV1448	k__Bacteria; p__Actinobacteria; c__Actinobacteria; o__Actinomycetales; f__Cellulomonadaceae; g__Cellulomonas; s__	0	0	0	0	0	13	0	0	14	0	7	0	0	0	0	0	11	1	0	0	0	4	0	0	85	0	9	0	31	0	0	0	0	0	0	5	1	0	1	1	1	0	0	0	0	0	0	0
ASV1449	k__Bacteria; p__Firmicutes; c__Bacilli; o__Bacillales; f__Paenibacillaceae; g__Cohnella; s__	0	0	0	0	0	0	0	0	0	0	0	0	0	0	0	0	0	0	0	0	0	0	0	0	0	0	0	0	0	0	173	0	28	0	0	0	0	0	0	0	0	0	0	0	0	0	0	0
ASV1450	k__Bacteria; p__Proteobacteria; c__Gammaproteobacteria; o__Xanthomonadales; f__Sinobacteraceae; g__; s__	0	0	2	0	0	0	0	0	0	0	0	0	0	0	0	0	0	0	0	0	0	0	0	4	3	5	1	26	18	3	29	13	11	2	6	32	7	0	0	0	0	0	1	0	0	0	0	0
ASV1451	k__Bacteria; p__Bacteroidetes; c__Cytophagia; o__Cytophagales; f__Cytophagaceae; g__Hymenobacter; s__	0	0	0	0	0	0	0	0	0	0	0	0	0	0	0	0	0	0	0	0	0	0	0	0	95	0	0	0	0	0	0	0	0	0	54	0	0	0	1	1	0	0	0	0	0	0	0	0
ASV1452	k__Bacteria; p__Actinobacteria; c__Actinobacteria; o__Actinomycetales; f__Cellulomonadaceae; g__Cellulomonas; s__	0	0	0	0	0	1	0	0	0	0	14	88	0	0	0	0	0	0	0	0	0	0	0	0	46	0	0	9	0	0	0	0	0	0	0	10	0	6	4	7	12	0	0	0	5	0	0	0
ASV1453	k__Bacteria; p__FBP; c__; o__; f__; g__; s__	0	0	0	0	0	0	0	0	0	0	6	0	0	0	0	0	0	0	0	0	0	0	0	0	0	0	0	0	0	1	0	0	0	0	0	22	22	117	1	0	0	0	0	0	0	0	0	0
ASV1454	k__Bacteria; p__Proteobacteria; c__Alphaproteobacteria; o__Caulobacterales; f__Caulobacteraceae	1	0	0	20	0	29	3	0	0	0	7	1	4	0	0	0	33	0	0	0	0	0	0	0	0	0	0	0	0	1	11	0	2	0	0	5	0	0	0	28	15	1	0	0	2	0	0	0
ASV1455	k__Bacteria; p__Actinobacteria; c__Actinobacteria; o__Actinomycetales; f__Promicromonosporaceae	0	0	0	0	0	0	0	0	0	0	0	0	0	0	0	0	0	0	0	0	0	0	0	0	0	0	0	0	0	0	0	0	0	0	0	0	0	0	0	15	5	0	0	0	0	0	0	0
ASV1456	k__Bacteria; p__Proteobacteria; c__Gammaproteobacteria; o__Enterobacteriales; f__Enterobacteriaceae; g__Klebsiella; s__	0	0	0	0	0	0	0	0	0	0	0	0	0	0	0	0	0	2	0	0	0	0	0	0	0	0	0	0	0	0	0	0	0	0	0	0	0	0	0	0	0	0	0	0	0	0	0	0
ASV1457	k__Bacteria; p__Proteobacteria; c__Deltaproteobacteria; o__Myxococcales; f__; g__; s__	0	0	0	0	0	0	0	139	0	0	0	0	0	0	0	0	0	0	0	0	0	0	0	0	0	0	0	0	0	0	0	0	0	0	0	0	0	0	0	0	0	0	0	0	0	0	0	0
ASV1458	k__Bacteria; p__Bacteroidetes; c__Cytophagia; o__Cytophagales; f__Cytophagaceae; g__Hymenobacter; s__	0	0	0	23	0	2	0	0	8	13	0	8	0	0	0	96	0	0	0	0	0	0	1	0	0	0	0	0	0	0	0	0	0	0	0	0	0	0	0	0	0	0	0	0	0	0	0	0
ASV1459	k__Bacteria; p__Bacteroidetes; c__Flavobacteriia; o__Flavobacteriales; f__[Weeksellaceae]; g__Chryseobacterium; s__	0	0	0	0	0	0	0	0	0	120	0	2	0	0	0	0	0	0	0	0	0	0	0	0	0	0	0	0	0	0	0	0	0	0	0	0	0	0	0	0	0	0	0	0	0	0	0	0
ASV1460	k__Bacteria; p__Firmicutes; c__Bacilli; o__Lactobacillales; f__Streptococcaceae; g__Lactococcus; s__	0	8	2	0	0	1	6	0	115	13	0	0	8	6	0	1	0	0	2	0	1	4	0	0	0	0	0	20	0	0	0	0	0	0	0	0	22	0	0	0	0	0	0	0	0	0	0	0
ASV1461	k__Bacteria; p__Actinobacteria; c__Actinobacteria; o__Actinomycetales; f__Intrasporangiaceae; g__Phycicoccus; s__	0	0	0	6	0	32	0	0	15	1	7	53	0	10	0	25	0	0	0	0	0	0	0	0	0	0	1	0	0	0	0	0	0	0	0	0	0	0	0	11	16	1	0	0	17	0	0	0
ASV1462	k__Bacteria; p__Proteobacteria; c__Gammaproteobacteria; o__Enterobacteriales; f__Enterobacteriaceae	0	0	0	0	0	0	0	0	0	0	0	0	0	0	0	0	0	0	0	0	0	0	0	0	0	0	0	0	0	1	0	0	0	0	0	0	0	0	0	0	0	0	0	30	5	49	13	68
ASV1463	k__Bacteria; p__Proteobacteria; c__Alphaproteobacteria; o__Rhodospirillales; f__Rhodospirillaceae; g__Inquilinus; s__limosus	0	0	0	0	0	0	0	0	0	0	0	0	0	0	0	0	0	0	0	0	0	0	0	0	0	0	0	0	0	0	0	0	0	0	0	0	0	0	0	0	0	0	0	0	0	0	0	0
ASV1464	k__Bacteria; p__Bacteroidetes; c__[Saprospirae]; o__[Saprospirales]; f__Chitinophagaceae; g__; s__	0	0	0	8	0	63	0	0	4	0	72	0	0	0	7	0	1	0	0	0	0	14	0	0	1	0	0	0	0	0	0	0	0	0	0	0	0	0	0	0	2	0	1	0	0	0	0	0
ASV1465	k__Bacteria; p__Bacteroidetes; c__Sphingobacteriia; o__Sphingobacteriales; f__Sphingobacteriaceae; g__; s__	0	0	0	0	5	24	0	0	0	0	1	0	0	0	0	0	0	0	7	0	0	0	0	0	0	0	0	0	0	2	0	0	3	2	2	80	0	0	0	0	0	0	0	0	0	0	0	1
ASV1466	k__Bacteria; p__Proteobacteria; c__Alphaproteobacteria; o__Caulobacterales; f__Caulobacteraceae; g__Caulobacter; s__	0	0	0	44	0	17	0	0	6	0	56	0	0	1	0	0	1	0	0	0	0	0	0	0	1	1	2	0	0	0	0	0	1	0	0	0	0	4	0	8	17	1	0	0	7	0	1	0
ASV1467	k__Bacteria; p__Proteobacteria; c__Alphaproteobacteria; o__Sphingomonadales; f__Sphingomonadaceae; g__Novosphingobium; s__	0	10	0	46	7	0	7	0	4	0	3	0	3	0	14	0	1	4	0	0	0	0	43	0	0	3	0	0	0	0	0	0	0	0	0	17	0	0	0	0	0	0	0	0	0	0	0	0
ASV1468	k__Bacteria; p__Proteobacteria; c__Alphaproteobacteria; o__Sphingomonadales; f__Sphingomonadaceae; g__Kaistobacter; s__	0	0	0	25	0	0	0	0	0	0	16	0	0	0	0	2	0	0	0	0	0	0	0	0	0	0	0	0	0	0	0	0	0	0	0	0	20	0	0	56	114	0	2	0	0	0	0	0
ASV1469	k__Bacteria; p__Proteobacteria; c__Alphaproteobacteria; o__Rhizobiales; f__Hyphomicrobiaceae; g__Rhodoplanes; s__	0	0	0	0	0	0	0	0	0	0	0	0	0	0	0	0	0	0	0	0	0	0	0	0	0	0	0	0	0	0	0	0	0	0	0	0	0	0	0	7	11	0	1	0	0	0	0	0
ASV1470	k__Bacteria; p__Proteobacteria; c__Alphaproteobacteria; o__Rhodobacterales; f__Rhodobacteraceae	0	0	0	0	0	0	0	0	0	0	0	0	0	0	0	130	0	0	0	0	0	0	0	0	0	0	0	0	0	0	0	0	0	0	0	0	0	0	0	0	0	0	0	0	0	0	0	0
ASV1471	k__Bacteria; p__Proteobacteria; c__Alphaproteobacteria; o__Sphingomonadales; f__Sphingomonadaceae; g__Sphingomonas; s__	0	0	11	0	0	3	0	105	0	0	5	4	1	3	2	8	1	0	0	0	0	0	0	0	14	4	6	20	0	3	0	5	0	0	3	2	5	8	1	11	28	0	1	0	0	3	0	1
ASV1472	k__Bacteria; p__Proteobacteria; c__Gammaproteobacteria; o__Pseudomonadales; f__Moraxellaceae; g__Acinetobacter; s__johnsonii	0	0	0	0	0	0	0	0	0	0	1	0	0	0	0	0	0	0	0	0	0	0	0	0	0	0	0	0	0	8	61	0	4	0	0	0	80	30	0	0	0	0	0	0	0	0	0	0
ASV1473	k__Bacteria; p__Actinobacteria; c__Acidimicrobiia; o__Acidimicrobiales; f__; g__; s__	0	0	0	0	0	0	0	0	0	0	0	0	0	0	0	0	0	0	0	0	0	0	0	0	0	0	0	0	0	1	0	0	0	0	0	52	0	105	0	3	6	2	2	0	0	0	4	0
ASV1474	k__Bacteria; p__Proteobacteria; c__Alphaproteobacteria; o__Rhodospirillales; f__Acetobacteraceae; g__Roseococcus; s__	0	0	0	0	0	0	0	0	0	0	0	0	0	0	0	0	0	0	0	0	0	0	0	0	0	0	0	0	0	0	0	0	0	0	0	0	0	0	0	190	69	3	0	0	0	0	0	0
ASV1475	k__Bacteria; p__Bacteroidetes; c__Cytophagia; o__Cytophagales; f__Cytophagaceae; g__Dyadobacter; s__	0	0	0	20	0	50	0	0	29	143	2	7	0	0	0	0	9	5	26	0	0	0	9	0	7	1	11	17	14	0	0	0	0	0	0	0	0	169	0	17	1	0	0	0	1	10	0	2
ASV1476	k__Bacteria; p__Proteobacteria; c__Betaproteobacteria; o__Burkholderiales; f__Oxalobacteraceae	0	0	0	10	0	17	0	0	2	6	3	2	0	0	0	0	2	2	0	0	0	0	0	0	1	0	7	0	7	0	0	0	0	0	2	15	0	170	0	4	5	0	0	0	0	0	0	0
ASV1477	k__Bacteria; p__Bacteroidetes; c__Sphingobacteriia; o__Sphingobacteriales; f__Sphingobacteriaceae; g__Pedobacter; s__	0	0	0	0	0	6	0	0	0	0	0	0	1	0	0	0	0	2	0	0	0	0	0	0	0	1	0	0	0	7	0	5	118	0	0	0	0	0	0	1	2	0	0	0	0	0	2	2
ASV1478	k__Bacteria; p__Firmicutes; c__Bacilli; o__Bacillales; f__Paenibacillaceae; g__Cohnella; s__	0	0	0	0	0	0	0	0	0	0	0	0	0	0	0	0	0	0	0	0	0	0	0	0	0	0	0	0	0	0	0	75	0	0	0	0	86	0	0	0	0	0	0	0	0	0	0	0
ASV1479	k__Bacteria; p__Proteobacteria; c__Alphaproteobacteria; o__Sphingomonadales; f__Sphingomonadaceae; g__Sphingopyxis; s__alaskensis	0	0	5	0	4	0	0	0	3	0	1	0	13	0	0	0	0	0	0	0	0	0	0	0	0	50	2	0	0	1	0	14	3	0	0	0	0	16	6	18	39	2	2	0	1	0	0	0
ASV1480	k__Bacteria; p__Proteobacteria; c__Alphaproteobacteria; o__Rhizobiales; f__Hyphomicrobiaceae; g__Rhodoplanes; s__	0	0	0	11	0	9	1	0	0	0	11	0	11	0	0	0	9	0	0	0	0	0	0	0	0	0	0	0	0	0	0	0	0	0	0	0	0	0	0	160	94	8	12	0	0	0	0	0
ASV1481	k__Bacteria; p__Actinobacteria; c__Actinobacteria; o__Actinomycetales; f__Nocardioidaceae	0	0	0	3	0	34	0	0	6	0	14	51	3	1	0	0	19	0	0	0	0	0	0	0	1	0	0	0	0	0	0	0	0	0	2	0	0	0	0	2	7	9	5	0	3	0	0	0
ASV1482	k__Bacteria; p__Proteobacteria; c__Betaproteobacteria; o__Burkholderiales; f__Oxalobacteraceae; g__Janthinobacterium	0	0	10	0	0	6	0	0	0	80	1	2	0	1	0	8	0	0	2	0	0	4	0	0	0	0	0	0	0	10	9	0	0	1	7	3	20	0	0	41	11	0	0	0	0	0	0	0
ASV1483	k__Bacteria; p__Proteobacteria; c__Gammaproteobacteria; o__Enterobacteriales; f__Enterobacteriaceae	1	0	0	0	0	0	0	0	0	0	0	0	0	0	0	0	0	12	0	0	0	0	0	59	0	0	2	0	0	92	0	0	0	15	0	1	0	0	0	0	0	0	0	62	110	175	53	70
ASV1484	k__Bacteria; p__Proteobacteria; c__Gammaproteobacteria; o__Enterobacteriales; f__Enterobacteriaceae	0	0	0	0	0	0	0	0	0	0	0	0	0	0	0	0	0	0	0	0	0	0	0	0	0	0	0	0	0	0	0	0	0	0	0	0	0	0	0	0	0	0	0	0	0	0	0	0
ASV1485	k__Bacteria; p__Proteobacteria; c__Gammaproteobacteria; o__Pasteurellales; f__Pasteurellaceae; g__Aggregatibacter; s__segnis	0	0	0	0	0	0	0	147	0	0	0	0	0	0	0	0	0	0	0	0	0	0	0	0	0	0	0	0	0	0	0	0	0	0	0	0	0	1	0	0	0	0	0	0	0	0	0	0
ASV1486	k__Bacteria; p__Bacteroidetes; c__Cytophagia; o__Cytophagales; f__Cytophagaceae; g__Hymenobacter; s__	0	0	0	0	0	2	0	0	0	0	0	43	7	0	0	84	18	0	0	0	0	0	4	0	0	0	0	0	0	0	0	0	0	0	0	0	0	0	0	0	0	0	0	0	1	0	0	0
ASV1487	k__Bacteria; p__FBP; c__; o__; f__; g__; s__	0	0	0	49	0	0	0	0	0	0	0	0	70	0	0	0	9	0	0	0	0	0	0	0	3	0	0	0	0	0	0	0	0	0	6	0	0	0	0	0	0	0	0	0	0	0	0	0
ASV1488	k__Bacteria; p__Actinobacteria; c__Actinobacteria; o__Actinomycetales	0	0	0	4	0	0	0	0	12	0	37	0	0	14	6	0	5	0	0	0	0	9	0	0	69	0	0	0	3	0	0	1	8	1	1	3	12	6	0	4	0	0	0	0	3	0	3	0
ASV1489	k__Bacteria; p__Proteobacteria; c__Deltaproteobacteria; o__Myxococcales; f__; g__; s__	0	0	0	73	0	7	0	0	13	0	12	58	0	0	0	0	3	0	0	0	0	0	5	0	9	0	0	1	0	0	0	0	0	0	3	17	5	3	5	10	5	0	0	0	1	0	0	0
ASV1490	k__Bacteria; p__Actinobacteria; c__Thermoleophilia; o__Solirubrobacterales; f__Solirubrobacteraceae; g__; s__	0	0	0	0	0	0	0	0	0	0	0	0	14	0	3	0	0	0	0	0	0	0	0	0	15	0	0	0	0	0	0	1	40	1	5	4	21	8	1	3	3	0	1	0	58	0	0	0
ASV1491	k__Bacteria; p__Proteobacteria; c__Betaproteobacteria; o__Burkholderiales; f__Comamonadaceae	0	0	0	0	1	1	0	0	0	0	0	1	13	0	0	0	0	1	0	0	0	0	0	0	0	0	0	0	0	0	0	0	0	0	0	0	0	0	0	296	27	2	7	0	1	0	0	0
ASV1492	k__Bacteria; p__Actinobacteria; c__Actinobacteria; o__Actinomycetales; f__Nocardioidaceae; g__; s__	0	94	0	0	2	62	0	0	1	0	10	7	0	0	0	3	5	0	0	4	0	0	0	0	7	0	0	0	0	0	0	0	0	0	0	0	0	0	0	22	54	0	2	0	27	0	1	0
ASV1493	k__Bacteria; p__Bacteroidetes; c__Flavobacteriia; o__Flavobacteriales; f__[Weeksellaceae]; g__Chryseobacterium; s__	0	1	0	0	0	0	0	0	0	0	0	0	0	0	0	0	0	0	0	0	0	0	0	0	0	0	0	0	0	0	0	0	0	0	0	0	0	0	0	2	4	1	0	0	0	0	0	0
ASV1494	k__Bacteria; p__Actinobacteria; c__Actinobacteria; o__Actinomycetales; f__Microbacteriaceae	0	0	0	0	0	5	0	0	1	0	8	0	0	25	7	0	6	11	0	0	0	0	0	0	29	0	5	0	24	1	0	0	0	1	6	19	0	35	0	2	1	1	5	1	6	1	1	0
ASV1495	k__Bacteria; p__Proteobacteria; c__Alphaproteobacteria; o__Rhodospirillales; f__Rhodospirillaceae; g__; s__	0	0	0	0	0	0	0	0	0	0	0	0	0	0	0	0	0	0	0	0	0	0	0	11	3	2	10	30	0	4	6	45	21	3	9	16	14	30	1	1	0	0	0	0	0	0	0	0
ASV1496	k__Bacteria; p__Proteobacteria; c__Alphaproteobacteria; o__Sphingomonadales; f__Sphingomonadaceae; g__Sphingomonas; s__wittichii	0	0	0	0	0	0	0	0	0	0	0	0	0	0	0	0	0	0	0	0	0	0	0	0	0	0	0	0	0	0	0	0	0	0	0	2	0	159	0	1	3	0	0	0	1	0	0	0
ASV1497	k__Bacteria; p__Bacteroidetes; c__[Saprospirae]; o__[Saprospirales]; f__Chitinophagaceae; g__Sediminibacterium; s__	0	0	0	0	0	0	0	0	0	0	0	0	0	0	0	0	0	0	0	0	0	0	0	33	0	0	6	3	9	0	8	5	60	0	3	0	1	2	1	0	0	0	0	0	0	0	0	0
ASV1498	k__Bacteria; p__Actinobacteria; c__Thermoleophilia; o__Solirubrobacterales; f__; g__; s__	0	0	0	0	0	0	1	0	0	0	4	0	0	0	0	0	129	0	0	0	0	4	0	0	0	4	0	0	0	0	0	0	0	0	0	0	0	0	0	51	14	2	0	0	3	0	0	0
ASV1499	k__Bacteria; p__Proteobacteria; c__Alphaproteobacteria; o__Caulobacterales; f__Caulobacteraceae	0	0	0	38	1	21	0	31	0	0	13	0	34	0	0	0	1	0	0	0	0	0	0	0	2	0	0	33	0	1	1	5	2	1	0	1	1	1	1	163	11	0	1	0	8	0	0	0
ASV1500	k__Bacteria; p__Proteobacteria; c__Alphaproteobacteria; o__Sphingomonadales; f__Sphingomonadaceae; g__Sphingomonas; s__wittichii	0	0	0	23	0	7	0	0	10	0	49	7	3	0	0	0	32	8	14	0	0	0	0	0	0	0	0	0	0	0	0	0	0	0	0	0	0	0	0	15	4	1	0	0	2	0	0	0
ASV1501	k__Bacteria; p__Armatimonadetes; c__[Fimbriimonadia]; o__[Fimbriimonadales]; f__[Fimbriimonadaceae]; g__Fimbriimonas; s__	0	0	0	27	0	0	0	0	0	0	0	1	0	0	0	0	0	0	0	0	0	0	0	0	3	0	0	0	0	0	0	0	0	0	0	0	0	127	0	1	2	0	0	0	0	0	0	0
ASV1502	k__Bacteria; p__Proteobacteria; c__Gammaproteobacteria; o__Enterobacteriales; f__Enterobacteriaceae	2	0	0	0	0	0	0	0	0	0	0	0	0	0	0	0	0	1	0	1	0	0	0	4	0	0	0	0	0	0	0	0	0	5	0	0	0	0	0	0	0	0	0	11	9	45	25	18
ASV1503	k__Bacteria; p__Bacteroidetes; c__Cytophagia; o__Cytophagales; f__Cytophagaceae; g__Hymenobacter; s__	0	0	0	0	0	62	0	0	0	0	27	54	0	0	0	0	1	0	0	0	0	0	0	0	2	0	0	8	2	0	0	0	0	0	0	0	0	0	0	0	0	0	0	0	10	1	0	0
ASV1504	k__Bacteria; p__Proteobacteria; c__Alphaproteobacteria; o__Rhizobiales	1	0	0	0	0	0	0	0	0	0	0	0	0	0	0	0	0	0	0	0	0	0	0	0	0	0	0	0	0	0	0	0	0	0	0	0	0	0	0	0	1	0	1	0	0	0	0	0
ASV1505	k__Bacteria; p__Firmicutes; c__Bacilli; o__Bacillales; f__Paenibacillaceae; g__Paenibacillus; s__	0	0	0	3	13	54	1	0	0	0	0	0	0	0	0	0	39	0	0	6	0	90	0	0	0	0	0	0	0	0	0	0	0	0	0	0	0	0	0	0	0	0	0	0	0	0	0	0
ASV1506	k__Bacteria; p__FBP; c__; o__; f__; g__; s__	0	0	0	36	0	1	0	0	34	0	10	0	0	0	14	0	3	0	0	0	0	0	0	0	6	0	0	0	4	0	0	0	0	0	0	4	2	68	0	0	0	0	0	1	0	0	0	0
ASV1507	k__Bacteria; p__Proteobacteria; c__Alphaproteobacteria; o__Sphingomonadales; f__Sphingomonadaceae; g__Sphingomonas; s__wittichii	0	0	0	0	0	0	0	0	0	0	0	0	0	0	0	0	0	0	0	0	0	0	0	0	0	0	0	0	0	0	0	56	30	0	0	0	0	57	0	0	8	0	1	0	0	0	0	0
ASV1508	k__Bacteria; p__Proteobacteria; c__Alphaproteobacteria; o__Rhizobiales; f__Beijerinckiaceae; g__; s__	0	0	0	0	0	0	0	0	0	0	0	0	0	0	0	0	0	0	0	0	0	0	0	0	25	0	1	0	0	3	0	0	10	0	2	10	0	106	0	0	0	0	0	0	0	0	0	0
ASV1509	k__Bacteria; p__Bacteroidetes; c__Flavobacteriia; o__Flavobacteriales; f__Flavobacteriaceae; g__Flavobacterium; s__	0	0	0	0	0	0	4	0	0	0	0	0	0	0	0	0	145	0	0	0	0	0	0	0	0	0	0	0	0	0	0	0	0	0	0	11	0	0	0	0	0	0	0	0	0	0	0	0
ASV1510	k__Bacteria; p__Proteobacteria; c__Gammaproteobacteria	898	1	0	0	6	0	20	0	2	0	1	0	0	30	6	0	245	567	19	976	4	10	12	164	0	1	18	0	11	312	1	1	1	248	0	15	5	0	0	1	7	221	30	174	242	174	41	65
ASV1511	k__Bacteria; p__Proteobacteria; c__Alphaproteobacteria; o__Sphingomonadales; f__Sphingomonadaceae; g__Sphingobium; s__	0	0	0	0	0	0	0	0	0	0	0	0	0	0	0	0	0	0	0	0	0	0	0	0	0	0	0	0	0	0	0	0	0	0	0	0	0	0	0	44	1	0	2	0	0	0	0	0
ASV1512	k__Bacteria; p__Bacteroidetes; c__Bacteroidia; o__Bacteroidales; f__[Paraprevotellaceae]; g__[Prevotella]; s__	0	0	0	0	0	0	0	97	0	36	0	0	0	0	0	0	0	0	0	0	0	0	0	0	0	0	0	0	0	0	0	0	0	0	0	0	0	0	0	0	0	0	0	0	0	0	0	0
ASV1513	k__Bacteria; p__Gemmatimonadetes; c__Gemmatimonadetes; o__Gemmatimonadales; f__Ellin5301; g__; s__	0	0	11	27	7	54	1	0	10	0	2	31	32	21	0	62	4	0	0	0	0	13	0	0	0	0	0	0	0	0	0	0	0	0	0	0	0	0	0	0	0	0	0	0	0	0	0	0
ASV1514	k__Bacteria; p__Proteobacteria; c__Gammaproteobacteria; o__Enterobacteriales; f__Enterobacteriaceae	0	0	0	0	0	0	0	0	0	0	0	0	0	0	0	0	0	0	0	0	0	0	0	0	0	0	0	0	0	0	0	0	0	0	0	0	0	0	0	0	0	0	0	0	0	0	0	0
ASV1515	k__Bacteria; p__Proteobacteria; c__Gammaproteobacteria; o__Enterobacteriales; f__Enterobacteriaceae; g__Enterobacter; s__	0	0	0	0	0	0	0	0	0	0	0	0	0	0	0	0	0	0	0	0	0	0	0	0	0	0	0	0	0	0	0	0	0	0	0	0	0	0	0	0	0	0	0	0	0	0	0	0
ASV1516	k__Bacteria; p__Proteobacteria; c__Alphaproteobacteria; o__Rhizobiales; f__Rhizobiaceae	2	0	0	0	0	0	0	0	0	0	0	0	0	0	0	0	0	0	0	0	0	0	0	5	0	0	0	0	0	1	0	0	0	0	0	0	0	0	0	1	1	2	19	0	2	3	0	26
ASV1517	k__Bacteria; p__Firmicutes; c__Clostridia; o__Clostridiales; f__[Tissierellaceae]; g__Anaerococcus; s__	0	0	71	0	0	0	0	46	0	0	0	0	0	0	0	0	0	0	0	0	0	0	0	0	0	0	0	0	0	0	0	0	0	0	0	0	0	0	0	0	0	0	0	0	0	0	0	0
ASV1518	k__Bacteria; p__Proteobacteria; c__Gammaproteobacteria; o__Enterobacteriales; f__Enterobacteriaceae	0	0	0	0	0	0	0	0	0	0	0	0	0	0	199	0	0	0	0	0	0	0	0	0	0	0	0	0	0	0	0	0	0	0	0	0	0	0	0	0	0	0	0	0	0	0	0	0
ASV1519	k__Bacteria; p__Proteobacteria; c__Alphaproteobacteria; o__Rhizobiales; f__Bradyrhizobiaceae; g__Balneimonas; s__	0	0	0	0	4	12	0	0	4	0	12	0	14	7	0	10	4	1	0	0	3	2	0	0	9	0	8	0	6	0	0	0	0	0	0	0	1	25	0	14	23	2	7	0	4	0	0	0
ASV1520	k__Bacteria; p__Bacteroidetes; c__Cytophagia; o__Cytophagales; f__Cytophagaceae; g__Hymenobacter; s__	0	0	0	0	0	4	0	0	0	0	0	0	0	0	0	0	0	0	0	0	0	0	0	0	120	0	0	0	0	0	0	0	0	0	4	0	0	0	0	0	1	0	0	0	2	0	0	0
ASV1521	k__Bacteria; p__Actinobacteria; c__Actinobacteria; o__Actinomycetales; f__Frankiaceae	1	0	0	0	0	3	0	0	3	0	8	0	0	7	0	0	24	0	0	0	0	0	0	0	40	4	2	28	0	3	0	0	21	0	0	3	2	29	0	6	6	0	1	0	7	0	0	2
ASV1522	k__Bacteria; p__Proteobacteria; c__Alphaproteobacteria; o__Sphingomonadales; f__Sphingomonadaceae; g__Sphingomonas; s__wittichii	0	0	0	0	0	0	0	0	1	0	24	0	0	3	12	6	2	0	16	0	0	0	9	0	1	0	3	0	6	0	0	0	6	0	1	22	0	46	0	1	2	0	1	0	0	1	0	1
ASV1523	k__Bacteria; p__Bacteroidetes; c__[Saprospirae]; o__[Saprospirales]; f__Chitinophagaceae; g__Segetibacter; s__	0	0	0	0	0	0	0	0	0	0	0	0	0	0	0	0	0	0	0	0	0	0	0	0	0	0	0	2	16	0	0	0	0	0	0	0	61	61	0	0	0	0	0	0	0	0	0	0
ASV1524	k__Bacteria; p__Proteobacteria; c__Alphaproteobacteria; o__Rhizobiales; f__Hyphomicrobiaceae; g__Devosia; s__	0	0	0	39	0	5	0	0	6	0	0	2	0	0	0	0	0	0	1	0	0	4	0	0	12	1	0	21	9	3	8	0	2	0	1	12	16	0	6	13	16	0	1	0	4	0	0	0
ASV1525	k__Bacteria; p__Proteobacteria; c__Alphaproteobacteria; o__Rhizobiales; f__Phyllobacteriaceae; g__Mesorhizobium; s__	0	0	0	0	0	0	0	0	0	0	0	0	0	0	0	0	0	0	0	0	0	0	0	0	0	0	0	0	0	0	0	0	0	0	0	0	0	0	0	201	39	10	0	0	0	0	0	0
ASV1526	k__Bacteria; p__Proteobacteria; c__Alphaproteobacteria; o__Rhizobiales; f__Xanthobacteraceae	0	0	0	0	0	0	0	0	0	0	0	0	0	0	0	0	0	0	0	0	0	0	0	0	0	0	0	0	0	0	0	0	0	0	0	0	0	0	0	225	20	1	7	0	0	0	0	0
ASV1527	k__Bacteria; p__Bacteroidetes; c__Sphingobacteriia; o__Sphingobacteriales; f__Sphingobacteriaceae; g__Pedobacter; s__	0	0	0	0	0	0	0	0	0	0	0	0	0	0	0	0	0	0	0	0	0	0	0	0	0	0	0	0	0	0	0	0	0	0	0	0	0	0	0	171	72	12	16	0	0	0	0	0
ASV1528	k__Bacteria; p__Planctomycetes; c__Phycisphaerae; o__Phycisphaerales; f__; g__; s__	2	5	0	45	7	0	18	0	17	0	12	0	0	0	0	0	5	2	8	1	21	4	15	0	0	0	0	0	0	0	0	0	0	0	0	0	0	0	0	0	0	0	0	0	0	0	0	0
ASV1529	k__Bacteria; p__FBP; c__; o__; f__; g__; s__	0	0	0	0	0	0	0	0	0	0	0	0	0	0	1	0	0	0	0	0	0	45	0	0	49	0	0	0	3	0	0	0	0	1	13	29	4	0	0	0	0	0	0	0	0	0	0	0
ASV1530	k__Bacteria; p__Firmicutes; c__Bacilli; o__Bacillales; f__Paenibacillaceae; g__Paenibacillus	0	0	0	0	0	0	0	0	0	0	0	0	0	0	0	0	0	0	0	0	0	0	0	0	0	0	0	0	0	23	21	42	3	0	5	1	64	0	0	0	0	0	0	0	0	0	0	0
ASV1531	k__Bacteria; p__Actinobacteria; c__Actinobacteria; o__Actinomycetales; f__Nocardioidaceae; g__; s__	0	0	0	0	0	0	0	0	0	0	0	0	0	0	0	0	0	0	0	0	0	0	0	0	28	0	0	0	0	0	0	0	29	0	0	5	52	64	0	0	0	0	0	0	0	0	0	0
ASV1532	k__Bacteria; p__Proteobacteria; c__Gammaproteobacteria; o__Pseudomonadales; f__Moraxellaceae; g__Acinetobacter; s__schindleri	0	0	1	0	0	0	0	0	0	0	1	0	0	0	0	0	0	0	0	0	0	7	0	0	1	0	10	58	0	0	11	8	0	0	1	15	17	21	1	0	0	0	0	0	0	0	0	0
ASV1533	k__Bacteria; p__Proteobacteria; c__Alphaproteobacteria; o__Rhizobiales	0	0	0	3	0	0	0	0	0	0	0	0	0	0	0	0	0	0	0	0	0	0	0	0	51	0	6	4	0	0	0	0	0	0	0	0	32	73	5	0	0	0	0	0	0	0	0	0
ASV1534	k__Bacteria; p__Proteobacteria; c__Gammaproteobacteria; o__Enterobacteriales; f__Enterobacteriaceae; g__Erwinia; s__soli	0	0	0	0	0	0	0	0	0	0	0	0	0	0	0	0	0	0	0	0	0	0	0	0	0	0	0	0	0	0	0	0	0	0	0	0	0	0	0	0	0	0	0	0	0	0	0	0
ASV1535	k__Bacteria; p__Proteobacteria; c__Gammaproteobacteria; o__Pseudomonadales; f__Pseudomonadaceae; g__Pseudomonas	0	0	0	0	0	0	0	0	0	0	0	0	0	0	0	0	0	0	0	0	0	0	0	0	0	0	0	0	0	0	0	0	0	0	0	0	0	0	0	0	0	0	0	0	0	0	0	0
ASV1536	k__Bacteria; p__Proteobacteria; c__Gammaproteobacteria; o__Xanthomonadales; f__Xanthomonadaceae; g__Stenotrophomonas	17	0	0	0	0	19	0	0	0	0	0	0	0	0	0	0	0	0	0	0	0	0	0	1	0	0	0	0	0	0	0	0	0	0	0	0	0	0	0	2	7	0	0	0	1	0	0	6
ASV1537	k__Bacteria; p__FBP; c__; o__; f__; g__; s__	0	0	0	0	0	26	0	0	0	0	0	0	97	0	0	0	0	0	0	0	0	0	0	0	0	0	0	0	0	0	0	0	0	0	0	0	0	0	0	0	0	0	0	0	0	0	0	0
ASV1538	k__Bacteria; p__Bacteroidetes; c__Cytophagia; o__Cytophagales; f__Cytophagaceae; g__Adhaeribacter; s__	0	0	0	56	0	2	0	0	37	6	2	2	4	0	0	0	2	0	0	0	0	0	0	0	0	0	0	37	5	0	0	0	0	0	0	0	0	0	0	0	0	0	0	0	0	0	0	0
ASV1539	k__Bacteria; p__Bacteroidetes; c__Cytophagia; o__Cytophagales; f__Cytophagaceae; g__Hymenobacter; s__	0	0	0	0	0	4	0	0	0	40	1	19	0	0	0	0	7	1	3	0	0	0	0	0	0	0	0	0	46	0	0	0	0	0	0	0	0	0	0	0	0	0	0	0	2	0	0	0
ASV1540	k__Bacteria; p__Proteobacteria; c__Alphaproteobacteria; o__Sphingomonadales; f__Sphingomonadaceae; g__Sphingomonas; s__wittichii	0	0	0	0	0	0	0	0	0	0	2	0	0	0	0	0	0	0	0	0	0	0	0	0	44	0	0	0	0	0	0	0	7	0	0	2	0	96	0	0	1	0	1	0	0	0	0	0
ASV1541	k__Bacteria; p__Actinobacteria; c__Actinobacteria; o__Actinomycetales; f__Geodermatophilaceae	0	0	0	0	0	0	0	0	0	0	4	0	0	0	0	0	0	0	0	0	0	0	0	0	132	0	3	0	14	0	0	0	16	0	0	4	0	13	1	0	1	0	0	1	0	0	0	0
ASV1542	k__Bacteria; p__Bacteroidetes; c__Bacteroidia; o__Bacteroidales; f__Bacteroidaceae; g__Bacteroides; s__uniformis	0	0	0	0	0	0	0	0	0	0	0	0	0	0	0	0	0	0	0	0	0	0	0	0	0	0	0	0	0	1	0	0	0	0	0	59	0	71	0	0	0	1	0	0	0	0	2	0
ASV1543	k__Bacteria; p__Proteobacteria; c__Alphaproteobacteria; o__Caulobacterales; f__Caulobacteraceae; g__; s__	0	0	0	0	0	0	0	0	0	0	0	0	0	0	0	0	1	0	0	0	0	0	0	0	74	0	0	3	0	0	1	0	0	0	0	7	0	54	1	0	0	0	0	0	0	0	0	0
ASV1544	k__Bacteria; p__Actinobacteria; c__Actinobacteria; o__Actinomycetales; f__Corynebacteriaceae; g__Corynebacterium; s__	0	1	79	0	0	3	0	0	0	0	0	0	0	0	0	0	0	0	0	0	0	5	2	0	4	0	2	56	0	0	0	2	7	2	4	8	18	50	1	1	0	0	0	0	0	0	0	0
ASV1545	k__Bacteria; p__Actinobacteria; c__Actinobacteria; o__Actinomycetales; f__Promicromonosporaceae; g__Cellulosimicrobium; s__	29	0	0	0	0	0	0	0	0	0	0	0	0	0	0	0	0	0	0	0	0	0	0	0	6	0	1	0	0	0	0	0	0	0	0	0	54	57	0	3	1	0	0	0	1	0	0	0
ASV1546	k__Bacteria; p__Proteobacteria; c__Alphaproteobacteria; o__Rhizobiales; f__Phyllobacteriaceae	0	0	0	0	0	0	0	0	0	0	0	0	0	0	0	0	0	0	0	0	0	0	0	0	0	0	0	0	0	0	0	0	0	0	0	0	0	0	0	3	4	1	0	0	0	0	0	0
ASV1547	k__Bacteria; p__Proteobacteria; c__Gammaproteobacteria; o__Enterobacteriales; f__Enterobacteriaceae	0	0	0	0	0	0	4	0	1	0	0	0	0	0	0	0	0	1	0	1	0	0	0	11	1	0	5	0	2	16	0	0	0	60	0	1	1	0	0	0	0	0	0	31	71	119	28	10
ASV1548	k__Bacteria; p__Proteobacteria; c__Gammaproteobacteria; o__Enterobacteriales; f__Enterobacteriaceae	1	0	0	0	0	0	0	0	0	0	0	0	0	0	0	0	1	0	0	1	0	0	0	2	0	0	0	0	0	1	0	0	0	3	0	0	0	0	0	0	0	1	0	12	5	36	12	10
ASV1549	k__Bacteria; p__Proteobacteria; c__Alphaproteobacteria; o__Rhizobiales; f__Methylobacteriaceae; g__Methylobacterium	0	149	0	1	4	0	1	0	0	0	0	0	0	0	0	0	0	0	0	0	0	0	0	0	0	0	0	0	0	0	0	0	0	0	0	0	0	0	0	0	1	0	0	0	13	1	1	1
ASV1550	k__Bacteria; p__Proteobacteria; c__Alphaproteobacteria; o__Rhodospirillales; f__Acetobacteraceae; g__Roseomonas; s__	0	0	0	0	0	0	0	0	4	0	10	0	0	0	0	0	9	0	0	0	0	0	0	0	0	0	0	0	0	0	0	0	0	0	0	0	0	0	0	5	11	52	39	0	2	0	0	0
ASV1551	k__Bacteria; p__Proteobacteria; c__Alphaproteobacteria; o__Rhodospirillales; f__Rhodospirillaceae; g__; s__	0	0	0	0	0	0	0	0	0	0	0	0	0	0	0	122	0	0	0	0	0	0	0	0	0	0	0	0	0	0	0	0	0	0	0	0	0	0	0	0	0	0	0	0	0	0	0	0
ASV1552	k__Bacteria; p__Proteobacteria; c__Alphaproteobacteria; o__Rhodospirillales; f__Rhodospirillaceae; g__Skermanella; s__	0	0	0	10	0	0	0	0	0	0	0	0	0	1	0	0	0	0	0	0	0	0	0	0	90	0	17	0	0	0	0	0	0	0	0	0	23	10	0	0	0	0	0	0	0	0	0	0
ASV1553	k__Bacteria; p__Armatimonadetes; c__Armatimonadia; o__Armatimonadales; f__Armatimonadaceae; g__; s__	0	0	0	0	0	0	0	0	0	0	5	0	0	0	0	0	0	0	0	0	0	0	0	0	34	0	0	73	7	3	0	2	0	0	0	6	0	0	0	0	0	0	0	0	0	0	0	0
ASV1554	k__Bacteria; p__Proteobacteria; c__Betaproteobacteria; o__Burkholderiales; f__Oxalobacteraceae; g__Janthinobacterium; s__	0	0	0	0	0	1	0	0	0	0	0	0	0	0	0	1	9	0	0	0	0	0	0	0	0	0	36	0	87	1	65	0	0	0	0	0	0	2	0	0	0	0	0	0	0	0	0	0
ASV1555	k__Bacteria; p__Bacteroidetes; c__Cytophagia; o__Cytophagales; f__Cytophagaceae; g__Hymenobacter; s__	0	0	0	0	0	0	0	0	0	0	2	0	0	0	0	0	0	0	0	0	0	0	0	0	102	0	0	1	0	0	0	0	0	1	17	1	0	1	0	1	0	0	0	0	0	0	0	0
ASV1556	k__Bacteria; p__Acidobacteria; c__Acidobacteriia; o__Acidobacteriales; f__Acidobacteriaceae; g__Terriglobus; s__	0	2	0	0	95	2	7	0	24	0	1	0	0	0	0	0	0	0	0	0	0	3	0	0	0	0	0	0	0	0	0	0	0	0	2	6	0	0	0	0	1	0	0	0	0	0	0	1
ASV1557	k__Bacteria; p__Actinobacteria; c__Actinobacteria; o__Actinomycetales; f__Dermabacteraceae; g__Brachybacterium; s__	0	0	0	0	3	0	0	0	0	0	0	0	0	0	0	0	0	0	0	0	0	0	0	0	0	0	0	0	0	0	0	0	0	0	0	0	0	0	0	1	0	0	0	0	0	0	0	0
ASV1558	k__Bacteria; p__Proteobacteria; c__Gammaproteobacteria; o__Enterobacteriales; f__Enterobacteriaceae	0	0	0	0	0	0	0	0	0	0	0	0	0	0	0	0	0	0	0	0	0	0	0	0	0	0	0	0	0	0	0	0	0	0	0	0	0	0	0	0	0	0	0	0	0	0	0	0
ASV1559	k__Bacteria; p__Actinobacteria; c__Actinobacteria; o__Actinomycetales; f__Geodermatophilaceae; g__; s__	0	0	3	0	0	4	0	0	4	0	0	8	0	19	0	58	7	0	0	0	0	0	3	0	0	1	0	17	3	0	0	0	0	0	0	0	0	0	0	1	0	0	2	0	0	0	0	0
ASV1560	k__Bacteria; p__Proteobacteria; c__Alphaproteobacteria; o__Sphingomonadales; f__Sphingomonadaceae; g__Sphingomonas; s__	0	0	0	0	0	11	0	0	2	0	3	0	0	1	0	0	2	0	9	0	0	0	0	0	2	2	0	7	1	0	0	7	0	0	14	63	0	29	0	0	4	0	0	0	0	0	0	0
ASV1561	k__Bacteria; p__Actinobacteria; c__Actinobacteria; o__Actinomycetales; f__Microbacteriaceae; g__Agromyces; s__	0	0	0	0	0	37	2	0	10	0	0	15	0	0	0	26	0	8	0	0	3	0	0	0	5	0	13	0	4	0	4	3	0	0	0	0	0	32	0	16	2	0	0	0	1	0	0	0
ASV1562	k__Bacteria; p__Proteobacteria; c__Alphaproteobacteria; o__Sphingomonadales; f__Sphingomonadaceae; g__Sphingomonas; s__	0	0	0	0	0	0	0	0	0	0	2	0	0	57	0	0	0	0	0	0	0	0	0	0	2	0	0	0	9	0	0	1	0	0	0	21	0	25	0	0	1	0	0	0	0	0	0	0
ASV1563	k__Bacteria; p__Proteobacteria; c__Alphaproteobacteria; o__Sphingomonadales; f__Sphingomonadaceae	0	0	14	3	0	19	4	0	0	0	2	0	0	9	0	93	0	0	0	0	0	0	0	0	9	2	9	7	0	0	0	0	0	0	1	0	0	2	0	0	0	0	0	0	0	0	0	0
ASV1564	k__Bacteria; p__Actinobacteria; c__Actinobacteria; o__Actinomycetales; f__Nocardioidaceae; g__; s__	0	0	0	0	0	0	1	0	0	0	0	0	0	0	0	0	0	0	0	0	0	0	0	0	0	0	0	0	3	0	0	0	0	0	1	0	0	144	3	8	34	0	6	0	1	0	0	0
ASV1565	k__Bacteria; p__Actinobacteria; c__Actinobacteria; o__Actinomycetales; f__Nocardioidaceae; g__; s__	0	0	0	0	0	12	0	0	37	9	70	3	0	6	0	0	4	0	1	0	0	0	0	0	30	0	1	0	0	0	0	0	0	0	0	0	0	1	0	40	50	0	9	1	60	2	0	0
ASV1566	k__Bacteria; p__Actinobacteria; c__Actinobacteria; o__Actinomycetales; f__Nocardioidaceae; g__; s__	0	0	0	0	0	0	0	0	0	0	0	0	0	0	0	0	7	0	2	0	0	0	0	0	0	0	0	0	0	0	0	0	0	0	0	0	0	0	0	13	3	0	0	2	0	0	0	0
ASV1567	k__Bacteria; p__Actinobacteria; c__Actinobacteria; o__Actinomycetales; f__Streptomycetaceae; g__Streptomyces; s__	1	0	0	0	0	1	1	0	0	0	0	0	0	3	0	0	0	0	0	0	0	0	0	0	0	0	4	25	0	0	0	0	0	0	46	5	0	0	0	14	40	0	0	0	0	0	0	0
ASV1568	k__Bacteria; p__Firmicutes; c__Clostridia; o__Clostridiales; f__[Tissierellaceae]; g__Anaerococcus; s__	0	0	2	0	0	0	0	141	0	13	0	0	0	0	0	0	0	0	0	0	0	0	0	0	0	0	0	0	0	0	0	0	0	0	0	0	0	0	0	0	0	0	0	0	0	0	0	0
ASV1569	k__Bacteria; p__Bacteroidetes; c__Bacteroidia; o__Bacteroidales; f__[Paraprevotellaceae]; g__[Prevotella]; s__	0	0	0	0	0	0	0	0	0	116	0	2	0	0	0	0	0	0	0	0	0	0	0	0	0	0	0	0	0	0	0	0	0	0	0	0	0	0	0	0	0	0	0	0	0	0	0	0
ASV1570	k__Bacteria; p__Bacteroidetes; c__Cytophagia; o__Cytophagales; f__Cytophagaceae; g__Hymenobacter; s__	0	0	0	0	0	0	0	0	0	0	6	0	0	0	0	0	0	0	0	1	0	0	11	0	4	2	1	2	0	0	0	0	0	0	94	1	0	0	0	0	0	0	0	0	0	0	0	0
ASV1571	k__Bacteria; p__Acidobacteria; c__Solibacteres; o__Solibacterales; f__; g__; s__	0	0	5	0	0	0	0	0	0	34	7	1	20	0	0	0	0	0	0	0	0	0	0	5	0	0	2	0	4	1	0	17	23	0	0	0	0	0	3	0	0	0	0	0	0	0	0	0
ASV1572	k__Bacteria; p__Proteobacteria; c__Gammaproteobacteria; o__Pseudomonadales; f__Pseudomonadaceae; g__Pseudomonas	1	0	0	1	1	0	0	0	0	0	1	0	0	0	2	0	1	0	0	1	1	0	0	0	0	0	0	0	0	0	0	0	0	0	0	0	155	0	0	0	0	0	0	0	0	0	0	0
ASV1573	k__Bacteria; p__Proteobacteria; c__Alphaproteobacteria; o__Rhizobiales; f__Hyphomicrobiaceae; g__Rhodoplanes; s__	0	0	0	9	0	7	0	0	7	0	3	0	16	0	0	0	7	0	0	0	0	0	0	0	0	0	0	11	0	0	0	0	0	0	0	0	0	0	0	114	89	0	0	0	2	0	0	0
ASV1574	k__Bacteria; p__Bacteroidetes; c__Cytophagia; o__Cytophagales; f__Cytophagaceae; g__; s__	0	0	0	0	0	0	0	0	0	0	0	0	0	0	0	0	0	0	0	0	0	0	0	0	0	0	0	0	0	0	0	0	0	0	0	0	0	0	0	152	0	23	0	0	0	0	0	0
ASV1575	k__Bacteria; p__Proteobacteria; c__Alphaproteobacteria; o__Rhizobiales; f__Beijerinckiaceae; g__Beijerinckia; s__	0	0	0	0	0	22	0	0	12	0	13	1	31	0	0	14	5	0	0	0	0	0	0	0	9	0	2	0	0	0	0	0	2	0	7	11	0	0	0	16	13	0	0	0	2	0	0	0
ASV1576	k__Bacteria; p__Proteobacteria; c__Gammaproteobacteria; o__Enterobacteriales; f__Enterobacteriaceae	0	0	0	0	0	0	0	0	0	0	0	0	0	0	0	0	0	0	0	4	0	0	0	0	0	0	0	0	0	0	0	0	0	0	0	0	0	0	0	0	0	0	0	14	2	22	12	2
ASV1577	k__Bacteria; p__Actinobacteria; c__Actinobacteria; o__Actinomycetales	0	187	0	0	0	0	1	0	0	0	0	0	0	0	0	0	0	0	0	0	0	0	0	0	0	0	0	0	0	0	0	0	0	0	0	0	0	0	0	0	0	0	0	0	0	0	0	0
ASV1578	k__Bacteria; p__Proteobacteria; c__Alphaproteobacteria; o__Sphingomonadales; f__Sphingomonadaceae; g__Sphingomonas; s__wittichii	0	1	0	2	0	12	0	0	4	56	49	3	1	2	2	0	1	0	0	0	0	0	0	0	2	0	0	0	0	0	0	0	0	0	0	0	0	0	0	2	2	0	0	0	0	0	0	0
ASV1579	k__Bacteria; p__Bacteroidetes; c__Flavobacteriia; o__Flavobacteriales; f__Flavobacteriaceae; g__Flavobacterium; s__	0	0	0	0	0	0	0	0	0	0	0	0	0	0	0	0	0	0	0	0	0	0	0	0	0	0	23	0	104	0	0	0	0	0	0	0	0	0	0	0	0	0	0	0	0	0	0	0
ASV1580	k__Bacteria; p__Actinobacteria; c__Actinobacteria; o__Actinomycetales; f__Nocardioidaceae; g__Nocardioides	0	0	0	28	0	0	0	0	0	0	0	32	23	0	0	0	0	0	0	0	0	0	0	0	22	6	1	4	0	5	1	0	17	0	0	0	0	0	0	8	9	0	1	0	15	0	4	0
ASV1581	k__Bacteria; p__Proteobacteria; c__Betaproteobacteria; o__Burkholderiales; f__Oxalobacteraceae; g__Janthinobacterium; s__	0	0	0	0	0	59	0	0	0	0	1	0	0	2	0	0	22	4	0	0	0	0	0	0	12	0	10	0	21	3	4	0	0	0	18	3	0	2	0	3	0	0	0	0	0	0	1	0
ASV1582	k__Bacteria; p__Proteobacteria; c__Alphaproteobacteria; o__Rhodospirillales; f__Rhodospirillaceae; g__Skermanella; s__	0	0	0	4	6	17	0	0	0	0	4	0	41	11	0	0	0	0	0	0	0	13	0	0	24	1	0	0	0	0	0	0	0	0	0	2	15	13	0	2	5	1	0	0	0	0	0	0
ASV1583	k__Bacteria; p__Proteobacteria; c__Gammaproteobacteria; o__Enterobacteriales; f__Enterobacteriaceae	0	0	0	0	0	0	0	0	0	0	1	0	0	0	0	0	0	0	0	1	0	0	1	0	0	0	0	0	0	0	0	0	0	1	0	0	0	0	0	0	0	0	0	0	0	0	0	0
ASV1584	k__Bacteria; p__Proteobacteria; c__Alphaproteobacteria; o__Rhizobiales; f__Rhizobiaceae; g__Agrobacterium; s__	0	1	0	2	8	0	0	0	23	0	56	0	0	14	24	0	39	82	24	0	0	44	0	2	2	25	0	0	0	0	0	0	0	0	0	0	0	0	0	39	42	12	104	0	9	2	0	4
ASV1585	k__Bacteria; p__Actinobacteria; c__Acidimicrobiia; o__Acidimicrobiales; f__koll13; g__; s__	0	0	0	0	0	0	0	0	0	0	0	0	0	0	0	142	0	0	0	0	0	0	0	0	0	0	0	0	0	0	0	0	0	0	0	0	0	0	0	0	0	0	0	0	0	0	0	0
ASV1586	k__Bacteria; p__Gemmatimonadetes; c__Gemm-3; o__; f__; g__; s__	0	0	0	0	0	0	0	0	0	0	0	0	0	0	0	0	0	0	0	0	0	0	0	5	49	0	0	26	0	3	0	18	29	0	0	0	0	0	0	0	0	0	0	0	0	0	0	0
ASV1587	k__Bacteria; p__Proteobacteria; c__Alphaproteobacteria; o__Rhizobiales; f__Beijerinckiaceae; g__; s__	0	0	0	0	0	0	0	0	0	0	1	0	0	0	0	0	0	0	0	0	0	0	0	0	36	0	0	8	0	0	0	2	5	2	12	5	64	8	1	0	4	0	0	0	0	0	0	0
ASV1588	k__Bacteria; p__Gemmatimonadetes; c__Gemmatimonadetes; o__KD8-87; f__; g__; s__	0	0	0	0	0	0	0	0	0	0	0	0	0	0	0	0	0	0	0	0	0	0	0	0	0	0	52	0	0	0	0	0	0	0	0	0	0	0	144	0	0	0	0	0	0	0	0	0
ASV1589	k__Bacteria; p__Bacteroidetes; c__[Saprospirae]; o__[Saprospirales]; f__Chitinophagaceae; g__; s__	0	0	0	0	0	0	0	0	0	0	0	0	0	0	11	37	0	0	0	0	0	0	0	0	2	0	14	0	1	0	6	9	0	0	10	28	0	0	0	3	3	0	1	0	0	0	0	0
ASV1590	k__Bacteria; p__Bacteroidetes; c__Flavobacteriia; o__Flavobacteriales; f__[Weeksellaceae]; g__Chryseobacterium; s__	0	0	0	72	0	0	1	0	0	0	0	0	8	0	0	0	50	0	0	0	0	0	0	0	0	0	0	0	12	0	0	0	0	0	0	0	0	0	0	0	2	0	0	0	0	0	0	0
ASV1591	k__Bacteria; p__Actinobacteria; c__Actinobacteria; o__Actinomycetales; f__Micromonosporaceae	1	0	0	3	0	0	1	0	0	0	0	0	0	0	0	0	0	0	0	0	0	0	0	0	0	0	0	0	0	0	0	0	0	0	0	0	118	0	0	16	49	1	5	1	9	11	1	0
ASV1592	k__Bacteria; p__Proteobacteria; c__Gammaproteobacteria; o__Xanthomonadales; f__Xanthomonadaceae; g__Stenotrophomonas; s__maltophilia	111	1	0	0	0	0	0	0	0	0	0	3	0	0	0	0	0	0	0	0	0	0	0	0	0	0	0	4	0	0	0	0	0	0	0	0	0	0	0	3	5	3	1	0	0	0	0	35
ASV1593	k__Bacteria; p__Proteobacteria; c__Alphaproteobacteria; o__Sphingomonadales; f__Sphingomonadaceae; g__Sphingomonas; s__	0	0	0	0	0	1	0	0	0	0	0	0	0	0	0	0	0	0	0	0	0	0	0	0	0	0	0	0	0	0	0	0	0	0	0	0	0	0	0	0	6	0	0	0	0	0	0	0
ASV1594	k__Bacteria; p__Bacteroidetes; c__Flavobacteriia; o__Flavobacteriales; f__Flavobacteriaceae; g__Flavobacterium; s__	0	0	0	0	0	0	0	0	0	0	0	0	0	0	0	0	0	0	0	0	0	0	0	0	0	0	0	0	0	0	0	0	0	0	0	0	0	0	0	2	3	0	0	0	0	0	0	0
ASV1595	k__Bacteria; p__Verrucomicrobia; c__[Spartobacteria]; o__[Chthoniobacterales]; f__01D2Z36; g__; s__	0	0	0	0	0	0	0	0	0	0	0	0	0	0	0	0	0	0	0	0	0	0	0	0	0	0	0	0	0	0	0	0	0	0	0	0	0	0	0	4	2	2	0	0	0	0	0	0
ASV1596	k__Bacteria; p__Bacteroidetes; c__Cytophagia; o__Cytophagales; f__Cytophagaceae; g__Hymenobacter; s__	0	0	0	8	0	0	0	0	0	0	0	0	0	37	170	8	0	0	0	0	0	0	0	0	0	0	0	0	0	0	0	0	0	0	0	0	0	0	0	0	0	0	0	0	0	0	0	0
ASV1597	k__Bacteria; p__Proteobacteria; c__Gammaproteobacteria; o__Pseudomonadales; f__Moraxellaceae; g__Acinetobacter	0	0	0	3	0	0	0	82	0	0	0	0	0	0	0	0	0	0	0	0	0	0	30	1	0	1	0	0	0	0	12	6	0	0	2	2	0	0	0	0	0	0	0	0	0	0	0	0
ASV1598	k__Bacteria; p__Proteobacteria; c__Betaproteobacteria; o__Burkholderiales; f__Comamonadaceae; g__Methylibium; s__	0	0	0	0	0	0	0	0	0	0	0	0	0	3	0	0	0	0	0	0	0	0	0	0	3	0	0	0	0	0	0	0	0	0	5	9	0	154	0	14	0	0	0	0	0	0	0	0
ASV1599	k__Bacteria; p__Bacteroidetes; c__Cytophagia; o__Cytophagales; f__Cytophagaceae; g__Hymenobacter; s__	0	0	0	0	0	0	0	0	0	0	0	0	0	0	0	0	0	0	0	2	0	0	0	0	1	0	0	0	5	0	4	0	83	0	0	26	0	0	0	0	0	0	0	0	0	0	0	0
ASV1600	k__Bacteria; p__Proteobacteria; c__Alphaproteobacteria; o__Sphingomonadales; f__Sphingomonadaceae	1	0	0	1	0	0	0	0	0	0	0	0	0	0	0	0	0	0	0	0	0	0	0	0	0	0	0	0	0	0	0	0	0	0	0	0	0	0	0	143	131	8	4	0	1	0	0	0
ASV1601	k__Bacteria; p__Actinobacteria; c__Actinobacteria; o__Actinomycetales; f__Nocardioidaceae; g__; s__	0	0	0	1	0	23	0	0	7	0	21	8	13	1	0	0	23	4	0	1	0	0	0	0	19	0	0	19	0	0	0	0	0	0	0	1	0	15	0	106	60	2	5	1	93	4	3	0
ASV1602	k__Bacteria; p__Proteobacteria; c__Alphaproteobacteria; o__Rhizobiales	0	134	0	0	0	0	1	0	0	0	0	0	0	0	0	0	0	0	0	1	0	0	0	0	0	0	0	0	0	0	0	0	0	0	0	0	0	0	0	2	1	0	0	0	0	0	0	0
ASV1603	k__Bacteria; p__Proteobacteria; c__Alphaproteobacteria	0	0	0	0	1	1	0	0	0	0	1	0	0	3	0	0	4	0	1	3	0	2	0	9	0	1	1	0	0	229	0	2	1	0	0	1	2	2	2	14	4	0	3	0	1	0	0	2
ASV1604	k__Bacteria; p__Proteobacteria	71	0	0	0	7	1	3	0	2	0	1	0	0	3	1	0	15	17	0	8	0	0	2	40	0	2	1	0	3	45	1	0	1	19	0	1	1	0	9	2	8	23	10	48	78	27	60	165
ASV1605	k__Bacteria; p__Bacteroidetes; c__Sphingobacteriia; o__Sphingobacteriales; f__Sphingobacteriaceae; g__; s__	0	0	0	0	0	0	0	0	0	0	153	0	0	0	0	0	0	0	0	0	0	0	0	0	0	0	0	0	0	0	0	0	0	0	0	0	0	0	0	0	0	0	0	0	0	0	0	0
ASV1606	k__Bacteria; p__Proteobacteria; c__Alphaproteobacteria; o__Rhizobiales; f__Rhizobiaceae; g__Rhizobium; s__	1	0	0	0	0	0	0	0	0	0	0	0	0	0	0	0	0	0	0	0	0	0	0	0	0	0	8	0	0	0	0	22	17	0	2	5	0	74	0	0	0	2	0	0	0	0	0	0
ASV1607	k__Bacteria; p__Actinobacteria; c__Actinobacteria; o__Actinomycetales; f__Nocardiaceae; g__Rhodococcus; s__	0	2	2	0	0	0	0	0	0	6	2	0	0	0	0	0	0	1	5	0	0	0	0	9	7	3	1	0	2	7	0	20	9	3	14	7	1	36	3	0	1	0	0	0	0	0	0	0
ASV1608	k__Bacteria; p__Bacteroidetes; c__Cytophagia; o__Cytophagales; f__Cytophagaceae; g__Hymenobacter; s__	0	0	0	41	0	10	0	0	23	0	0	71	0	0	0	5	0	0	0	0	0	0	0	0	5	2	7	4	0	0	0	0	0	0	0	0	0	0	0	3	0	0	0	0	2	0	0	0
ASV1609	k__Bacteria; p__Proteobacteria; c__Alphaproteobacteria; o__Sphingomonadales; f__Sphingomonadaceae; g__Kaistobacter; s__	0	0	0	0	0	4	0	0	0	0	0	1	2	0	0	0	0	0	0	0	0	0	0	0	2	0	0	0	0	1	27	10	0	0	0	0	0	8	0	34	26	2	1	0	0	0	0	0
ASV1610	k__Bacteria; p__Bacteroidetes; c__[Saprospirae]; o__[Saprospirales]; f__Chitinophagaceae; g__Segetibacter; s__	0	0	0	0	0	19	0	0	54	19	0	1	0	0	1	0	1	0	0	0	0	23	2	0	0	0	0	12	0	0	0	5	7	0	0	0	17	0	0	2	1	0	0	0	0	0	0	0
ASV1611	k__Bacteria; p__Actinobacteria; c__Actinobacteria; o__Actinomycetales; f__Micromonosporaceae; g__; s__	0	0	0	0	0	22	0	0	0	0	0	7	0	0	0	105	0	0	0	0	0	0	0	0	0	0	0	0	0	0	0	0	0	0	0	0	0	0	0	4	5	2	0	0	0	0	0	0
ASV1612	k__Bacteria; p__Gemmatimonadetes; c__Gemmatimonadetes; o__Gemmatimonadales; f__Ellin5301; g__; s__	0	0	0	0	0	2	0	0	0	0	0	0	42	0	0	106	0	0	0	2	10	6	0	0	0	0	0	0	0	0	0	0	0	0	0	0	3	0	0	2	0	0	0	0	0	0	0	0
ASV1613	k__Bacteria; p__TM7; c__TM7-3; o__I025; f__; g__; s__	0	0	0	0	0	0	0	0	0	0	0	0	0	0	0	0	0	0	0	0	0	0	0	0	110	0	0	0	0	0	0	0	0	0	0	0	0	0	0	0	0	0	0	0	0	0	0	0
ASV1614	k__Bacteria; p__Proteobacteria; c__Deltaproteobacteria; o__Myxococcales; f__Cystobacteraceae; g__Cystobacter; s__	0	0	0	0	0	75	0	0	0	0	0	0	0	0	0	0	0	0	0	0	0	0	0	0	21	0	0	0	0	13	0	0	0	0	0	0	0	0	0	5	8	0	0	0	0	0	0	0
ASV1615	k__Bacteria; p__Actinobacteria; c__Actinobacteria; o__Actinomycetales; f__Corynebacteriaceae; g__Corynebacterium; s__	0	0	0	0	0	0	0	0	0	0	0	0	0	2	0	0	0	0	0	0	0	0	0	0	4	6	0	17	0	0	0	8	3	1	2	0	71	41	0	0	0	0	0	0	0	0	0	0
ASV1616	k__Bacteria; p__Proteobacteria; c__Alphaproteobacteria	0	0	0	0	0	0	0	0	0	0	0	0	0	0	0	0	0	0	0	0	0	0	0	0	0	0	0	0	0	0	0	1	0	0	5	102	0	5	0	0	0	0	0	0	0	0	0	0
ASV1617	k__Bacteria; p__Proteobacteria; c__Alphaproteobacteria; o__Rhodospirillales; f__Acetobacteraceae; g__Roseomonas; s__mucosa	0	2	0	0	0	0	0	0	0	0	0	0	0	0	0	0	0	0	0	0	0	0	0	0	8	0	11	0	6	0	0	0	20	0	20	22	0	35	4	0	1	2	2	0	0	0	0	4
ASV1618	k__Bacteria; p__Actinobacteria; c__Actinobacteria; o__Actinomycetales; f__Micromonosporaceae; g__; s__	0	0	0	0	0	0	0	0	0	0	1	0	0	0	0	0	1	0	0	0	0	0	0	0	0	2	0	0	0	0	0	0	0	0	0	0	0	42	0	61	33	0	1	0	118	0	1	0
ASV1619	k__Bacteria; p__Proteobacteria; c__Gammaproteobacteria; o__Xanthomonadales; f__Xanthomonadaceae; g__Luteimonas; s__	1	0	0	0	0	48	1	0	0	0	2	0	0	0	0	0	3	0	0	0	0	0	0	0	0	7	0	11	0	0	0	0	0	0	0	0	0	53	0	7	18	10	4	0	0	0	0	20
ASV1620	k__Bacteria; p__Proteobacteria; c__Deltaproteobacteria; o__Myxococcales; f__Haliangiaceae; g__; s__	0	0	0	84	0	5	0	0	29	0	6	0	0	0	0	0	0	0	0	0	0	0	0	0	0	0	0	0	0	0	0	0	0	0	0	0	0	0	0	18	3	0	0	0	67	0	0	0
ASV1621	k__Bacteria; p__Actinobacteria; c__Actinobacteria; o__Actinomycetales; f__Beutenbergiaceae; g__Salana; s__multivorans	0	0	0	0	0	0	0	0	1	0	0	5	9	0	0	0	0	0	0	0	0	0	0	0	0	0	0	0	0	0	0	0	0	0	0	0	0	111	0	0	0	0	0	0	0	0	0	1
ASV1622	k__Bacteria; p__Proteobacteria; c__Gammaproteobacteria; o__Enterobacteriales; f__Enterobacteriaceae	17	0	0	0	0	0	0	0	0	0	0	0	0	0	0	0	0	0	0	0	0	0	0	0	0	0	0	0	0	0	0	0	0	0	0	0	0	0	0	0	0	0	0	0	0	0	0	0
ASV1623	k__Bacteria; p__Actinobacteria; c__Actinobacteria; o__Actinomycetales; f__Pseudonocardiaceae; g__Actinomycetospora; s__	0	0	0	0	0	0	0	0	0	0	0	0	0	0	0	0	0	0	0	0	0	0	0	0	65	0	2	0	6	4	4	0	0	0	0	0	56	18	0	0	0	0	0	0	0	0	0	0
ASV1624	k__Bacteria; p__Proteobacteria; c__Betaproteobacteria; o__Burkholderiales; f__Comamonadaceae	0	1	1	0	0	46	1	0	0	0	11	16	34	0	0	0	9	0	0	0	0	0	0	1	0	0	0	0	0	0	0	0	4	0	0	0	0	0	0	23	2	0	0	0	0	0	0	1
ASV1625	k__Bacteria; p__Proteobacteria; c__Alphaproteobacteria; o__Sphingomonadales; f__Sphingomonadaceae; g__Blastomonas; s__	1	0	2	0	0	7	0	0	1	47	0	0	2	2	0	0	0	0	2	0	0	1	0	0	0	0	0	10	0	0	0	8	8	1	3	15	0	0	2	0	3	0	0	0	0	0	0	0
ASV1626	k__Bacteria; p__Bacteroidetes; c__Flavobacteriia; o__Flavobacteriales; f__Flavobacteriaceae; g__Flavobacterium; s__	0	0	0	0	0	0	0	0	0	0	0	0	0	0	0	0	0	0	0	0	0	0	0	0	0	5	7	14	13	0	40	28	4	1	9	6	0	0	4	0	0	0	0	0	0	0	0	0
ASV1627	k__Bacteria; p__Proteobacteria; c__Alphaproteobacteria; o__Sphingomonadales; f__Sphingomonadaceae; g__Sphingobium; s__	0	0	0	0	0	0	0	0	0	0	2	0	0	0	0	0	0	0	0	0	0	0	0	0	0	0	0	0	0	0	0	0	0	0	0	0	0	0	0	5	15	107	123	0	0	0	0	5
ASV1628	k__Bacteria; p__Actinobacteria; c__Actinobacteria; o__Actinomycetales; f__Nocardioidaceae; g__Kribbella; s__	0	0	0	0	0	0	0	0	2	0	3	0	0	0	0	0	0	0	0	0	0	0	0	0	0	0	0	0	0	0	0	0	0	0	0	0	27	0	0	29	160	73	0	0	1	0	0	0
ASV1629	k__Bacteria; p__Actinobacteria; c__Actinobacteria; o__Actinomycetales; f__Sporichthyaceae; g__; s__	0	0	0	0	8	12	3	0	6	0	3	0	0	0	0	0	0	1	0	0	0	0	0	0	46	0	11	8	0	0	0	2	0	0	0	0	53	67	0	9	1	1	0	0	2	0	0	0
ASV1630	k__Bacteria; p__Actinobacteria; c__Actinobacteria; o__Actinomycetales; f__Thermomonosporaceae; g__Actinoallomurus	0	0	0	0	0	0	0	0	0	0	1	0	0	0	0	0	0	0	0	0	0	0	0	0	0	0	0	0	0	0	0	0	0	0	0	0	0	0	0	0	0	0	0	0	0	0	0	0
ASV1631	k__Bacteria; p__Bacteroidetes; c__Cytophagia; o__Cytophagales; f__Cytophagaceae; g__Dyadobacter; s__	0	0	0	0	0	6	1	0	127	0	6	0	10	0	0	0	16	0	0	0	0	0	0	0	0	0	0	0	0	0	0	0	0	0	0	0	0	0	0	0	0	0	0	0	0	0	0	0
ASV1632	k__Bacteria; p__Bacteroidetes; c__Cytophagia; o__Cytophagales; f__Cytophagaceae; g__Hymenobacter; s__	0	0	0	0	0	0	1	0	0	0	8	17	0	0	1	0	37	0	0	0	0	3	36	0	8	0	0	0	0	1	1	0	0	0	6	16	0	0	0	0	0	0	0	0	0	0	0	0
ASV1633	k__Bacteria; p__Actinobacteria; c__Actinobacteria; o__Actinomycetales; f__Geodermatophilaceae; g__Modestobacter; s__	0	0	0	0	0	5	0	0	11	85	1	6	0	12	0	0	1	0	0	0	0	0	0	0	7	0	0	0	0	0	2	0	0	0	0	0	0	0	0	0	0	0	0	0	1	0	0	0
ASV1634	k__Bacteria; p__Proteobacteria; c__Gammaproteobacteria; o__Pseudomonadales; f__Pseudomonadaceae; g__Pseudomonas; s__stutzeri	0	1	0	0	0	0	1	0	1	29	0	2	1	0	0	4	0	1	0	0	0	0	1	0	0	0	2	63	0	4	0	0	0	0	0	0	0	4	0	0	0	0	0	0	0	0	0	0
ASV1635	k__Bacteria; p__Actinobacteria; c__Actinobacteria; o__Actinomycetales; f__Nocardioidaceae; g__; s__	0	0	2	0	0	49	0	0	20	1	3	33	0	0	0	0	0	0	0	0	4	5	0	0	5	0	0	6	0	0	0	5	0	0	0	0	0	0	0	0	0	0	0	0	0	0	0	0
ASV1636	k__Bacteria; p__Firmicutes; c__Bacilli; o__Bacillales; f__Paenibacillaceae; g__Paenibacillus; s__amylolyticus	42	0	0	0	0	0	0	0	0	0	2	2	0	6	0	0	0	0	0	0	0	0	0	0	4	0	0	0	100	0	0	0	0	1	2	5	11	0	0	0	0	0	0	0	0	0	0	0
ASV1637	k__Bacteria; p__Proteobacteria; c__Alphaproteobacteria; o__Rhodospirillales; f__Rhodospirillaceae; g__Skermanella; s__	0	0	0	0	0	0	0	0	0	0	0	0	0	0	0	0	0	0	0	0	0	0	0	0	20	0	2	0	0	0	13	0	0	2	0	0	41	62	0	0	0	0	0	0	0	0	0	0
ASV1638	k__Bacteria; p__Proteobacteria; c__Betaproteobacteria; o__Burkholderiales; f__Oxalobacteraceae; g__; s__	0	0	0	51	0	13	0	0	2	4	1	0	0	0	0	44	0	0	0	0	0	0	0	0	7	0	0	3	5	0	15	0	4	0	2	7	0	0	0	0	0	0	0	0	0	0	0	0
ASV1639	k__Bacteria; p__Proteobacteria; c__Betaproteobacteria; o__Burkholderiales; f__Oxalobacteraceae; g__Janthinobacterium; s__	0	0	0	0	0	0	0	0	0	0	0	0	0	0	0	0	0	0	0	0	0	0	0	0	0	0	0	0	0	2	0	0	0	0	0	126	0	0	0	0	0	0	0	0	0	0	0	0
ASV1640	k__Bacteria; p__Actinobacteria; c__Actinobacteria; o__Actinomycetales; f__Cellulomonadaceae; g__Cellulomonas; s__	0	0	0	0	0	0	0	0	0	0	0	0	0	0	0	0	0	0	0	0	0	0	0	0	1	0	0	0	0	0	0	0	0	0	0	0	0	142	0	0	0	0	0	0	0	0	0	0
ASV1641	k__Bacteria; p__Proteobacteria; c__Alphaproteobacteria; o__Rhizobiales; f__Methylocystaceae; g__Methylopila; s__	0	3	0	6	9	4	73	0	17	5	97	1	3	1	9	0	8	0	0	0	2	0	0	0	0	0	9	0	0	0	0	0	0	0	0	6	0	20	0	30	99	8	6	0	0	0	1	0
ASV1642	k__Bacteria; p__Proteobacteria; c__Alphaproteobacteria; o__Rhodobacterales; f__Rhodobacteraceae; g__Rhodobacter; s__	0	0	0	0	0	0	0	0	0	0	0	0	0	0	0	0	0	0	0	0	0	0	0	0	2	0	2	0	39	3	0	7	0	0	0	1	0	0	0	35	54	0	0	0	0	0	0	1
ASV1643	k__Bacteria; p__Proteobacteria; c__Gammaproteobacteria; o__Enterobacteriales; f__Enterobacteriaceae	0	0	0	0	0	0	0	0	0	0	0	0	0	0	0	0	1	3	0	5	0	0	0	0	0	0	0	0	0	0	0	0	0	31	0	0	0	0	0	0	0	0	0	7	3	16	7	2
ASV1644	k__Bacteria; p__Proteobacteria; c__Alphaproteobacteria; o__Rhizobiales	1	0	0	0	0	0	0	0	0	0	0	0	0	0	0	0	0	0	0	0	0	0	0	0	0	0	0	0	0	2	0	0	0	0	0	0	76	0	0	0	0	0	1	0	0	0	0	0
ASV1645	k__Bacteria; p__Armatimonadetes; c__[Fimbriimonadia]; o__[Fimbriimonadales]; f__[Fimbriimonadaceae]; g__Fimbriimonas; s__	0	0	0	0	0	4	0	0	0	0	0	6	0	0	0	44	0	0	0	0	0	0	0	0	0	0	0	38	3	0	1	0	0	0	0	2	0	2	0	0	0	0	0	0	0	0	0	0
ASV1646	k__Bacteria; p__Proteobacteria; c__Alphaproteobacteria; o__Rhodobacterales; f__Rhodobacteraceae; g__Amaricoccus; s__	0	0	0	79	0	14	0	0	17	0	6	1	0	0	0	0	0	0	2	0	0	0	0	0	17	0	0	0	0	0	0	0	0	0	0	2	0	0	0	1	0	0	0	0	0	0	0	0
ASV1647	k__Bacteria; p__Bacteroidetes; c__Cytophagia; o__Cytophagales; f__Cytophagaceae; g__Hymenobacter; s__	0	0	0	0	0	0	0	0	0	0	0	0	0	0	0	0	0	1	0	0	0	172	0	0	0	0	0	0	0	0	0	0	0	0	0	0	0	0	0	0	0	0	0	0	0	0	0	0
ASV1648	k__Bacteria; p__Actinobacteria; c__Actinobacteria; o__Actinomycetales; f__Streptomycetaceae; g__Streptomyces; s__	0	0	0	0	0	1	0	0	0	0	0	0	0	0	0	0	0	0	0	0	0	0	1	0	2	0	10	0	16	0	0	11	0	1	0	18	0	13	0	0	9	0	0	0	0	0	0	0
ASV1649	k__Bacteria; p__FBP; c__; o__; f__; g__; s__	0	0	0	0	0	0	0	0	0	0	0	0	0	0	0	0	0	0	0	0	0	0	0	0	24	0	0	0	0	1	0	0	18	0	20	49	3	0	0	0	0	0	0	0	0	0	0	0
ASV1650	k__Bacteria; p__Actinobacteria; c__Actinobacteria; o__Actinomycetales; f__Nocardioidaceae; g__; s__	0	0	0	0	0	0	0	0	0	0	0	0	0	0	0	0	0	0	0	0	0	0	0	0	11	0	5	0	0	0	0	15	13	0	1	24	0	75	0	0	0	0	0	0	1	0	0	0
ASV1651	k__Bacteria; p__Bacteroidetes; c__Sphingobacteriia; o__Sphingobacteriales; f__Sphingobacteriaceae; g__; s__	0	0	0	0	0	0	0	0	0	0	0	0	0	0	0	0	0	0	0	0	0	0	0	0	0	0	0	0	0	0	0	0	0	0	0	0	23	120	0	0	0	0	0	0	0	0	0	0
ASV1652	k__Bacteria; p__Actinobacteria; c__Actinobacteria; o__Actinomycetales; f__Geodermatophilaceae; g__; s__	0	0	0	0	0	3	0	0	0	0	74	0	0	0	0	0	0	0	0	0	0	0	0	0	120	0	0	75	1	0	0	1	0	0	0	9	0	58	4	9	75	6	3	1	12	2	4	0
ASV1653	k__Bacteria; p__Actinobacteria; c__Actinobacteria; o__Actinomycetales; f__Nocardioidaceae; g__; s__	0	0	0	52	0	2	0	0	0	0	0	22	0	0	0	0	0	0	0	0	0	0	0	0	13	0	0	14	0	0	0	0	0	0	0	0	0	6	1	7	14	0	1	0	45	2	0	0
ASV1654	k__Bacteria; p__Proteobacteria; c__Alphaproteobacteria; o__Rhizobiales; f__Hyphomicrobiaceae; g__Devosia; s__	0	0	0	0	0	0	0	0	0	0	41	0	0	0	0	0	1	0	0	0	0	0	0	0	0	0	0	0	0	0	0	0	0	0	0	0	0	0	0	82	16	11	9	0	3	0	0	0
ASV1655	k__Bacteria; p__Bacteroidetes; c__Flavobacteriia; o__Flavobacteriales; f__Flavobacteriaceae; g__Flavobacterium; s__	0	0	0	0	0	0	0	0	0	0	0	0	0	0	0	0	0	0	0	0	0	0	0	0	0	0	0	0	0	0	0	0	0	0	0	0	0	0	0	132	51	0	4	0	0	0	0	0
ASV1656	k__Bacteria; p__Bacteroidetes; c__Sphingobacteriia; o__Sphingobacteriales; f__Sphingobacteriaceae; g__Pedobacter; s__	0	0	0	0	0	70	0	0	0	0	9	0	3	0	0	0	18	0	0	0	0	0	0	0	0	2	0	0	0	0	0	0	0	0	0	0	0	0	0	20	4	0	0	0	0	0	0	0
ASV1657	k__Bacteria; p__Actinobacteria; c__Actinobacteria; o__Actinomycetales; f__Geodermatophilaceae	0	0	0	2	0	29	0	0	11	0	4	72	0	5	0	0	0	0	1	2	1	2	0	0	0	0	0	0	0	0	0	0	0	0	0	0	0	0	0	6	5	0	0	0	0	0	0	0
ASV1658	k__Bacteria; p__Proteobacteria; c__Gammaproteobacteria; o__Enterobacteriales; f__Enterobacteriaceae	0	0	0	0	0	0	0	0	0	0	0	0	0	0	0	0	0	0	0	0	0	0	0	0	0	0	0	0	0	0	0	0	0	0	0	0	0	0	0	0	0	0	0	0	0	15	14	46
ASV1659	k__Bacteria; p__Proteobacteria; c__Alphaproteobacteria; o__Rhizobiales; f__Brucellaceae; g__Ochrobactrum; s__	0	0	0	0	0	0	0	0	0	0	0	0	4	0	0	0	0	0	0	0	0	0	0	0	0	0	0	0	0	0	0	0	0	0	0	0	0	0	0	0	1	0	0	0	0	0	0	0
ASV1660	k__Bacteria; p__Proteobacteria; c__Gammaproteobacteria; o__Enterobacteriales; f__Enterobacteriaceae	298	0	0	0	0	0	0	0	0	0	0	0	0	0	0	0	0	0	1	0	0	0	0	0	0	0	0	0	0	0	0	0	0	0	0	0	0	0	0	0	0	0	0	0	0	0	0	0
ASV1661	k__Bacteria; p__Proteobacteria; c__Alphaproteobacteria; o__Sphingomonadales; f__Sphingomonadaceae; g__Sphingomonas	0	122	0	0	0	0	0	0	0	0	1	0	0	0	0	0	0	0	0	0	0	0	0	0	0	0	0	0	0	0	0	0	0	0	0	0	0	0	0	3	0	0	0	0	0	0	0	0
ASV1662	k__Bacteria; p__FBP; c__; o__; f__; g__; s__	0	0	0	0	0	0	0	0	0	0	21	0	0	0	0	0	0	0	2	0	0	0	0	0	3	0	0	94	0	0	0	5	0	0	0	0	4	0	0	0	0	0	0	0	0	0	0	0
ASV1663	k__Bacteria; p__Proteobacteria; c__Betaproteobacteria; o__Burkholderiales; f__Oxalobacteraceae; g__; s__	0	0	0	64	0	40	0	0	13	11	5	7	4	5	0	4	0	1	2	3	0	18	0	0	3	0	0	0	0	0	0	0	0	0	0	6	0	0	0	2	1	0	0	0	0	0	0	0
ASV1664	k__Bacteria; p__Proteobacteria; c__Betaproteobacteria; o__Burkholderiales; f__Oxalobacteraceae; g__Janthinobacterium; s__	0	0	0	2	6	1	0	1	2	0	0	2	0	0	0	89	5	0	1	0	0	0	3	0	2	0	1	23	1	0	0	0	0	0	0	0	0	2	0	0	0	0	0	0	0	0	0	0
ASV1665	k__Bacteria; p__Proteobacteria; c__Alphaproteobacteria; o__Sphingomonadales; f__Erythrobacteraceae	0	0	0	42	0	0	0	0	14	0	60	0	0	0	0	0	3	0	1	0	0	0	0	0	1	0	0	0	0	0	0	0	0	0	6	0	0	0	0	3	13	0	2	0	0	0	0	0
ASV1666	k__Bacteria; p__Proteobacteria; c__Betaproteobacteria; o__Burkholderiales; f__Oxalobacteraceae; g__Janthinobacterium; s__	0	0	0	0	1	48	0	0	0	0	4	0	8	0	0	0	16	0	0	0	0	85	0	0	0	0	0	0	0	0	0	0	0	0	0	0	0	0	0	0	0	0	0	1	0	0	0	0
ASV1667	k__Bacteria; p__Actinobacteria; c__Actinobacteria; o__Actinomycetales; f__Pseudonocardiaceae; g__Actinomycetospora; s__	0	0	0	0	0	0	0	0	0	0	0	0	0	0	0	0	0	0	0	0	0	0	0	0	50	0	0	0	2	0	0	0	0	0	0	7	24	107	0	0	0	0	0	0	0	0	0	0
ASV1668	k__Bacteria; p__Proteobacteria; c__Alphaproteobacteria; o__Sphingomonadales; f__Sphingomonadaceae; g__Sphingomonas; s__	0	0	0	3	0	2	0	0	0	0	7	3	0	1	0	0	1	2	3	0	0	0	0	0	0	5	16	0	21	1	42	5	2	0	0	0	0	2	0	0	0	0	0	0	1	0	0	0
ASV1669	k__Bacteria; p__Firmicutes; c__Bacilli; o__Bacillales; f__Paenibacillaceae; g__Brevibacillus; s__	0	0	0	0	0	0	0	0	0	0	0	0	0	0	0	0	0	0	0	0	0	0	0	0	0	0	0	0	0	1	0	0	0	0	0	100	0	0	0	0	0	0	0	0	0	0	0	0
ASV1670	k__Bacteria; p__Actinobacteria; c__Actinobacteria; o__Actinomycetales; f__Geodermatophilaceae	0	0	0	0	0	0	0	0	0	0	6	0	0	0	0	0	0	0	0	0	0	0	0	0	2	0	0	21	0	0	0	0	0	0	0	0	0	105	0	0	1	0	0	0	0	0	0	0
ASV1671	k__Bacteria; p__Proteobacteria; c__Alphaproteobacteria; o__Rhizobiales; f__Rhizobiaceae; g__Agrobacterium; s__	0	0	0	0	0	0	0	0	0	0	0	0	0	0	0	0	0	0	0	0	0	0	0	0	0	0	0	0	0	0	0	0	0	0	0	0	0	0	0	208	17	0	14	0	0	0	0	0
ASV1672	k__Bacteria; p__Proteobacteria; c__Alphaproteobacteria; o__Rhizobiales; f__Beijerinckiaceae; g__; s__	0	4	0	89	0	4	0	0	7	0	0	5	5	0	0	0	2	0	0	0	0	4	0	0	6	1	0	0	0	0	0	0	6	0	1	2	0	1	0	18	45	1	3	0	0	0	0	0
ASV1673	k__Bacteria; p__Actinobacteria; c__Actinobacteria; o__Actinomycetales; f__Micromonosporaceae	0	0	0	1	0	0	0	0	0	0	8	1	0	0	0	0	0	0	0	0	0	0	0	0	22	0	0	0	0	0	0	0	0	0	1	0	28	0	0	12	35	0	3	5	18	0	72	0
ASV1674	k__Bacteria; p__Proteobacteria; c__Alphaproteobacteria; o__Rhizobiales; f__Rhizobiaceae	5	0	0	0	6	23	2	0	5	0	54	0	0	0	0	0	25	4	0	0	0	0	0	0	0	0	1	0	1	4	1	0	0	0	0	1	0	0	0	62	211	48	262	0	4	0	0	7
ASV1675	k__Bacteria; p__Proteobacteria; c__Alphaproteobacteria; o__Sphingomonadales; f__Sphingomonadaceae; g__Sphingobium; s__	0	0	0	0	0	0	0	0	0	0	0	0	0	0	0	0	0	0	0	0	0	0	0	0	0	0	0	0	0	0	0	0	0	0	0	0	0	0	0	1	0	0	2	0	0	0	0	0
ASV1676	k__Bacteria; p__Proteobacteria; c__Gammaproteobacteria; o__Pseudomonadales; f__Pseudomonadaceae	0	0	0	0	0	0	0	0	0	0	0	0	0	0	0	0	0	0	0	0	0	0	0	0	0	0	0	0	0	0	0	0	0	0	0	0	0	0	0	0	0	0	0	0	0	0	0	0
ASV1677	k__Bacteria; p__Proteobacteria; c__Gammaproteobacteria; o__Enterobacteriales; f__Enterobacteriaceae	0	0	0	0	0	0	0	0	0	0	0	0	0	0	0	0	0	0	0	0	0	0	0	0	0	0	0	0	0	0	0	0	0	0	0	0	0	0	0	0	3	3	0	0	0	0	0	0
ASV1678	k__Bacteria; p__Proteobacteria; c__Alphaproteobacteria; o__Rhizobiales; f__Beijerinckiaceae; g__; s__	0	0	0	0	0	17	0	0	27	0	1	45	0	0	0	18	1	0	1	0	0	0	0	0	0	0	0	0	0	0	0	0	0	0	0	0	0	0	0	0	0	0	0	0	0	0	0	0
ASV1679	k__Bacteria; p__Actinobacteria; c__Actinobacteria; o__Actinomycetales; f__Nocardioidaceae; g__; s__	0	0	0	0	0	0	0	0	0	0	0	0	0	0	0	0	0	0	0	0	0	0	0	0	58	0	2	0	5	1	11	1	0	0	0	50	4	28	0	0	1	0	0	0	0	0	0	0
ASV1680	k__Bacteria; p__Actinobacteria; c__Actinobacteria; o__Actinomycetales; f__Microbacteriaceae	0	0	0	0	0	0	0	0	40	0	11	0	0	0	0	2	2	0	1	1	0	0	0	0	116	1	0	0	0	0	0	0	0	0	0	0	0	25	0	19	43	9	22	3	1	0	0	0
ASV1681	k__Bacteria; p__Actinobacteria; c__Thermoleophilia; o__Solirubrobacterales; f__Solirubrobacteraceae; g__; s__	0	0	0	9	0	0	0	111	0	0	0	0	0	0	0	0	0	0	0	0	0	0	0	0	4	0	0	0	0	0	0	0	0	0	0	0	0	10	0	12	9	2	0	0	0	0	0	0
ASV1682	k__Bacteria; p__Proteobacteria; c__Alphaproteobacteria; o__Sphingomonadales; f__Sphingomonadaceae	0	0	0	0	0	0	0	0	0	0	0	0	0	4	0	0	5	1	0	0	0	0	3	0	1	0	6	1	0	0	4	70	7	0	3	18	0	8	0	1	2	0	1	0	0	0	0	0
ASV1683	k__Bacteria; p__Actinobacteria; c__Actinobacteria; o__Actinomycetales; f__Micrococcaceae; g__; s__	0	0	2	0	0	0	0	0	0	0	0	0	0	0	0	0	0	0	0	0	0	0	0	0	36	7	2	9	3	0	0	4	0	0	0	4	45	10	3	0	10	0	2	0	0	0	0	0
ASV1684	k__Bacteria; p__Bacteroidetes; c__Cytophagia; o__Cytophagales; f__Cytophagaceae; g__; s__	0	0	0	0	0	0	0	0	0	0	0	0	0	0	0	0	0	0	0	0	0	0	0	20	0	0	0	18	0	3	0	0	43	17	3	2	0	2	8	0	0	0	0	0	0	0	0	0
ASV1685	k__Bacteria; p__Actinobacteria; c__Actinobacteria; o__Actinomycetales; f__Micromonosporaceae; g__Actinoplanes; s__	0	0	0	0	0	3	2	0	2	0	0	0	0	0	0	0	83	0	0	0	0	0	0	0	2	0	0	0	0	0	0	0	0	0	0	0	0	0	0	37	99	0	6	0	1	0	0	0
ASV1686	k__Bacteria; p__Proteobacteria; c__Alphaproteobacteria; o__Rhizobiales; f__Rhizobiaceae; g__Agrobacterium; s__vitis	0	2	0	0	6	1	5	0	37	1	27	1	7	3	5	0	76	7	7	9	35	6	0	5	0	0	0	0	1	0	0	0	0	0	0	0	4	0	0	97	43	197	66	0	100	65	4	16
ASV1687	k__Bacteria; p__Bacteroidetes; c__Sphingobacteriia; o__Sphingobacteriales; f__Sphingobacteriaceae; g__Pedobacter; s__	0	0	0	0	0	0	0	0	0	0	0	0	0	0	0	0	0	0	0	0	0	0	0	0	0	0	0	0	0	0	0	0	0	0	0	0	0	0	0	1	120	66	7	0	2	0	0	0
ASV1688	k__Bacteria; p__Proteobacteria; c__Betaproteobacteria; o__Burkholderiales; f__Oxalobacteraceae; g__Janthinobacterium; s__	0	0	0	3	0	17	0	20	2	0	31	8	0	2	0	0	0	0	0	0	0	0	33	0	0	0	2	6	12	0	0	0	0	0	0	0	0	61	0	1	2	0	0	0	0	0	0	0
ASV1689	k__Bacteria; p__Proteobacteria; c__Gammaproteobacteria; o__Xanthomonadales; f__Xanthomonadaceae; g__Stenotrophomonas	0	0	0	0	0	0	0	0	0	0	0	0	0	0	0	0	0	0	0	0	0	0	0	0	0	0	0	0	0	0	0	0	0	0	0	0	0	0	0	5	0	0	0	0	0	0	0	0
ASV1690	k__Bacteria; p__[Thermi]; c__Deinococci; o__Deinococcales; f__Deinococcaceae; g__Deinococcus; s__	0	0	0	0	0	1	0	0	0	4	11	9	0	52	9	0	5	0	9	1	0	10	0	0	14	0	0	0	0	0	0	0	0	0	0	0	0	0	0	0	0	0	0	0	1	0	0	0
ASV1691	k__Bacteria; p__Actinobacteria; c__Actinobacteria; o__Actinomycetales; f__Geodermatophilaceae; g__; s__	0	0	0	14	6	20	3	0	2	0	0	36	0	0	0	18	0	0	5	1	10	3	0	0	0	0	0	0	0	0	0	0	0	0	0	0	0	0	0	7	6	0	0	0	0	0	0	0
ASV1692	k__Bacteria; p__Actinobacteria; c__Actinobacteria; o__Actinomycetales; f__; g__; s__	0	0	0	0	0	0	0	0	0	0	5	0	0	0	0	0	0	0	0	0	0	0	0	2	33	0	0	0	0	0	0	0	19	1	0	56	0	0	0	0	5	0	0	0	0	0	0	0
ASV1693	k__Bacteria; p__Proteobacteria; c__Alphaproteobacteria; o__Rhizobiales; f__Rhizobiaceae	0	0	0	0	12	5	1	0	2	0	17	0	0	3	2	0	14	3	1	2	3	7	0	48	3	5	1	0	1	22	58	1	3	3	0	1	6	20	0	69	67	15	38	0	20	12	1	28
ASV1694	k__Bacteria; p__Bacteroidetes; c__Cytophagia; o__Cytophagales; f__Cytophagaceae; g__Emticicia; s__	0	0	0	0	0	0	0	0	0	0	0	0	0	0	0	0	0	0	0	0	0	0	0	0	0	0	0	0	0	2	0	0	0	0	0	104	0	0	0	0	0	0	0	0	0	0	0	0
ASV1695	k__Bacteria; p__Bacteroidetes; c__Cytophagia; o__Cytophagales; f__Cytophagaceae; g__Spirosoma; s__	0	0	0	0	0	0	0	0	0	0	0	0	0	0	0	0	0	0	0	0	0	0	0	0	0	0	21	0	50	1	0	0	0	0	12	35	0	0	0	0	1	0	0	0	0	0	0	0
ASV1696	k__Bacteria; p__Actinobacteria; c__Actinobacteria; o__Actinomycetales; f__Nocardioidaceae; g__; s__	1	0	0	0	0	0	0	0	1	0	8	0	0	0	0	0	6	0	0	1	0	0	0	0	49	0	1	39	0	0	0	0	0	0	0	2	19	0	6	17	21	0	4	0	13	0	1	0
ASV1697	k__Bacteria; p__Armatimonadetes; c__[Fimbriimonadia]; o__[Fimbriimonadales]; f__[Fimbriimonadaceae]; g__Fimbriimonas; s__	0	0	0	0	0	0	0	0	0	0	96	0	0	0	0	0	0	0	0	0	0	5	0	0	7	0	0	0	0	0	0	0	0	0	11	7	0	0	8	0	0	0	0	0	0	0	0	0
ASV1698	k__Bacteria; p__Proteobacteria; c__Betaproteobacteria; o__Burkholderiales; f__Oxalobacteraceae; g__Janthinobacterium; s__	0	0	0	0	0	17	0	0	0	0	6	6	0	0	0	4	0	0	2	0	0	0	0	0	0	0	14	4	5	0	0	0	0	0	1	0	0	93	0	2	0	0	0	0	0	0	0	0
ASV1699	k__Bacteria; p__Proteobacteria; c__Betaproteobacteria; o__Burkholderiales; f__Oxalobacteraceae; g__; s__	0	0	0	2	1	30	0	0	1	0	0	99	0	5	0	0	19	4	0	0	0	2	0	0	0	0	2	0	15	11	0	0	0	0	0	13	0	0	0	10	2	0	0	0	0	0	0	0
ASV1700	k__Bacteria; p__Proteobacteria; c__Alphaproteobacteria; o__Caulobacterales; f__Caulobacteraceae; g__Caulobacter; s__	0	0	0	8	0	31	0	0	0	0	11	0	43	0	0	0	7	0	0	0	0	0	0	0	0	0	0	0	0	0	0	0	0	0	0	0	0	0	0	21	14	0	0	0	0	0	0	0
ASV1701	k__Bacteria; p__Proteobacteria; c__Gammaproteobacteria; o__Enterobacteriales; f__Enterobacteriaceae; g__Sodalis; s__	0	0	0	0	0	0	0	0	0	0	0	0	0	0	0	0	0	0	0	0	0	0	0	0	0	0	0	0	0	0	0	0	0	0	0	0	0	0	0	0	0	189	0	0	0	0	0	0
ASV1702	k__Bacteria; p__Bacteroidetes; c__Cytophagia; o__Cytophagales; f__Cytophagaceae; g__Hymenobacter; s__	0	0	0	93	0	0	0	0	0	0	2	0	0	0	0	0	0	0	0	0	0	0	0	0	17	0	0	0	1	2	3	0	0	0	2	0	5	2	1	0	14	0	1	0	17	0	0	0
ASV1703	k__Bacteria; p__Actinobacteria; c__Actinobacteria; o__Actinomycetales; f__Streptomycetaceae	0	0	0	0	0	0	0	0	0	0	0	0	1	0	0	0	0	0	0	0	0	0	0	0	0	0	0	0	0	0	0	0	0	0	0	0	0	0	0	0	0	0	0	0	0	0	0	0
ASV1704	k__Bacteria; p__Actinobacteria; c__Actinobacteria; o__Actinomycetales; f__Streptomycetaceae	0	0	0	0	0	0	0	0	0	0	0	0	0	0	0	0	0	0	0	0	0	0	0	0	0	0	0	0	0	0	0	0	0	0	0	0	0	0	0	0	0	0	0	0	0	0	0	0
ASV1705	k__Bacteria; p__Proteobacteria; c__Gammaproteobacteria; o__Enterobacteriales; f__Enterobacteriaceae	0	0	0	0	0	0	0	0	0	0	0	0	0	0	0	0	0	1	0	1	0	0	2	0	0	0	0	0	0	0	0	0	0	2	0	0	0	0	7	0	0	0	0	0	0	0	0	0
ASV1706	k__Bacteria; p__Bacteroidetes; c__Sphingobacteriia; o__Sphingobacteriales; f__Sphingobacteriaceae; g__; s__	0	0	0	0	0	0	0	0	0	0	0	5	0	105	0	0	0	0	0	0	0	0	0	0	0	5	0	0	0	0	4	0	0	0	0	0	0	0	0	0	0	0	0	0	0	0	0	0
ASV1707	k__Bacteria; p__Proteobacteria; c__Betaproteobacteria; o__Burkholderiales; f__Oxalobacteraceae; g__Janthinobacterium; s__	0	0	4	64	0	22	2	0	27	0	0	6	0	0	0	0	22	0	0	0	0	0	0	0	0	0	1	0	0	0	0	0	0	0	0	1	0	0	0	0	7	0	0	0	0	0	0	0
ASV1708	k__Bacteria; p__Bacteroidetes; c__Cytophagia; o__Cytophagales; f__Cytophagaceae; g__Hymenobacter; s__	0	0	0	0	0	0	0	0	0	0	0	0	0	0	0	0	0	0	0	0	0	0	0	0	56	0	0	0	0	0	0	0	0	0	0	41	0	7	0	0	0	0	0	0	0	0	0	0
ASV1709	k__Bacteria; p__Proteobacteria; c__Alphaproteobacteria; o__Sphingomonadales; f__Sphingomonadaceae; g__Sphingomonas; s__wittichii	0	0	0	2	0	5	0	0	2	0	8	0	0	0	0	0	0	0	0	0	0	3	0	0	4	0	1	0	0	1	0	12	21	1	3	11	29	3	0	3	50	1	1	0	1	0	0	0
ASV1710	k__Bacteria; p__Bacteroidetes; c__Cytophagia; o__Cytophagales; f__Cytophagaceae; g__Hymenobacter; s__	0	0	0	0	0	0	0	0	0	0	0	11	0	0	7	0	0	0	0	2	0	1	0	0	0	0	0	0	31	0	0	0	76	0	0	0	0	0	0	0	0	0	0	0	0	0	0	0
ASV1711	k__Bacteria; p__Actinobacteria; c__Actinobacteria; o__Actinomycetales; f__Microbacteriaceae	0	1	0	9	19	56	4	0	13	17	485	4	16	1	0	0	42	18	2	0	2	17	0	1	179	1	40	0	19	37	0	0	9	0	9	0	1	47	40	83	5	0	0	0	28	13	1	1
ASV1712	k__Bacteria; p__Proteobacteria; c__Alphaproteobacteria; o__Rhizobiales; f__Phyllobacteriaceae; g__Phyllobacterium; s__	0	0	0	0	0	0	0	0	1	0	43	17	25	0	0	0	1	0	0	0	0	0	0	0	1	0	0	0	0	0	0	0	0	0	0	0	0	0	0	0	4	1	0	0	0	0	0	0
ASV1713	k__Bacteria; p__Proteobacteria; c__Gammaproteobacteria; o__Enterobacteriales; f__Enterobacteriaceae	0	0	0	0	0	0	0	0	0	0	0	0	0	0	0	0	0	0	0	0	0	0	0	0	0	0	0	0	0	0	0	0	0	0	0	0	0	0	0	0	0	0	0	0	0	0	0	0
ASV1714	k__Bacteria; p__Proteobacteria; c__Gammaproteobacteria; o__Pseudomonadales; f__Moraxellaceae; g__Acinetobacter; s__johnsonii	0	0	0	0	0	0	0	107	0	0	0	0	0	0	0	0	0	0	0	0	0	0	0	0	0	0	0	0	0	1	0	0	0	0	0	0	0	0	0	0	0	0	0	0	0	0	0	0
ASV1715	k__Bacteria; p__Proteobacteria; c__Deltaproteobacteria; o__Desulfobacterales; f__Desulfobacteraceae	0	0	0	0	0	0	0	0	0	98	0	0	0	0	0	0	0	0	0	0	0	0	0	0	0	0	0	0	0	0	0	0	0	0	0	0	0	0	0	0	0	0	0	0	0	0	0	0
ASV1716	k__Bacteria; p__Bacteroidetes; c__Bacteroidia; o__Bacteroidales; f__VC21_Bac22; g__; s__	0	0	0	0	0	0	0	0	0	101	0	0	0	0	0	0	0	0	0	0	0	0	0	0	0	0	0	0	0	0	0	0	0	0	0	0	0	0	0	0	0	0	0	0	0	0	0	0
ASV1717	k__Bacteria; p__Actinobacteria; c__Actinobacteria; o__Actinomycetales; f__Geodermatophilaceae; g__; s__	0	0	0	6	14	32	1	0	11	0	3	0	14	1	0	27	0	0	0	0	0	0	0	0	0	0	0	0	0	0	0	0	0	0	0	0	0	0	0	0	0	0	0	0	0	0	0	0
ASV1718	k__Bacteria; p__Actinobacteria; c__Actinobacteria; o__Actinomycetales; f__Nakamurellaceae; g__; s__	0	0	0	0	0	0	0	0	0	0	0	0	0	0	0	0	0	0	0	0	0	0	0	0	5	0	0	48	0	1	0	4	0	0	0	60	0	0	0	0	1	0	0	0	0	0	0	0
ASV1719	k__Bacteria; p__Proteobacteria; c__Betaproteobacteria; o__Burkholderiales; f__Oxalobacteraceae; g__Janthinobacterium; s__	0	0	0	0	0	8	0	105	3	0	7	0	0	0	0	11	0	0	0	0	0	0	0	0	0	0	1	0	3	0	0	0	0	0	0	0	0	1	0	0	0	0	0	0	0	0	0	0
ASV1720	k__Bacteria; p__Proteobacteria; c__Alphaproteobacteria; o__Rhizobiales; f__Methylobacteriaceae; g__Methylobacterium	0	0	0	2	0	9	0	0	0	0	0	10	13	0	1	0	0	0	1	0	0	0	0	0	19	0	0	0	0	0	1	0	0	0	0	11	36	2	3	2	24	1	0	0	0	0	0	0
ASV1721	k__Bacteria; p__FBP; c__; o__; f__; g__; s__	0	0	0	0	0	0	0	0	0	0	0	0	0	0	0	0	0	0	0	0	0	0	0	0	2	0	8	0	5	0	0	25	48	0	0	15	0	0	3	0	0	0	0	0	0	0	0	0
ASV1722	k__Bacteria; p__Actinobacteria; c__Actinobacteria; o__Actinomycetales; f__Microbacteriaceae	0	0	0	0	0	29	1	0	5	44	0	4	0	0	0	0	1	0	0	0	0	0	0	0	1	0	0	0	0	1	0	0	0	0	0	0	0	3	0	29	2	0	0	0	13	0	0	0
ASV1723	k__Bacteria; p__Proteobacteria; c__Gammaproteobacteria; o__Enterobacteriales; f__Enterobacteriaceae	0	0	0	0	0	0	2	0	1	0	0	0	0	0	0	0	0	0	0	0	0	0	0	3	0	0	2	0	2	10	0	0	0	36	0	1	0	0	0	0	0	0	0	25	32	122	22	13
ASV1724	k__Bacteria; p__Actinobacteria; c__Actinobacteria; o__Actinomycetales; f__Streptomycetaceae	0	0	0	0	0	0	0	0	0	0	0	0	0	0	0	0	0	0	0	0	0	0	0	0	0	0	0	0	0	0	0	0	0	0	0	0	0	0	0	2	0	0	0	0	0	0	0	0
ASV1725	k__Bacteria; p__Proteobacteria; c__Alphaproteobacteria; o__Rhizobiales; f__Xanthobacteraceae	0	0	0	0	0	0	0	0	0	0	0	0	0	0	0	0	0	0	0	0	0	0	0	0	0	0	0	0	0	0	0	0	0	0	0	45	0	0	0	0	0	69	1	0	0	0	0	0
ASV1726	k__Bacteria; p__Proteobacteria; c__Gammaproteobacteria; o__Enterobacteriales; f__Enterobacteriaceae	0	0	0	0	0	0	0	0	0	0	0	0	0	0	0	0	0	0	0	0	0	0	0	0	0	0	0	0	0	0	0	0	0	0	0	0	0	0	0	0	0	0	0	0	0	0	0	0
ASV1727	k__Bacteria	0	0	0	0	0	0	0	0	0	0	0	0	0	0	0	102	0	0	0	0	0	0	0	0	0	0	0	0	0	0	0	0	0	0	0	0	0	0	0	0	0	0	0	0	0	0	0	0
ASV1728	k__Bacteria; p__Firmicutes; c__Bacilli; o__Bacillales; f__Bacillaceae; g__Bacillus; s__	0	0	0	0	2	5	0	0	0	0	0	3	0	0	0	0	0	0	0	0	0	5	0	0	14	0	2	0	0	0	0	0	0	0	0	0	0	15	0	0	0	0	1	0	0	0	0	0
ASV1729	k__Bacteria; p__Proteobacteria; c__Alphaproteobacteria; o__Rhodospirillales; f__Acetobacteraceae; g__Roseomonas; s__	0	0	0	0	0	1	0	0	1	0	0	0	0	0	0	0	11	0	0	0	0	0	0	0	29	0	1	6	2	0	0	0	0	0	0	15	0	51	1	1	10	0	3	0	0	0	0	0
ASV1730	k__Bacteria; p__Actinobacteria; c__Actinobacteria; o__Actinomycetales; f__Nocardioidaceae; g__; s__	0	1	0	0	0	0	0	0	0	0	0	0	0	0	0	0	3	0	0	0	0	0	0	0	46	0	0	0	1	1	0	0	17	0	0	2	7	64	0	2	10	0	0	1	7	0	0	0
ASV1731	k__Bacteria; p__Proteobacteria; c__Alphaproteobacteria; o__Sphingomonadales; f__Sphingomonadaceae; g__Kaistobacter; s__	0	0	0	0	0	5	0	0	0	0	0	0	0	2	0	0	0	0	0	0	0	0	0	0	52	0	6	0	7	0	0	0	3	0	8	36	1	37	0	0	0	0	0	0	0	0	0	0
ASV1732	k__Bacteria; p__Proteobacteria; c__Gammaproteobacteria; o__Enterobacteriales; f__Enterobacteriaceae	19	0	0	0	0	0	0	0	0	0	0	0	0	0	0	0	0	0	0	0	0	0	0	4	0	0	0	0	0	2	0	0	0	5	0	0	0	0	0	0	0	0	0	14	5	40	18	19
ASV1733	k__Bacteria; p__Actinobacteria; c__Actinobacteria; o__Actinomycetales; f__Nocardioidaceae; g__; s__	0	0	0	118	0	0	0	0	0	0	0	0	0	0	0	0	12	0	0	0	0	0	0	0	0	0	0	0	0	0	0	0	0	0	0	0	0	0	0	4	2	0	0	0	8	0	0	0
ASV1734	k__Bacteria; p__Proteobacteria; c__Alphaproteobacteria; o__Rhodobacterales; f__Rhodobacteraceae; g__Rhodobacter; s__	0	0	0	0	0	0	0	0	0	0	0	0	0	0	0	0	0	0	0	0	0	0	0	0	0	0	0	0	0	0	0	0	0	0	0	1	0	0	0	5	3	0	1	0	0	0	0	1
ASV1735	k__Bacteria; p__Proteobacteria; c__Alphaproteobacteria; o__Rhizobiales	0	0	0	0	0	0	0	0	0	0	0	0	0	0	0	0	0	0	0	0	0	0	0	0	0	0	0	0	0	0	0	0	0	0	0	0	0	0	1	1	2	5	0	0	0	0	0	0
ASV1736	k__Bacteria; p__Bacteroidetes; c__Cytophagia; o__Cytophagales; f__Cytophagaceae; g__Hymenobacter; s__	0	0	0	0	0	0	0	0	0	0	118	26	0	3	0	0	0	0	0	0	0	0	0	0	6	0	0	0	0	0	0	0	0	0	0	0	0	0	0	0	0	0	0	0	0	0	0	0
ASV1737	k__Bacteria; p__Bacteroidetes; c__[Saprospirae]; o__[Saprospirales]; f__Chitinophagaceae; g__Segetibacter; s__	0	0	0	0	0	0	0	0	83	28	0	1	0	0	0	0	0	0	0	0	0	20	0	0	0	0	0	0	0	0	0	0	0	0	1	0	0	0	0	0	0	0	0	0	0	0	0	0
ASV1738	k__Bacteria; p__Actinobacteria; c__Actinobacteria; o__Actinomycetales; f__Nocardioidaceae; g__; s__	0	0	0	0	0	0	0	0	0	0	0	0	0	0	0	0	0	0	0	0	0	0	0	0	8	0	6	0	0	0	0	0	0	0	0	28	0	83	0	2	18	0	1	0	0	0	0	0
ASV1739	k__Bacteria; p__Firmicutes; c__Bacilli; o__Gemellales; f__Gemellaceae; g__; s__	0	1	0	0	0	0	0	0	0	0	0	0	0	0	0	0	0	0	0	0	0	0	0	0	5	0	13	57	0	0	39	0	1	0	0	0	4	0	1	1	0	0	0	0	0	0	0	0
ASV1740	k__Bacteria; p__FBP; c__; o__; f__; g__; s__	0	0	0	0	0	0	0	0	0	0	8	0	0	0	0	0	0	0	0	0	0	0	0	0	0	0	0	0	0	0	0	15	77	0	0	1	6	4	0	1	0	0	0	0	0	0	0	0
ASV1741	k__Bacteria; p__Bacteroidetes; c__Cytophagia; o__Cytophagales; f__Cytophagaceae; g__Hymenobacter; s__	0	0	0	0	0	0	0	0	0	0	0	0	0	0	0	52	0	0	0	0	0	0	0	0	0	0	0	39	0	0	0	0	0	0	0	0	0	0	8	0	0	0	0	0	0	0	0	0
ASV1742	k__Bacteria; p__Proteobacteria; c__Alphaproteobacteria; o__Rhizobiales	0	0	0	0	0	0	0	0	0	0	0	0	0	0	0	0	0	1	0	0	0	0	0	0	0	0	0	0	0	0	0	0	0	0	0	0	0	0	0	29	9	0	1	0	3	0	0	0
ASV1743	k__Bacteria; p__Proteobacteria; c__Gammaproteobacteria; o__Enterobacteriales; f__Enterobacteriaceae	0	0	0	0	0	0	0	0	0	0	1	0	0	0	0	0	0	0	0	0	0	0	0	0	0	0	0	0	0	0	0	0	0	0	0	0	0	0	0	0	0	0	0	0	0	0	0	0
ASV1744	k__Bacteria; p__Proteobacteria; c__Gammaproteobacteria; o__Enterobacteriales; f__Enterobacteriaceae	25	0	0	0	0	0	0	0	0	0	0	0	0	0	0	0	1	10	8	0	0	0	0	0	0	0	0	0	0	0	0	0	0	0	0	0	0	0	0	4	5	2	3	0	4	1	0	1
ASV1745	k__Bacteria; p__Chlamydiae; c__Chlamydiia; o__Chlamydiales	0	0	0	0	0	0	0	0	0	0	0	0	0	0	0	0	0	0	0	0	0	0	0	0	0	0	0	0	0	0	0	0	0	0	0	0	0	0	0	0	0	0	0	0	0	0	0	0
ASV1746	k__Bacteria; p__Proteobacteria; c__Alphaproteobacteria; o__Rhizobiales	0	0	0	0	2	4	2	0	39	0	6	0	2	0	8	0	62	23	2	0	39	1	0	11	0	3	0	0	0	4	0	0	0	0	0	0	0	0	0	145	238	73	620	3	14	20	22	36
ASV1747	k__Bacteria; p__Bacteroidetes; c__Sphingobacteriia; o__Sphingobacteriales; f__Sphingobacteriaceae; g__Pedobacter; s__	0	0	0	0	0	3	0	0	0	0	143	0	7	0	0	0	0	0	0	0	0	0	0	0	0	0	0	0	0	0	0	0	0	0	0	0	0	0	0	2	3	0	2	0	0	0	0	0
ASV1748	k__Bacteria; p__Proteobacteria; c__Betaproteobacteria; o__Burkholderiales; f__Oxalobacteraceae	0	0	0	46	0	16	0	0	3	0	0	48	0	0	0	0	0	0	0	0	0	0	0	0	0	0	1	0	0	0	0	0	0	0	0	0	0	0	0	9	0	0	0	0	0	0	0	0
ASV1749	k__Bacteria; p__Bacteroidetes; c__Sphingobacteriia; o__Sphingobacteriales; f__Sphingobacteriaceae; g__; s__	0	0	0	0	4	3	1	0	0	0	3	0	0	1	0	0	12	4	12	3	0	0	0	0	0	0	2	0	3	0	0	0	0	0	0	4	0	75	0	0	0	0	0	0	0	0	0	0
ASV1750	k__Bacteria; p__Proteobacteria; c__Alphaproteobacteria; o__Rhodospirillales; f__Acetobacteraceae	0	1	0	0	16	0	0	0	0	0	0	0	10	0	0	0	0	6	3	0	0	0	0	0	7	0	0	9	4	1	16	27	0	0	0	3	10	10	1	2	1	0	0	0	0	0	0	0
ASV1751	k__Bacteria; p__Actinobacteria; c__Actinobacteria; o__Actinomycetales	2	1	0	0	0	0	0	0	0	0	0	0	0	0	0	0	0	0	0	0	0	0	0	0	0	2	9	74	0	2	7	0	0	0	0	0	0	17	0	0	5	0	0	0	2	0	0	0
ASV1752	k__Bacteria; p__Firmicutes; c__Bacilli; o__Bacillales; f__Paenibacillaceae; g__Cohnella; s__	0	0	0	0	0	0	0	0	0	0	0	0	0	0	0	0	0	0	0	0	0	0	0	1	0	0	0	0	0	0	0	100	0	5	0	0	0	0	0	0	0	0	0	0	0	0	0	0
ASV1753	k__Bacteria; p__Fusobacteria; c__Fusobacteriia; o__Fusobacteriales; f__Fusobacteriaceae; g__Fusobacterium; s__	0	2	0	0	0	0	0	0	0	0	0	0	0	0	0	0	0	0	0	0	0	0	0	0	0	0	0	0	0	0	0	5	0	0	0	0	0	100	0	1	0	0	0	0	0	0	0	0
ASV1754	k__Bacteria; p__Proteobacteria; c__Alphaproteobacteria; o__Rhodobacterales; f__Rhodobacteraceae; g__Paracoccus; s__	3	0	0	0	0	0	0	0	0	0	0	0	0	0	0	0	0	0	0	0	0	0	0	0	1	0	0	0	0	0	0	0	0	0	0	13	0	124	0	0	0	0	0	0	0	0	0	0
ASV1755	k__Bacteria; p__Proteobacteria; c__Alphaproteobacteria; o__Sphingomonadales; f__Sphingomonadaceae; g__Sphingomonas; s__wittichii	0	0	0	0	0	0	0	0	0	0	1	0	0	0	0	0	15	0	0	0	0	0	0	0	0	0	1	19	6	0	0	3	0	0	0	1	0	69	0	0	0	0	0	0	0	0	0	0
ASV1756	k__Bacteria; p__Acidobacteria; c__Acidobacteriia; o__Acidobacteriales; f__Acidobacteriaceae; g__Edaphobacter; s__modestum	0	0	0	0	0	0	1	0	0	0	0	0	0	0	0	0	0	0	0	0	0	0	0	0	1	4	3	8	4	4	14	31	8	3	1	19	4	0	6	0	0	0	0	0	0	0	0	0
ASV1757	k__Bacteria; p__Bacteroidetes; c__Cytophagia; o__Cytophagales; f__Cytophagaceae; g__Dyadobacter; s__	0	0	0	47	0	0	0	0	0	0	0	0	19	0	0	0	3	0	0	0	0	0	2	0	0	0	0	0	0	0	0	0	0	0	0	0	0	0	0	9	16	0	0	0	43	11	2	0
ASV1758	k__Bacteria; p__Actinobacteria; c__Actinobacteria; o__Actinomycetales; f__Intrasporangiaceae	0	0	8	2	0	16	0	0	17	0	0	5	44	0	0	27	0	5	0	1	0	0	0	0	0	0	0	0	0	0	0	0	0	0	0	0	0	0	0	19	5	1	0	0	41	0	2	0
ASV1759	k__Bacteria; p__Proteobacteria; c__Alphaproteobacteria; o__Rhizobiales; f__Phyllobacteriaceae; g__Phyllobacterium; s__	0	0	0	0	0	0	0	0	0	0	3	0	0	0	0	0	0	0	0	0	0	0	0	0	3	0	0	0	0	0	0	0	0	0	0	0	0	0	0	2	5	1	0	0	0	0	0	0
ASV1760	k__Bacteria; p__Proteobacteria; c__Deltaproteobacteria; o__Myxococcales; f__Myxococcaceae	0	0	0	55	0	0	0	0	74	0	0	0	3	10	0	0	0	0	9	0	0	0	0	0	0	0	0	0	0	0	0	0	0	0	0	0	0	0	0	9	1	0	0	0	21	0	0	0
ASV1761	k__Bacteria; p__FBP; c__; o__; f__; g__; s__	0	0	0	31	1	0	0	0	0	0	0	2	0	1	0	0	3	0	0	1	0	3	0	0	0	0	0	0	0	0	0	0	0	0	0	20	0	63	0	0	0	0	0	0	0	0	0	0
ASV1762	k__Bacteria; p__Proteobacteria; c__Gammaproteobacteria; o__Pseudomonadales; f__Moraxellaceae; g__Acinetobacter; s__	0	0	0	0	0	13	0	0	0	84	0	2	0	0	0	10	0	0	0	0	0	0	0	0	0	0	0	0	0	0	0	0	0	0	0	0	0	0	0	0	0	0	0	0	0	0	0	0
ASV1763	k__Bacteria; p__Bacteroidetes; c__Cytophagia; o__Cytophagales; f__Cytophagaceae; g__Dyadobacter; s__	0	0	0	2	0	6	0	0	68	0	2	25	0	16	0	0	5	0	2	4	0	5	0	0	0	0	0	0	0	2	0	0	3	0	0	3	0	0	0	3	0	0	0	0	1	0	0	0
ASV1764	k__Bacteria; p__Gemmatimonadetes; c__Gemmatimonadetes; o__Gemmatimonadales; f__Ellin5301; g__; s__	0	0	11	0	0	12	4	0	1	0	4	6	0	23	0	79	0	0	0	0	6	2	0	0	0	0	0	0	0	0	0	0	0	0	0	0	0	0	0	8	0	0	0	0	0	0	0	0
ASV1765	k__Bacteria; p__Armatimonadetes; c__[Fimbriimonadia]; o__[Fimbriimonadales]; f__[Fimbriimonadaceae]; g__Fimbriimonas; s__	0	0	0	0	0	0	0	0	0	0	0	0	0	0	0	0	0	0	0	0	0	0	0	0	60	0	0	0	0	0	0	4	0	0	0	0	0	53	0	0	0	0	0	0	0	0	0	0
ASV1766	k__Bacteria; p__Actinobacteria; c__Actinobacteria; o__Actinomycetales; f__Dermacoccaceae; g__Dermacoccus; s__	0	0	10	0	0	0	0	0	0	0	0	0	0	0	0	0	0	0	0	0	0	0	0	1	0	1	0	97	0	0	0	0	2	0	0	0	0	0	0	0	0	0	0	0	0	0	0	0
ASV1767	k__Bacteria; p__Proteobacteria; c__Alphaproteobacteria; o__Rickettsiales; f__; g__; s__	0	0	0	0	0	0	0	0	0	0	0	0	0	0	0	0	0	0	0	0	0	0	0	8	1	3	1	0	0	0	1	18	5	0	1	11	35	30	0	4	0	0	0	0	0	0	0	0
ASV1768	k__Bacteria; p__Firmicutes; c__Clostridia; o__Clostridiales; f__Ruminococcaceae	1	0	0	0	0	0	0	0	0	0	0	0	0	0	0	0	0	0	0	0	0	0	0	0	0	0	0	0	0	0	0	0	0	0	0	101	0	0	0	0	0	0	0	0	0	1	0	0
ASV1769	k__Bacteria; p__Proteobacteria; c__Alphaproteobacteria; o__Sphingomonadales; f__Sphingomonadaceae; g__Sphingomonas; s__	0	0	0	0	0	6	0	0	0	1	0	0	0	1	0	0	0	0	0	0	0	0	0	0	4	0	0	1	0	0	0	0	0	0	1	1	7	120	3	0	2	0	0	0	0	0	0	0
ASV1770	k__Bacteria; p__Actinobacteria; c__Actinobacteria; o__Actinomycetales; f__Nocardioidaceae; g__; s__	0	0	0	5	0	21	0	0	14	2	8	2	3	0	0	0	1	0	0	0	0	5	0	0	28	0	0	0	7	0	0	0	0	0	0	0	0	0	1	15	10	0	0	0	10	0	0	0
ASV1771	k__Bacteria; p__Bacteroidetes; c__[Saprospirae]; o__[Saprospirales]; f__Chitinophagaceae; g__Niabella; s__	0	0	0	0	0	0	0	0	0	0	0	0	0	0	0	0	0	0	0	0	0	0	0	0	0	0	0	0	0	0	0	0	0	0	0	0	0	0	0	201	0	0	0	0	0	0	0	0
ASV1772	k__Bacteria; p__Proteobacteria; c__Alphaproteobacteria; o__Caulobacterales; f__Caulobacteraceae	0	0	0	72	0	7	1	0	4	0	14	0	0	0	0	0	3	0	0	0	0	0	0	0	4	0	0	0	0	0	0	0	0	0	0	3	0	0	0	14	19	1	0	0	8	0	0	0
ASV1773	k__Bacteria; p__Gemmatimonadetes; c__Gemm-3; o__; f__; g__; s__	0	0	0	0	0	0	0	0	0	0	0	0	0	0	0	0	0	0	0	0	0	0	0	0	2	0	0	0	0	0	0	0	0	0	0	0	0	0	0	0	1	20	0	0	457	0	0	0
ASV1774	k__Bacteria; p__Actinobacteria; c__Actinobacteria; o__Actinomycetales; f__Frankiaceae	0	0	0	0	1	0	2	0	1	0	39	0	0	3	0	0	0	0	0	0	0	0	0	0	0	0	0	0	0	0	0	0	0	0	0	17	70	4	0	0	3	0	2	0	1	0	0	0
ASV1775	k__Bacteria; p__Proteobacteria; c__Betaproteobacteria; o__Burkholderiales; f__Oxalobacteraceae	0	0	0	20	0	109	0	0	0	0	0	0	0	0	0	0	0	0	0	0	0	0	0	0	0	0	0	0	0	0	0	0	0	0	0	0	0	0	0	1	1	0	0	0	0	0	0	0
ASV1776	k__Bacteria; p__Actinobacteria; c__Actinobacteria; o__Actinomycetales; f__Geodermatophilaceae	0	0	5	8	11	17	1	0	6	11	1	14	24	8	1	7	1	0	0	1	0	8	0	0	0	0	0	0	0	0	0	0	0	0	0	0	0	0	0	0	0	0	0	0	6	0	0	0
ASV1777	k__Bacteria; p__Proteobacteria; c__Deltaproteobacteria; o__Myxococcales; f__; g__; s__	0	0	0	0	0	0	0	0	0	133	0	3	0	0	0	0	0	0	0	0	0	0	0	0	0	0	0	0	0	0	0	0	0	0	0	0	0	0	0	0	0	0	0	0	0	0	0	0
ASV1778	k__Bacteria; p__Proteobacteria; c__Deltaproteobacteria; o__Myxococcales; f__Cystobacterineae; g__; s__	0	0	0	0	0	0	0	0	0	0	0	0	0	0	0	0	0	0	0	0	0	0	0	0	0	0	0	0	0	0	0	6	0	0	91	2	0	0	0	0	0	0	0	0	0	0	0	0
ASV1779	k__Bacteria; p__Proteobacteria; c__Alphaproteobacteria; o__Rhizobiales	0	0	0	0	0	2	2	0	0	0	8	0	0	0	0	0	34	0	0	0	0	0	0	0	0	0	1	0	0	1	0	0	1	0	0	0	0	0	0	24	56	2	44	0	2	1	1	0
ASV1780	k__Bacteria; p__Proteobacteria; c__Gammaproteobacteria; o__Enterobacteriales; f__Enterobacteriaceae	0	0	0	0	0	0	1	0	0	0	0	0	0	0	0	0	1	0	0	2	0	0	0	0	0	0	0	0	0	1	0	0	0	33	0	0	0	0	0	0	0	0	0	5	4	35	10	2
ASV1781	k__Bacteria; p__Bacteroidetes; c__Cytophagia; o__Cytophagales; f__Cytophagaceae; g__Dyadobacter; s__	0	0	0	0	1	0	0	0	170	0	2	0	0	0	0	0	1	0	0	0	0	0	0	0	0	0	0	0	0	0	0	0	0	0	0	0	0	0	2	17	2	0	0	0	1	0	0	0
ASV1782	k__Bacteria; p__Bacteroidetes; c__Sphingobacteriia; o__Sphingobacteriales; f__Sphingobacteriaceae; g__Pedobacter; s__	0	0	0	0	1	30	1	0	6	0	62	0	0	0	0	0	10	0	0	0	0	0	0	0	0	0	0	0	0	0	0	0	0	0	0	0	15	0	0	3	0	0	0	0	0	0	0	0
ASV1783	k__Bacteria; p__Bacteroidetes; c__Cytophagia; o__Cytophagales; f__Cytophagaceae; g__Hymenobacter; s__	0	0	0	0	0	3	0	0	0	0	0	69	0	8	0	0	0	0	0	0	0	0	0	0	1	0	0	0	7	0	0	15	0	0	0	0	0	0	0	0	2	0	0	0	0	0	0	0
ASV1784	k__Bacteria	0	0	0	0	0	0	0	0	0	0	0	0	0	0	0	85	0	0	0	0	0	0	0	0	0	0	0	0	0	0	0	0	0	0	0	0	0	0	0	0	0	0	0	0	0	0	0	0
ASV1785	k__Bacteria; p__Actinobacteria; c__Actinobacteria; o__Actinomycetales; f__Corynebacteriaceae; g__Corynebacterium; s__	1	4	35	0	0	0	0	0	0	0	0	0	0	0	0	0	0	0	1	0	11	3	14	1	0	0	0	28	0	0	0	0	13	0	0	0	0	23	0	0	0	1	0	0	0	0	0	0
ASV1786	k__Bacteria; p__Firmicutes; c__Clostridia; o__Clostridiales	0	0	0	0	0	0	0	0	0	0	0	0	0	0	0	0	0	0	0	0	0	0	0	0	0	0	0	0	0	0	0	0	0	0	0	0	0	116	0	0	0	0	0	0	0	0	0	0
ASV1787	k__Bacteria; p__Actinobacteria; c__Actinobacteria; o__Actinomycetales; f__Nocardioidaceae; g__; s__	0	0	0	0	0	1	0	0	18	0	5	12	0	0	0	0	0	0	0	0	0	5	0	0	17	0	0	22	2	0	0	0	0	0	0	0	8	26	1	2	7	0	1	0	3	0	0	0
ASV1788	k__Bacteria; p__Proteobacteria; c__Alphaproteobacteria; o__Rhodobacterales; f__Rhodobacteraceae; g__Amaricoccus; s__	0	6	0	0	0	0	0	0	0	0	0	0	0	0	0	0	0	0	0	0	0	0	0	0	0	0	0	0	0	0	0	0	0	0	0	0	0	0	0	173	1	0	0	0	0	0	0	0
ASV1789	k__Bacteria; p__Bacteroidetes; c__Cytophagia; o__Cytophagales; f__Cytophagaceae; g__Dyadobacter; s__	0	0	0	61	0	3	0	0	0	0	48	0	0	0	0	0	2	0	0	0	0	0	0	0	0	1	0	0	0	0	0	0	0	0	0	0	0	0	0	35	9	0	0	0	1	0	0	0
ASV1790	k__Bacteria; p__Proteobacteria; c__Alphaproteobacteria; o__Rhodospirillales; f__Acetobacteraceae; g__Roseomonas; s__	0	0	0	33	0	1	0	0	0	0	1	0	0	0	0	0	1	0	0	0	0	0	0	0	6	0	4	0	6	0	0	0	0	0	0	0	0	25	0	3	6	34	4	0	17	0	1	1
ASV1791	k__Bacteria; p__Proteobacteria; c__Alphaproteobacteria; o__Rhodospirillales; f__Acetobacteraceae; g__; s__	0	0	0	0	0	0	0	0	0	0	0	0	0	0	0	0	0	0	1	0	0	0	0	0	1	0	0	0	1	0	2	0	0	0	0	21	0	91	1	0	2	0	0	0	0	0	0	1
ASV1792	k__Bacteria; p__Proteobacteria; c__Gammaproteobacteria; o__Enterobacteriales; f__Enterobacteriaceae	0	0	0	1	0	0	0	0	0	0	0	0	0	0	0	0	0	0	0	1	0	0	1	0	0	0	0	0	0	0	0	0	0	0	0	0	0	0	0	0	0	0	0	0	0	0	0	0
ASV1793	k__Bacteria; p__Proteobacteria; c__Gammaproteobacteria; o__Enterobacteriales; f__Enterobacteriaceae; g__Enterobacter; s__	0	0	0	0	0	0	0	0	0	0	0	0	0	0	0	0	0	0	0	0	0	0	0	0	0	0	0	0	0	0	0	0	0	0	0	0	0	0	0	0	0	0	0	0	0	0	0	0
ASV1794	k__Bacteria; p__Actinobacteria; c__Actinobacteria; o__Actinomycetales; f__Nocardioidaceae; g__; s__	0	0	0	13	0	37	0	0	26	28	8	12	8	8	0	24	0	0	0	0	0	10	0	0	4	0	0	0	0	0	0	0	0	0	0	8	0	0	0	0	9	0	0	0	6	2	1	0
ASV1795	k__Bacteria; p__Proteobacteria; c__Betaproteobacteria; o__Burkholderiales; f__Comamonadaceae	0	0	0	0	0	0	0	0	1	0	65	2	0	0	0	0	0	0	0	0	0	0	0	0	2	0	0	0	0	0	0	0	1	0	0	2	6	113	0	1	0	0	0	0	0	0	0	0
ASV1796	k__Bacteria; p__Bacteroidetes; c__Sphingobacteriia; o__Sphingobacteriales; f__Sphingobacteriaceae; g__; s__	0	0	0	0	0	0	0	0	0	0	11	0	0	2	0	0	0	0	0	0	0	1	12	0	3	0	0	1	52	0	0	0	0	0	0	0	0	26	0	0	0	0	0	0	0	0	0	0
ASV1797	k__Bacteria; p__FBP; c__; o__; f__; g__; s__	0	0	0	0	0	0	0	0	7	0	0	0	0	0	2	0	0	0	0	0	0	3	0	0	9	0	13	17	2	0	0	8	0	0	8	28	0	0	0	0	0	0	0	0	0	0	0	0
ASV1798	k__Bacteria; p__FBP; c__; o__; f__; g__; s__	0	0	0	13	0	0	0	0	74	26	0	0	0	0	0	0	0	0	0	0	0	2	0	0	2	0	0	0	0	0	0	0	0	0	0	0	0	0	0	0	0	0	0	0	0	0	0	0
ASV1799	k__Bacteria; p__Bacteroidetes; c__Cytophagia; o__Cytophagales; f__Cytophagaceae; g__Hymenobacter; s__	0	0	0	0	0	0	0	0	0	0	0	0	0	0	0	0	0	0	0	0	0	0	0	0	2	0	0	47	2	0	0	7	0	0	0	15	23	0	0	0	0	0	0	0	0	0	0	0
ASV1800	k__Bacteria; p__Actinobacteria; c__Actinobacteria; o__Actinomycetales; f__Pseudonocardiaceae; g__Pseudonocardia; s__	0	0	0	0	0	1	0	0	0	0	0	0	0	0	0	0	0	0	0	0	0	0	0	0	0	0	0	95	7	1	0	0	0	0	0	0	0	0	0	1	8	0	1	0	0	0	1	0
ASV1801	k__Bacteria; p__Armatimonadetes; c__[Fimbriimonadia]; o__[Fimbriimonadales]; f__[Fimbriimonadaceae]; g__Fimbriimonas; s__	0	0	0	0	0	0	0	0	0	0	0	0	0	0	0	0	0	0	0	0	0	0	0	0	16	0	0	0	0	0	0	0	13	0	1	7	0	77	0	2	0	0	0	0	0	0	0	0
ASV1802	k__Bacteria; p__Bacteroidetes; c__Sphingobacteriia; o__Sphingobacteriales; f__Sphingobacteriaceae; g__; s__	0	0	0	0	0	46	0	0	0	0	8	0	0	18	0	0	0	0	0	0	0	0	0	0	0	0	0	0	0	0	13	6	9	0	0	1	12	7	0	0	1	0	0	0	0	0	0	1
ASV1803	k__Bacteria; p__Proteobacteria; c__Alphaproteobacteria; o__Rhizobiales	0	0	0	0	0	0	0	0	0	0	0	0	0	0	0	0	0	0	0	0	0	0	0	0	0	0	0	0	0	0	0	0	0	0	0	0	0	0	0	92	70	0	6	0	0	0	0	0
ASV1804	k__Bacteria; p__Actinobacteria; c__Actinobacteria; o__Actinomycetales; f__Micromonosporaceae; g__; s__	0	0	0	0	0	0	0	0	0	0	0	2	7	61	0	0	0	0	0	0	0	0	0	0	0	0	5	0	15	0	5	0	0	0	0	0	1	0	0	17	20	2	2	0	9	0	0	0
ASV1805	k__Bacteria; p__Proteobacteria; c__Gammaproteobacteria; o__Enterobacteriales; f__Enterobacteriaceae	0	0	0	0	0	0	0	0	0	0	0	0	0	0	0	0	0	3	0	0	0	0	1	24	0	0	1	0	4	54	0	1	0	69	0	2	1	0	1	0	0	0	0	42	69	178	56	55
ASV1806	k__Bacteria; p__Proteobacteria; c__Betaproteobacteria; o__Burkholderiales; f__Comamonadaceae	0	0	0	0	0	0	0	0	0	0	3	0	0	1	0	0	0	0	0	0	0	0	0	0	0	0	0	0	6	1	0	0	0	0	0	79	0	8	0	1	0	0	0	0	11	1	0	1
ASV1807	k__Bacteria; p__Proteobacteria; c__Alphaproteobacteria; o__Rhizobiales	7	0	0	0	0	3	5	0	0	0	51	0	0	9	8	0	2	0	0	0	0	0	0	1	0	1	0	0	0	0	0	0	0	0	0	0	0	0	0	31	65	77	250	0	1	0	0	2
ASV1808	k__Bacteria; p__Firmicutes; c__Clostridia; o__Clostridiales; f__[Tissierellaceae]; g__Anaerococcus; s__	0	0	16	0	0	0	0	76	0	0	0	0	0	0	0	0	0	0	0	0	0	0	0	0	0	0	0	0	0	0	0	0	0	0	0	0	0	0	0	0	0	0	0	0	0	0	0	0
ASV1809	k__Bacteria; p__Proteobacteria; c__Alphaproteobacteria; o__RF32; f__; g__; s__	0	0	0	0	0	0	0	0	0	80	0	3	0	0	0	0	0	0	0	0	0	0	0	0	0	0	0	0	0	0	0	0	0	0	0	0	0	0	0	0	0	0	0	0	0	0	0	0
ASV1810	k__Bacteria; p__Bacteroidetes; c__Sphingobacteriia; o__Sphingobacteriales; f__Sphingobacteriaceae; g__Pedobacter; s__	0	0	0	0	0	0	13	0	0	0	0	0	0	0	33	0	2	31	2	1	0	21	0	0	0	14	0	0	0	0	0	0	0	0	0	0	0	0	0	0	0	0	0	0	0	0	0	1
ASV1811	k__Bacteria; p__Proteobacteria; c__Alphaproteobacteria; o__Rhizobiales; f__Aurantimonadaceae; g__; s__	0	0	0	0	0	0	0	0	0	0	0	0	0	0	0	0	0	0	0	0	0	0	0	0	97	0	0	0	0	0	2	0	0	0	0	1	0	0	0	0	3	0	1	0	0	0	0	0
ASV1812	k__Bacteria; p__Chlamydiae; c__Chlamydiia; o__Chlamydiales; f__Rhabdochlamydiaceae; g__Candidatus Rhabdochlamydia; s__	0	0	0	0	0	0	0	0	0	0	0	0	0	0	0	0	0	0	0	0	0	0	0	0	0	96	0	0	0	0	0	0	0	0	0	0	0	0	0	0	0	0	0	0	0	0	0	0
ASV1813	k__Bacteria; p__Proteobacteria; c__Alphaproteobacteria; o__Rhizobiales; f__Hyphomicrobiaceae; g__Devosia; s__	0	0	0	0	0	0	0	0	0	0	2	0	0	0	0	0	1	0	0	0	0	0	0	0	0	0	1	0	0	0	0	0	61	0	0	0	0	4	0	15	12	2	0	0	1	0	0	0
ASV1814	k__Bacteria; p__Proteobacteria; c__Alphaproteobacteria; o__Rhizobiales; f__Beijerinckiaceae; g__; s__	0	0	0	0	0	0	0	0	0	0	0	0	0	0	0	0	0	0	0	0	0	0	0	0	18	0	0	12	0	0	0	3	4	0	0	0	0	53	1	6	12	0	1	0	1	0	0	0
ASV1815	k__Bacteria; p__Bacteroidetes; c__[Saprospirae]; o__[Saprospirales]; f__Chitinophagaceae; g__Segetibacter; s__	0	0	0	0	0	0	0	0	0	0	0	0	0	0	0	0	0	0	0	0	0	0	0	0	2	0	3	12	0	0	4	8	4	0	24	9	25	0	6	0	0	0	0	0	0	0	0	0
ASV1816	k__Bacteria; p__Proteobacteria; c__Alphaproteobacteria; o__Sphingomonadales; f__Sphingomonadaceae; g__Novosphingobium; s__	0	0	0	0	0	0	0	0	0	0	1	0	0	0	0	0	0	0	0	0	0	0	0	0	0	0	0	0	0	0	0	0	0	0	0	0	0	0	0	129	13	0	0	0	0	0	0	0
ASV1817	k__Bacteria; p__Proteobacteria; c__Alphaproteobacteria; o__Sphingomonadales; f__Sphingomonadaceae; g__Kaistobacter; s__	0	0	0	4	0	5	0	0	0	0	0	7	23	0	0	30	1	0	0	0	0	0	0	0	1	0	1	0	1	0	2	0	0	0	0	0	0	0	0	29	21	0	1	0	13	0	0	0
ASV1818	k__Bacteria; p__Actinobacteria; c__Actinobacteria; o__Actinomycetales; f__Sporichthyaceae; g__; s__	0	0	0	0	0	8	0	0	1	0	0	55	0	12	0	0	0	1	0	0	0	0	25	0	0	0	0	0	0	0	0	0	0	0	0	0	0	0	0	6	0	0	0	0	0	0	0	0
ASV1819	k__Bacteria; p__Proteobacteria; c__Betaproteobacteria; o__Burkholderiales; f__Comamonadaceae; g__Methylibium; s__	0	0	0	0	0	0	0	0	0	0	0	1	3	0	0	0	0	0	0	0	0	0	0	0	5	0	0	0	4	0	0	12	0	0	0	0	0	92	0	10	5	1	0	0	0	0	1	0
ASV1820	k__Bacteria; p__Actinobacteria; c__Actinobacteria; o__Actinomycetales; f__Nocardioidaceae	0	2	0	0	0	0	0	0	0	0	17	0	0	0	0	0	0	0	0	0	0	0	0	0	0	0	0	0	0	0	0	0	0	0	0	0	0	0	0	2	55	0	0	0	2	1	0	0
[truncated: 3,879 more rows]
[truncated: 25 more columns]
