# Supplementary material for: Insight Into the Microbial Co-occurrence and Diversity of 73 Grapevine (Vitis vinifera) Crown Galls Collected Across the Northern Hemisphere
Source: Front Microbiol. 2019 Aug 13;10:1896. doi: 10.3389/fmicb.2019.01896 (PMC6700373; doi:10.3389/fmicb.2019.01896)
Supplement: TABLE S3 — Relative abundance (%) of bacterial ASVs and their taxonomic classification. [file Table_3.XLSX]

## Sheet: Sheet2
Supplemental Data 3. Relative abundance (%) of bacterial ASVs and their taxonomic classification
ASV	Taxonomy	AJ	CJ	H13_1	H13_10	H13_11	H13_12	H13_14	H13_15	H13_16	H13_17	H13_18	H13_19	H13_2	H13_20	H13_21	H13_22	H13_3	H13_4	H13_5	H13_6	H13_7	H13_8	H13_9	H14_1	H14_10	H14_11	H14_12	H14_13	H14_14	H14_15	H14_16	H14_2	H14_3	H14_4	H14_5	H14_6	H14_7	H14_8	H14_9	MO1	MO2	MO3	MO4	NY1	NY11	NY12	NY3	NY4
ASV2	k__Bacteria; p__Proteobacteria; c__Alphaproteobacteria; o__Rhizobiales; f__Rhizobiaceae; g__Agrobacterium; s__vitis	0.712659	65.4114	69.2972	13.8776	30.7058	3.53126	53.9415	11.1948	35.2148	34.6429	9.29309	19.9404	61.4166	39.8817	40.8829	2.73939	40.7369	42.8046	51.6654	59.652	58.3314	56.5196	2.37123	12.7073	0.0367903	14.1484	0.877026	0.00165728	9.10083	0.00465122	0.209169	0.00208993	0.0130151	0	0	0.261436	19.2706	0.00414067	0.00541864	23.8846	5.58169	29.4897	6.87897	0.627653	4.15005	8.33799	2.03299	1.58646
ASV3	k__Bacteria; p__Proteobacteria; c__Alphaproteobacteria; o__Rhizobiales; f__Rhizobiaceae; g__Agrobacterium; s__	1.71285	0.160167	0	0.396145	0.0761756	0.0215443	0.0031472	0	0.000312698	0	0.100866	0	0.00255753	0.00151806	0	0	0.0700784	0.0010644	0	0.000505219	0.125754	0.000420861	0.0287422	0.00727101	0.000484083	0.00136588	0.0614713	0.00331455	0.22157	0.0112958	1.27561	0	0.00325378	0.0030657	0	0.00326795	0.000732739	0.000690111	0	2.96309	7.03007	3.55565	18.1646	0	0.00130978	0.000707509	0.00159076	0.00363533
ASV4	k__Bacteria; p__Proteobacteria; c__Gammaproteobacteria; o__Enterobacteriales; f__Enterobacteriaceae	0	0.122505	0	0	0.0521201	0.00350721	8.52498	0	0.000625397	0.000854832	0.000327487	0.137207	0	0	0	0	0	0.000709602	0	0.000252609	0.0148269	0	0.0170657	47.4833	0.0193633	1.31602	2.40162	0.0414319	3.20354	16.9491	1.44682	9.16643	35.3133	4.31405	0.0218918	0.406859	1.62473	0.00483078	37.7284	0	0.000676814	0.00138245	0.000876079	45.3428	24.0869	36.0129	56.581	45.1719
ASV5	k__Bacteria; p__Proteobacteria; c__Gammaproteobacteria; o__Enterobacteriales; f__Enterobacteriaceae	0	0.156856	0	0.000656957	0.0561294	0	11.5026	0	0.0991254	0	0.000327487	0.113702	0.00255753	0	0	0	0.00182813	0	0.000273382	0	0.0148269	0	0.0130238	7.51822	0.0159748	1.71076	2.91565	0.00331455	4.22027	6.53896	0.484964	1.63015	4.80583	6.76967	0.0185238	0.13562	2.07084	0.00534836	47.8813	0	0.0216581	0.00276489	0.000876079	36.274	12.4102	25.7795	26.8839	7.62402
ASV6	k__Bacteria; p__Proteobacteria; c__Gammaproteobacteria; o__Xanthomonadales; f__Xanthomonadaceae; g__Xanthomonas; s__	0.00189789	0.0687021	0.00175485	9.99231	3.66695	3.35289	0.193946	2.08152	18.2331	29.7456	2.51411	0.336732	5.49657	0.000303613	0.00137388	0.123396	5.26654	0.0010644	17.8021	5.61904	14.2223	2.38376	0.662867	0.674386	0.000968167	14.6968	0.357699	0	1.50965	0.00199338	0.014133	0	0	0	0.00168398	0.0302285	0.000244246	0.000172528	0	1.24196	0.843988	0.210132	0.610627	0	0.175511	0.22994	0.0429505	1.6359
ASV7	k__Bacteria; p__Proteobacteria; c__Alphaproteobacteria; o__Rhizobiales; f__Rhizobiaceae; g__Agrobacterium; s__	0.0963181	0.377034	0	1.42034	9.94091	6.11406	1.01458	0	0.561606	0.0136773	0.192235	1.01347	1.13512	14.1374	0.667019	0.274996	0.236743	0.0940223	0.803197	0.00707306	0.050796	1.61863	0.579335	12.6509	0.0503447	14.3991	7.01303	0.321511	3.03254	31.9944	4.33722	1.19962	3.64911	0.74987	0.0875671	0.808817	5.44035	0.641113	3.85211	2.60528	9.90856	0.0552979	5.57186	0.796141	8.02046	1.77868	1.23841	22.7514
ASV8	k__Bacteria; p__Proteobacteria; c__Gammaproteobacteria; o__Enterobacteriales; f__Enterobacteriaceae; g__Erwinia; s__	0.0915734	0.0484225	0.428183	0.968354	1.75705	0.11173	0.211256	0	0.26079	0.781317	0.0671348	0.129008	0.225915	4.98107	0.787234	1.14229	1.37262	9.47319	1.08259	8.46469	0.702632	0.182233	33.054	1.12337	0.0179111	0	0.0127182	0.00331455	0.030506	0.157477	0.488195	0.00104496	0.133405	18.3727	0.107775	0.521238	0.000122123	0.000172528	1.44407	0.0345862	0.0717423	0	0	0.0154341	0.0117881	0.481813	0.00318152	0.0552571
ASV9	k__Bacteria; p__Proteobacteria; c__Gammaproteobacteria; o__Enterobacteriales; f__Enterobacteriaceae; g__Erwinia; s__	0.000474473	0.0128299	0.449241	0.325194	0.839435	0.0656349	0.118413	0	0.0931841	0.624882	0.0209591	0.181485	0.115515	2.52606	0.190626	0.715696	1.12278	3.53346	0.750981	6.97278	0.119165	0.148564	11.6442	0.504729	0.0101658	0	0.0100686	0.00165728	0.00682372	0.158142	0.24753	0.00208993	0.247287	25.1019	0.186922	0.101306	0	0.0081088	0.00108373	0.0383592	0.0175972	0	0	0.00128617	0.00261957	0.251873	0.00079538	0.0130872
ASV10	k__Bacteria; p__Proteobacteria; c__Alphaproteobacteria; o__Caulobacterales; f__Caulobacteraceae; g__Mycoplana; s__	0	0.0264875	0	0.0289061	0	0.0200412	0	0	0	0	0.012772	0	0.0140664	0	0	0	0	0	0	0	0	0	0.00134729	0.322348	0.800674	3.25215	0.014308	0.0165728	0.00642232	2.15883	9.28257	16.1165	9.64095	0.5273	12.347	0.0563721	25.0649	3.79803	0.136008	0.0641417	0.0920468	0.00207367	0.000876079	0	0.0209565	0	0	0
ASV11	k__Bacteria; p__Proteobacteria; c__Gammaproteobacteria; o__Pseudomonadales; f__Pseudomonadaceae; g__Pseudomonas; s__	0	0.0492503	1.30034	4.38519	2.98989	0.0140288	0.0507486	0.183114	4.6098	0.035903	1.6525	1.36879	0	21.218	27.6164	20.0501	0.228516	0.423987	0.00956838	0.0661837	11.2237	0.0298811	1.74384	0.036961	0.00387267	0.000682939	0.0254364	0.00331455	0.0128446	0	0.000403801	0	0.180585	13.1911	0.208814	0.0310455	0.000488493	0.000517583	0	0.00125768	0.000676814	0	0.000876079	0.0115756	0.0497718	0.136549	0	0.0021812
ASV12	k__Bacteria; p__Proteobacteria; c__Gammaproteobacteria; o__Enterobacteriales; f__Enterobacteriaceae	0.000474473	0.0012416	0	0	0	0	0	0	0.000625397	0	0.116585	0	0	0	0	0	0.000304689	0.000354801	0.000546765	0.000252609	0	0	0.00134729	0	0	0	0	0	0	0	0	0	0	0	0	0	0	0	0	0	0.00203044	0	0	0	0	0	0	0
ASV13	k__Bacteria; p__Actinobacteria; c__Actinobacteria; o__Actinomycetales; f__Kineosporiaceae; g__Kineococcus; s__	0	0.00786349	0	0.389575	0.312721	0.590213	0.0743527	0.599168	0.0118825	0.955703	0.393639	2.36477	0.762571	0.0412913	0.00686941	0.116345	2.32782	0.976768	0.00902162	0.0111148	0.00741347	0.018097	2.57782	0.464739	3.17413	0.0628304	32.8665	2.47265	7.30499	0.496352	0.349287	25.2484	0.889908	0.022073	1.37076	0.989371	0.102584	6.76447	0.00108373	0.011948	0.250421	0.000691224	0.00175216	0.0308682	0.181405	0.0261778	0.0222707	0.000727067
ASV14	k__Bacteria; p__Proteobacteria; c__Alphaproteobacteria; o__Sphingomonadales; f__Sphingomonadaceae; g__Novosphingobium; s__	0.14424	0.716819	0.310608	2.17913	3.48253	0.873295	2.67591	1.03391	9.50759	0.871074	2.24525	0.323066	2.90578	0.0142698	4.34146	0.211536	1.75044	1.96489	9.64356	0.0214718	3.5494	1.02185	0.0687119	0.181169	0.0145225	0.495131	0.136191	0.0149155	0.305462	0.0511635	0.175249	0.0355288	0.123644	0	0.0336797	0.0424833	2.25342	0.0450297	0.443245	1.97267	1.86124	0.658045	1.36843	0.00385852	0.206291	0.0339604	0.00636304	0.0639819
ASV15	k__Bacteria; p__Proteobacteria; c__Gammaproteobacteria; o__Enterobacteriales; f__Enterobacteriaceae; g__Erwinia; s__	0	0	0	0	0	0	0	0	0.000312698	0	0.0098246	0	0	0	0.000686941	0	0	0.0010644	0.000273382	0.00151566	0.000274573	0	0.00224549	0.000605917	0	0	0	0	0	0	0	0	0	0	0	0.000816987	0	0	0	0	0.00135363	0	0	0	0	0	0	0
ASV16	k__Bacteria; p__Proteobacteria; c__Gammaproteobacteria; o__Enterobacteriales; f__Enterobacteriaceae	0	0	0	0	0	0	0	0	0.000312698	0	0.00622225	0	0	0	0.0092737	0	0.000304689	0	0	0.00303131	0	0	0	0	0	0	0	0	0	0	0	0	0	0	0	0	0	0	0	0	0.00203044	0	0	0	0.00196468	0	0	0
ASV17	k__Bacteria; p__Proteobacteria; c__Gammaproteobacteria; o__Enterobacteriales; f__Enterobacteriaceae	0.00142342	0.00289708	0.0789681	0.319281	0.0471086	0.0205422	0.0822207	0.0759859	0.00125079	0.0213708	0.00163743	0.0278788	0.0728897	0.10171	0.0302254	0.0987167	1.07799	0.566617	0.631513	1.40628	0.445906	0.0648126	1.28082	2.02437	0.00242042	0.00136588	0.0222568	0.0447464	0.00160558	0.0803997	0.431663	0.0125396	0.104121	10.6214	0.102723	0.855385	0.000244246	0.0110418	0	0.00503072	0.0372248	0	0.000876079	0.00257235	0.00261957	0.038913	0	0.00145413
ASV18	k__Bacteria; p__Actinobacteria; c__Actinobacteria; o__Actinomycetales; f__Microbacteriaceae	0.000474473	0.127471	1.41616	0.134019	5.02809	2.56627	2.94578	0.170657	2.01659	2.04818	1.38167	6.96204	1.19735	0.107783	1.14032	0.239741	2.90124	2.92037	1.9175	0.0810876	1.38714	0.528181	0.135627	0.0981586	0.0837464	0.0498545	0.0646508	6.57275	0.113193	5.31303	0.433682	0.0438885	0.152928	0.00919709	0	0.146241	1.22001	0.105587	0	0.110676	0.118443	0.0504593	0.0438039	0.437299	2.02296	2.30223	0.443822	0.178858
ASV19	k__Bacteria; p__Proteobacteria; c__Alphaproteobacteria; o__Rhizobiales; f__Rhizobiaceae; g__Agrobacterium; s__	0.0986905	0.00951896	0	0.0367896	0.0255589	28.3959	0.0440608	0.00373701	0.0519079	0.0170966	4.36278	0.0803564	0.00852511	0.00303613	0.0147692	0	1.89973	0.0212881	0.00382735	0.00378914	0.0071389	0.000841723	0.20389	0.02969	0.0275928	0.0498545	0.126652	0.0430892	0.111186	0.0219272	0.00969121	0.0282141	0.0406722	0.00122628	0.0522035	0.5098	0.0751058	0.136469	0.00216746	0.349006	2.25921	0.283402	2.39783	0.00643087	0.137527	0.0488181	0.0190891	0.0937916
ASV20	k__Bacteria; p__Proteobacteria; c__Gammaproteobacteria; o__Enterobacteriales; f__Enterobacteriaceae	0	0	0	0.0275922	0.0140323	0	0.000786801	0.246643	0	0.030774	0	0	0	0	0.0243864	0	0	0	0	0	0	0.00168345	0	0	0	0	0	0	0.252076	0	0	0	0	0	0	0	0	0	0	0.0326997	0.0257189	1.28844	0.0770949	0	0	0	0	0
ASV21	k__Bacteria; p__Proteobacteria; c__Gammaproteobacteria; o__Enterobacteriales; f__Enterobacteriaceae; g__Erwinia; s__dispersa	0.000948947	0	0	0	0	0	0	0	0	0.495803	0.000654973	0.00491978	0	0	0	0	0	0	0	0	0	0	0	0	0	0	0	0	0	0	0	0	0	0	0	0	0	0	0	0.00503072	0.0358712	0.000691224	0	0	0	0	0	0
ASV22	k__Bacteria; p__Bacteroidetes; c__Cytophagia; o__Cytophagales; f__Cytophagaceae; g__Spirosoma; s__	0	0	0.00175485	0	0	0	0.0003934	0	0	0	0	0.00109328	0	0	0	0.0528839	0	0	0.00136691	0	0	0	0	0	0.017427	1.12343	1.15312	0.0215446	0.00080279	0.0478412	0.123159	0.269601	0.0959865	0.00061314	0.0623074	0.0106208	13.3742	0.284326	1.29831	0	0	0	0	0	0	0	0	0
ASV23	k__Bacteria; p__Proteobacteria; c__Alphaproteobacteria; o__Rhizobiales; f__Rhizobiaceae; g__Agrobacterium; s__	0.129057	0.360065	0.39835	2.95368	4.4237	1.41892	0.318261	1.24567	1.17731	0.751398	2.82719	1.95807	0.0498719	0.495496	0.612408	0.232689	2.74494	2.8597	0.61511	0.351632	0.491485	0.690633	0.471103	0.526542	0.288998	0.121563	2.61359	3.33278	3.5106	0.333559	0.617411	0.239297	0.222884	0.0429198	2.38452	1.17074	0.0470174	0.534836	0.373886	0.0295555	0.448051	0.396762	0.149809	0.262379	0.683707	0.433703	0.119307	0.307549
ASV24	k__Bacteria; p__Proteobacteria; c__Gammaproteobacteria; o__Enterobacteriales; f__Enterobacteriaceae	0	0	0	0.00525565	0.0100231	0	0	0.429757	0	0.0273546	0	0	0	0	0.0247299	0	0	0	0	0	0.000274573	0	0	0	0	0	0	0	0.151727	0	0	0.00104496	0	0	0	0	0	0	0	0.0421323	0.0230117	0.948359	0.132288	0	0	0	0	0
ASV25	k__Bacteria; p__Proteobacteria; c__Gammaproteobacteria; o__Enterobacteriales; f__Enterobacteriaceae; g__Erwinia	0	0.000413868	0	0	0	0	0	0	0	0	0.0579651	0	0	0	0	0	0	0	0	0	0	0	0.00134729	0	0	0	0	0	0	0	0	0	0	0	0	0	0	0	0	0	0.000676814	0	0	0	0	0	0	0
ASV26	k__Bacteria; p__Proteobacteria; c__Alphaproteobacteria; o__Rhizobiales; f__Methylocystaceae; g__Methylopila; s__	0.0118618	0.0235905	0.458015	0.706886	1.19776	2.42649	0.0629441	0.150726	4.35464	1.52844	0.819371	0.856588	3.06819	0.0315757	4.19171	0.507686	1.57737	1.09385	0.236749	0.000505219	2.49834	0.321959	0.046257	0.14845	0.000968167	2.72561	0.0593516	0.0414319	0.396177	0.0724262	0.0157482	0.00104496	0.00325378	0.0116497	0	0.0334965	0.0567873	0	0.0124629	3.26368	3.18644	0.8191	3.07591	0.228939	0.199742	0.256826	0.423142	0.194127
ASV27	k__Bacteria; p__Proteobacteria; c__Gammaproteobacteria; o__Enterobacteriales; f__Enterobacteriaceae	0	0.000827736	0	0	0	0	0.0003934	0	0	0	0.00130995	0	0.00511507	0	0.00034347	0.155126	0.000304689	0	0	0	0	0	0.000898194	0	0	0	0	0	0	0	0	0	0	0	0	0.00163397	0	0	0	0	0.00135363	0	0	0	0	0	0	0
ASV28	k__Bacteria; p__Actinobacteria; c__Actinobacteria; o__Actinomycetales; f__Kineosporiaceae; g__Kineococcus; s__	0	0.00289708	0	0.24833	0.0285658	0.104715	0.00708121	4.05217	0.00594127	0	0.11855	0.119168	0.000426256	0	0	0	0.145641	0.00461242	0.00109353	0	0	0.00336689	0.00449097	0.209041	29.4206	0.00409763	0.135661	0.0165728	0.201099	0.0478412	0.0698575	0.426346	0.273317	0	1.56274	1.43626	0.0134336	0.146821	0.00596051	0.0389881	0.372925	0.000691224	0.00262824	0.00257235	0.0622147	0.0530632	0.00079538	0.00145413
ASV29	k__Bacteria; p__Proteobacteria; c__Gammaproteobacteria; o__Enterobacteriales; f__Enterobacteriaceae; g__Pantoea; s__agglomerans	0.000948947	0.00289708	0	0.0124822	0.0486121	0.0205422	0.0259644	0	0.000625397	0	0.00720471	0.0590374	0	0.0998886	0.000686941	0.00705119	0.651424	0.208268	0.000273382	0.776269	0.0247116	0.0521868	21.8944	0.535025	0	0	0	0.0232019	0.00722511	0.110965	0.0351306	0	0.0341647	1.62298	0.00505195	0.412578	0	0.00465825	0.0384724	0.0062884	0.0162435	0	0.00175216	0.00385852	0.0078587	0.149284	0.00159076	0.0203579
ASV30	k__Bacteria; p__Bacteroidetes; c__Flavobacteriia; o__Flavobacteriales; f__[Weeksellaceae]; g__Chryseobacterium; s__	0	0	0.0122839	0	0	0	0	0	0.000312698	0	0	0	0	0	0	0	0	0	0	0	0	0.00210431	0	0.0115124	0.0440516	1.72852	0.234757	0	0	1.47112	0.839098	0.600855	0.919192	0.0312701	0.633178	0.0294115	7.21077	1.99114	0.583046	0	0	0	0	0	0	0	0	0
ASV31	k__Bacteria; p__Proteobacteria; c__Gammaproteobacteria; o__Xanthomonadales; f__Xanthomonadaceae; g__Pseudoxanthomonas; s__	0	0.157684	0	0.940105	0.0471086	0.0982018	10.4609	0.0448442	0.0597254	0.0393223	4.22359	0.259108	0.00341005	3.39378	10.4652	0.0317304	0.0161485	0.000354801	0	0	0.000549146	0	0.000898194	0	0	0	0	0	0.000401395	0	0	0	0	0	0	0	0.000244246	0	0	0.389881	0.073096	0.0200455	0.00963687	0.0141479	0.0563207	0.0134427	0.00159076	0
ASV32	k__Bacteria; p__Actinobacteria; c__Actinobacteria; o__Actinomycetales; f__Streptomycetaceae; g__Streptomyces; s__	0	0	0	0	0	0.284585	0	0	0	0	0	0	0	0	0	0	0	0	0	0	0	0	0	0	0.029045	14.4831	0.316895	0	0.082286	0	22.1969	0.00313489	0.0276571	0.00122628	0.0404156	0.0702609	0.000732739	0.00603847	0.00108373	0	0	0	0	0	0	0	0	0
ASV33	k__Bacteria; p__Proteobacteria; c__Alphaproteobacteria; o__Rhizobiales; f__Rhizobiaceae; g__Agrobacterium; s__	1.13731	0.00372481	0	0.000656957	0.0140323	0.185381	0	0	0.00281429	0	0.0396259	0	0	0.000607225	0.269281	0	0.00365626	0.00816043	0	0.000252609	0.00109829	0	0	0.00121183	0	0	0.014308	0.0348028	0.0268935	0.00265784	0	0.00104496	0	0.0122628	0.0168398	0.00163397	0.000122123	0.000172528	0	1.09733	4.46291	0.0158981	6.75369	0	0.00327446	0.00141502	0.00079538	0.00145413
ASV34	k__Bacteria; p__Proteobacteria; c__Alphaproteobacteria; o__Rhizobiales; f__Methylobacteriaceae; g__Methylobacterium; s__adhaesivum	0	0.00331094	0	0.101171	0.161372	0.0150309	0.0031472	0	0	0	0.145077	0.0180392	0.0038363	0.000910838	0.00137388	0	0.0143204	0.00851523	0.0355397	0.0118726	0.000274573	0.00462947	0.0377242	0.00242367	0.349024	0.0088782	0.411222	0.139211	0.254485	0.0186049	0.0157482	0.0668777	0.133405	0.00551826	0.0724113	0.0441173	0.124566	11.5531	0.0167978	0	0.00270726	0.000691224	0	0.00128617	0.00523913	0.000707509	0.00079538	0.000727067
ASV35	k__Bacteria; p__Actinobacteria; c__Actinobacteria; o__Actinomycetales; f__Streptomycetaceae	0.000474473	0	0	0	0	0	0	0	0.000312698	0	0.000654973	0	0	0	0.00034347	0	0	0.000354801	0.000273382	0.000252609	0.000274573	0.000420861	0.00134729	0	0	0	0	0	0	0	0	0	0	0	0	0	0	0	0	0.00251536	0.00135363	0	0.000876079	0	0	0	0	0
ASV36	k__Bacteria; p__Proteobacteria; c__Alphaproteobacteria; o__Rhizobiales; f__Methylobacteriaceae; g__Methylobacterium; s__adhaesivum	0.000948947	0.514024	0	1.13456	0.410947	0.214441	0.0263578	2.3892	0.0437778	0.145322	0.681172	1.40487	0.0345267	0.0950308	0.00996064	0.641658	0.116086	0.111053	0.0563168	0.0666889	0.0060406	0.0681795	0.0269458	0.0212071	4.24009	0.0396105	0.932138	0.619821	1.0344	0.0471767	0.0977197	0.909119	0.276571	0.0128759	1.14006	0.537577	0.0689996	4.5637	0.0682749	0.0238959	0.0554988	0.00276489	0.00788471	0.0102894	0.265886	0.0849011	0.0723796	0.0276285
ASV37	k__Bacteria; p__Proteobacteria; c__Gammaproteobacteria; o__Enterobacteriales; f__Enterobacteriaceae; g__Erwinia; s__	0	0	0	0.0886892	0.0145335	0	0.0003934	0.409826	0	0.0889026	0	0	0	0	0.0144258	0	0	0	0	0	0	0	0.00134729	0	0	0	0	0	0.0935251	0	0	0	0	0	0	0	0	0	0	0.0289266	0.00541451	0.435471	0.0937404	0	0	0	0	0
ASV38	k__Bacteria; p__Actinobacteria; c__Actinobacteria; o__Actinomycetales; f__Geodermatophilaceae	0	0.000413868	0.0175485	0	0	0	0	0	0	0	2.23706	0	0	0	0.00034347	0	0	0	0	0	0	0.000420861	0.000449097	0	5.00929	0.00682939	0.000529925	0.215446	0	0.00199338	0.0028266	0.280051	1.39587	0.00183942	0.776316	0.447709	0.0459183	7.6466	0.00162559	0.0402458	0.198983	0.012442	0.0192737	0	0	0	0	0
ASV39	k__Bacteria; p__Proteobacteria; c__Gammaproteobacteria; o__Enterobacteriales; f__Enterobacteriaceae; g__Erwinia; s__dispersa	0	0	0	0	0	0	0	0	0	0.10429	0.00098246	0	0	0	0	0	0	0.000354801	0	0	0	0	0	0	0	0	0	0	0	0	0	0	0	0	0	0	0	0	0	0	0.00406089	0	0	0	0	0	0	0
ASV40	k__Bacteria; p__Actinobacteria; c__Actinobacteria; o__Actinomycetales; f__Microbacteriaceae	0.328336	0.423387	0.129859	0.132048	0.0220508	1.13333	0.116446	0.0510725	0.265794	1.7336	0.0756494	0.804657	0.00426256	0.242587	0.0154562	0.0987167	0.21054	1.3117	0.0341728	0.436004	0.00823719	0.618245	0.202992	1.17245	1.67009	0.383129	2.11016	0.220418	3.45682	0.538878	0.373112	0.507853	0.452275	0.713694	0.84536	1.80636	0.246811	0.654053	0.102412	0.0138345	0.0832482	0.00207367	0.0201498	0.299678	1.44207	0.36649	0.105786	0.0101789
ASV41	k__Bacteria; p__Proteobacteria; c__Alphaproteobacteria; o__Sphingomonadales; f__Sphingomonadaceae; g__Sphingobium; s__	0.00189789	0.0173825	4.46784	0.0256213	0.0691594	0.0596225	0.0259644	0.0211764	0.0625397	4.26219	0.0697546	0.1547	0.141091	0.0686165	0.010991	4.06149	0.0353439	0.00283841	0.0913097	0.0126305	0.0227896	0.113633	0.0992505	0.0502911	0.087135	0.208979	0.127182	0.235333	0.0357242	1.60135	1.23684	2.63436	1.40075	0.0392409	1.08785	0.202613	0.594252	0.953561	0.0563539	0.216321	0.0236885	0.00552979	0.000876079	0	0	0	0	0
ASV42	k__Bacteria; p__Proteobacteria; c__Gammaproteobacteria; o__Enterobacteriales; f__Enterobacteriaceae; g__Erwinia; s__	26.7043	0.0910509	0	0.000656957	0.00150347	0	0.000786801	0	0.000312698	0	0	0	0	0.000303613	0.00034347	0	0.00121875	0.00177401	0.00191368	0.00202088	0.000274573	0	0.0107783	0	0	0	0	0	0	0	0.000807601	0	0	0.00061314	0	0	0	0	0	0	0	0	0	0	0	0	0	0
ASV43	k__Bacteria; p__Proteobacteria; c__Gammaproteobacteria; o__Pseudomonadales; f__Pseudomonadaceae; g__Pseudomonas	0	0.0161408	0	0.0952587	1.10956	0.17536	0.0928425	15.9135	0.0247032	0.838591	3.24932	0.698062	0.00127877	0.0683129	0	0	0.157219	0.195495	0.000820147	0.038144	0.176825	1.33497	0.185477	0	0.00484083	0.000682939	2.24476	0	0.997066	0.0803997	0.0464371	0.101362	0	0.00183942	1.95679	6.7524	0.000488493	0.220835	0.000541864	0	0	0	0	0	0.139492	0.0332529	0	0.000727067
ASV44	k__Bacteria; p__Proteobacteria; c__Alphaproteobacteria; o__Rhizobiales; f__Rhizobiaceae; g__Agrobacterium; s__	0.226324	0.00165547	0.345705	0.00262783	0.00952195	0.00951956	0.0243908	0.0809686	0.00531587	0.310304	0.00654973	0.0103862	0.0234441	0.00364335	0.00377817	0.486532	0.00457033	0.00212881	0.00382735	0.000252609	0.00164744	0.0239891	0.0260476	0.121183	0.0537333	0.0901479	0.131421	0.293338	0.0333158	0.104985	0.0650119	0.767004	0.790668	0.0453723	0.503511	0.504081	0.127252	0.13992	0.0774866	0.114449	0.517763	0.0131332	1.76092	0	0	0.00141502	0	0
ASV45	k__Bacteria; p__Proteobacteria; c__Alphaproteobacteria; o__Rhizobiales; f__Bradyrhizobiaceae; g__Bradyrhizobium; s__	0.00616815	0.00331094	0.394841	0.0538705	0.0125289	0.0160329	0.0114086	0.00747403	0.00875555	0.210289	0.0101521	0.0371717	0.038363	0.00607225	0.00858676	0.359611	0.00548439	0.00177401	0.00738132	0.00176827	0.00576603	0.0172553	0.0763465	0.761638	0.654965	0.525863	0.994669	9.76798	1.28085	0.950843	1.55827	5.45263	5.67622	0.46292	2.42494	3.14703	0.818714	0.580383	0.663242	0.0440188	0.0534683	0.0283402	0.0122651	0	0	0	0	0
ASV46	k__Bacteria; p__Actinobacteria; c__Actinobacteria; o__Actinomycetales; f__Geodermatophilaceae; g__Modestobacter; s__	0	0.000413868	0	0.00985435	0.0135312	0.0816678	0.0035406	1.65923	0.0156349	0.00598383	2.16829	0.082543	0	0.00910838	0.0034347	1.1846	0.046922	0.00603162	0.00164029	0.000757828	0.00109829	0.0559745	0.0188621	0.000605917	2.42429	0.0143417	0.117643	0.245277	0.154537	0.00265784	0.00928741	0.0522482	0.136659	0.0128759	1.04239	0.504081	0.0570316	6.41613	0.0075861	0.0213806	0.0575292	0.00345612	0.0148933	0	0.0216114	0.00849011	0.00238614	0
ASV47	k__Bacteria; p__Proteobacteria; c__Gammaproteobacteria; o__Enterobacteriales; f__Enterobacteriaceae	0.000948947	0.00703575	0.180749	0.306799	0.424478	0.0280577	0.017703	0	0.00156349	0.000854832	0.0268539	0	0	0.0276288	0.0357209	0.0282048	0.447892	0.414053	0.000820147	0.407712	0.482425	0.0075755	11.2472	0	0.00242042	0	0	0.00331455	0.00280977	0.100334	0.0755107	0	0.0130151	1.80386	0	0.0498362	0	0.00379561	0.00108373	0.00062884	0.0500843	0	0	0	0.000654892	0.038913	0	0.00145413
ASV48	k__Bacteria; p__Proteobacteria; c__Gammaproteobacteria; o__Pseudomonadales; f__Pseudomonadaceae; g__Pseudomonas; s__	23.5234	0.108847	0.00175485	0	0.00100231	0.0235484	0.000786801	0	0.000625397	0	0.00098246	0.00109328	0	0.00121445	0.131893	0	0.00121875	0.000709602	0.00136691	0.00126305	0.00164744	0.0357732	0.117663	0	0.00145225	0	0.00158977	0.112695	0.00200698	0	0.0989311	0	0	0	0	0	0	0.00724616	0	0.0232671	0.029103	0	0.000876079	0.00257235	0.00196468	0.00212253	0	0
ASV49	k__Bacteria; p__Proteobacteria; c__Gammaproteobacteria; o__Enterobacteriales; f__Enterobacteriaceae	0.00237237	0	0.0596648	0	0.000501155	0.00200412	0	0	0.000312698	0.000854832	0.000654973	0.0245989	0	0.00819754	0.0223256	0.105768	0.00304689	0.192657	0.000820147	0.61763	0.0961005	0.0054712	0.138322	0.000605917	0.000968167	0	0.0254364	0.0232019	0	0.00730907	0.0028266	0	0.0536873	3.67516	0	0.116829	0	0.00172528	0.00108373	0.00251536	0	0	0.000876079	0	0.00196468	0.0268853	0	0.0210849
ASV50	k__Bacteria; p__Actinobacteria; c__Actinobacteria; o__Actinomycetales; f__Pseudonocardiaceae; g__Pseudonocardia; s__	0	0	0	0	0	0	0	0	0	0	0	0	0	0	0	0	0	0	0	0	0	0	0	0	0.0614786	6.37865	0.178055	0.01823	0.563559	2.93692	10.5525	0.0313489	0.0504336	0.0153285	0	1.4093	0.000610616	0.000172528	0	0.00125768	0.000676814	0	0	0	0	0	0	0
ASV51	k__Bacteria; p__Proteobacteria; c__Gammaproteobacteria; o__Pseudomonadales; f__Pseudomonadaceae; g__Pseudomonas; s__viridiflava	0.071171	0.0128299	0	1.17332	0.441017	0.0651339	0.400875	0	0.0109444	0.0111128	0.0327487	0.0650504	0.00255753	0.0157879	0.00034347	0	6.39084	2.73942	0.00437412	1.15796	0.0461282	0.209168	0.216914	0.0860403	0.00484083	0.00136588	0.00105985	0.0679483	0.01726	2.46714	0.485772	0.0104496	0.00325378	0	0.0117879	0.0874176	0.050559	1.97009	0.00108373	0	0.000676814	0	0	0.0617363	0.00916848	0.0318379	0	0.0159955
ASV53	k__Bacteria; p__Proteobacteria; c__Gammaproteobacteria; o__Enterobacteriales; f__Enterobacteriaceae	0	0	0	0	0	0	0	0	0	0	0	0	0	0	0	0	0	0	0	0	0	0	0	0	0	0	0	0	0	0	0	0	0	0	0	0	0	0	0	0	0	0	0	0	0	0	0	0
ASV54	k__Bacteria; p__Proteobacteria; c__Gammaproteobacteria; o__Enterobacteriales; f__Enterobacteriaceae	0.000948947	0	0	0	0	0	0.0027538	0	0	0.00341933	0	0	0	0	0	0	0.0167579	0	0	0	0	0	0	0	0	0	0	0	0.0080279	0.000664461	0	0	0	0	0	0	0.00036637	0	0.0135466	0	0.0846018	0	0.000876079	0.00385852	0	0.0176877	0	0
ASV55	k__Bacteria; p__Actinobacteria; c__Actinobacteria; o__Actinomycetales; f__Microbacteriaceae	0.0332131	0.852154	0	3.13894	1.67286	0.300117	0.348946	0.0485812	1.46499	0.15045	0.549523	0.180939	0.0451831	0.00637587	0.130862	0	0.269649	0.525461	0.485527	1.03343	0.0719381	0.145618	0.0143711	0.0557444	0.20864	1.57691	0.376247	1.24461	1.24673	0.754827	0.221283	0.0114946	0.107375	0.0367884	0.0185238	0.621727	0.0335839	0.0194956	0.00975356	0.503072	1.05583	0.636617	0.367077	2.73312	0.598571	0.304936	0.158281	0.0232661
ASV56	k__Bacteria; p__Actinobacteria; c__Actinobacteria; o__Actinomycetales; f__Kineosporiaceae; g__Kineococcus; s__	0	0.00331094	0	2.42811	0.0972241	1.8017	0.033439	0	0.0137587	0.00598383	0.0402809	2.35329	0.0562657	0.0136626	0	0	0.326321	0.10644	0.0235109	0.00101044	0.000823719	0.302599	0.436522	0.0721042	0.876675	0.174832	1.45623	0.293338	0.518201	0.498345	0.244703	0.0794173	0.00162689	0.00367884	0.0387316	2.07024	0.0521466	1.78687	0.00325119	0.00440188	0.302536	0.00138245	0.000876079	0.0180064	0.717761	0.0771185	0.0445413	0.000727067
ASV57	k__Bacteria; p__Proteobacteria; c__Gammaproteobacteria; o__Enterobacteriales; f__Enterobacteriaceae	0	0.000413868	0	0.00197087	0.00601386	0	0	0.265328	0	0.0264998	0	0	0	0	0.0147692	0	0	0	0	0	0	0	0.000449097	0	0	0	0	0	0.0907153	0	0	0	0	0	0	0	0	0	0	0.00377304	0.0047377	0.399527	0.0429279	0	0	0	0	0
ASV58	k__Bacteria; p__Actinobacteria; c__Actinobacteria; o__Actinomycetales; f__Brevibacteriaceae; g__Brevibacterium; s__aureum	0.000474473	0	0	0	0	0	0	0	0	0	0	0	0.0076726	0	0	0	0.000304689	0	0	0	0	0	0	0	0	0	0	0	0.00080279	1.57677	14.8437	0	0.00162689	0	0	0.0383984	0.000488493	0	0.000541864	0	0	0	0	0	0	0	0	0
ASV59	k__Bacteria; p__Proteobacteria; c__Gammaproteobacteria; o__Enterobacteriales; f__Enterobacteriaceae	0.000948947	0	0	0	0	0	0	0	0.000312698	0	0.00294738	0.289174	0	0	0	0	0	2.21538	0.000273382	0	0	0	0	0	0	0	0	0	0	0	0	0	0	0	0	0	0	0	0	0.0371016	0.010829	0	0	0	0.00523913	0.00283004	0	0
ASV60	k__Bacteria; p__Proteobacteria; c__Gammaproteobacteria; o__Pseudomonadales; f__Pseudomonadaceae; g__Pseudomonas; s__viridiflava	0.00332131	0	0	0	0.00150347	0	0.0212436	0	0	0	0	0	0	0	0	0	0.837589	6.35378	0.000546765	4.48382	0	0.00252517	0	0.353856	0	0	0	0	0	0.000664461	0	0	0	0	0.0387316	0.0555551	0.0251574	0.00155275	0	0	0	0	0	0	0	0	0	0
ASV61	k__Bacteria; p__Proteobacteria; c__Gammaproteobacteria; o__Pseudomonadales; f__Pseudomonadaceae; g__Pseudomonas	0.000474473	0.0397313	0	1.18187	2.24417	0.0105216	0.023604	0	0.000312698	0.450497	2.51935	0.0038265	0	0.658232	1.25744	0.980116	0.0027422	0.000354801	0.87209	0.000757828	0.277593	1.14474	3.3058	0	0	0	0.000529925	0	0	0	0	0	0	0	0	0	0	0	0	0.00188652	0.00203044	0.00967713	1.00837	0	0.000654892	0	0	0
ASV62	k__Bacteria; p__Proteobacteria; c__Gammaproteobacteria; o__Enterobacteriales; f__Enterobacteriaceae	0.00142342	0	0	0	0	0	0	0	0	0	0	0	0	0	0	0.0282048	0	0	0	0	0	0	0	0	0	0	0	0	0	0	0	0	0	0	0	0	0	0	0	0	0.250421	0	0	0	0	0	0.00079538	0
ASV63	k__Bacteria; p__Proteobacteria; c__Gammaproteobacteria; o__Enterobacteriales; f__Enterobacteriaceae	0	0	0	0	0	0	0	0	0	0	0	0	0	0	0	0	0	0	0	0	0	0	0	0	0	0	0	0	0.0630191	0	0	0	0	0	0	0	0	0	0	0.00251536	0	0.449987	0.000876079	0	0	0	0	0
ASV64	k__Bacteria; p__Proteobacteria; c__Gammaproteobacteria; o__Enterobacteriales; f__Enterobacteriaceae; g__Trabulsiella; s__	0	0	0	0	0	0	0	0	0	0	0	0	0	0	0	0	0	0	0	0	0	0	0	0	0	0	0	0	0	0	0	0	0	0	0	0	0	0	0	0	0.000676814	0	0	0	0	0	0	0
ASV65	k__Bacteria; p__Proteobacteria; c__Alphaproteobacteria; o__Sphingomonadales; f__Sphingomonadaceae; g__Sphingomonas; s__	0	0.0128299	0.0122839	0.240446	0.505164	0.112732	0.0464212	0.130795	0.0293936	0.0991606	0.0789243	0.109328	0.00724635	0.0692237	0.0456815	0.236215	0.0819612	0.763177	0.0546765	0.075025	0.0793516	0.444429	0.0583826	0.0181775	0.0421153	0.0539522	1.24373	1.74843	1.8404	0.68971	0.82133	0.662508	0.105748	0.0165548	0.436152	0.673197	0.132748	0.391465	0.00704424	0.0163498	0.00812177	0.000691224	0	0.0257235	1.4794	0.322624	0.096241	0.982267
ASV66	k__Bacteria; p__Proteobacteria; c__Alphaproteobacteria; o__Rhizobiales; f__Rhizobiaceae; g__Agrobacterium; s__	0.01803	0.0012416	0.00175485	0.000656957	0.0045104	0	0.0023604	0	0.00625397	0	0.0157194	0	0.00127877	0.00182168	0.00652594	0	0.018586	0.0312225	0.00246044	0.00202088	0.00274573	0.012205	0	0.0199953	0.000484083	0.00136588	0	0	0	0	0	0	0.00162689	0	0.00168398	0	0.00122123	0	0	0.2006	0.115735	0.32764	0.575584	0	0	0.00283004	0	0
ASV67	k__Bacteria; p__Proteobacteria; c__Gammaproteobacteria; o__Enterobacteriales; f__Enterobacteriaceae	0	0	0	0	0	0	0	0	0	0	0	0	0	0	0	0	0	0	0	0	0	0	0	0	0	0	0	0	0	0	0	0	0	0	0	0	0	0	0	0	0	0	0	0	0	0	0	0
ASV68	k__Bacteria; p__Actinobacteria; c__Actinobacteria; o__Actinomycetales; f__Pseudonocardiaceae; g__Actinomycetospora; s__	0	0.000827736	0	0.0282491	0.029067	0.224962	0	0	0.000312698	0.0786446	0.00392984	14.9474	0.0191815	0	0.00412164	0.454802	0.00304689	0	0	0	0	0.0159927	0.0498498	0.0036355	0.087135	0.00546351	0.056172	2.91349	0.0333158	0.00664461	0.00444181	0.0846422	0.0829714	0.00429198	0.170082	0.641335	0.0339503	0.158726	0.0211327	0.00691724	0.0670046	0.0103684	0.00963687	0.713826	0.153245	0.40611	0.242591	0
ASV69	k__Bacteria; p__Actinobacteria; c__Actinobacteria; o__Actinomycetales; f__Nocardioidaceae; g__; s__	0	0.0231766	0.00526454	1.22588	0.00801848	0.395312	0.00668781	0.515708	0.657292	0.0880477	2.8452	2.1822	0.274082	0.0136626	0.0034347	2.37625	0.207798	0.0138372	0.0472952	0.000757828	0.00521689	0.0761759	0.0143711	0.00181775	2.14739	0.00409763	0.13831	1.33245	0.113595	0.0146181	0.0896437	0.0135845	0.00488067	0.00061314	0.0875671	0.118463	0.094157	0.191506	0.0173397	0.0389881	0.171911	0.000691224	0.00613255	0.0141479	1.05372	0.0452806	0.0357921	0.00145413
ASV70	k__Bacteria; p__Proteobacteria; c__Betaproteobacteria; o__Burkholderiales; f__Oxalobacteraceae; g__Janthinobacterium; s__	0.000474473	0.000413868	0	3.52654	0.0195451	3.86544	0.001967	0.267819	0.0490936	0.00427416	0.0520704	0.734687	0.000852511	0.00819754	0.00034347	0.00705119	0.0475314	0.0163209	0.00164029	0.000252609	0.00137286	0.0138884	0.00853284	0.00242367	0.131671	0	0.49124	0.00994365	2.25825	0.0797353	0.00807601	0.0167194	0	0	0.383948	2.37988	0.000122123	0.302786	0.000541864	0.0031442	0.0263958	0	0.00175216	0	0	0	0.00159076	0
ASV71	k__Bacteria; p__Bacteroidetes; c__Cytophagia; o__Cytophagales; f__Cytophagaceae; g__Hymenobacter; s__	0	0.000827736	0	0.0144531	0.0666536	0.6328	0.0106218	7.96358	0.197313	0.0136773	5.79062	0.0694236	0	0.000910838	0.00618247	0.832041	0.247407	0.00425761	0	0.000252609	0.00109829	0.0896434	0.0143711	0.00121183	0.251723	0	0.00105985	0.0629765	0.0987432	0.0132892	0.328694	0.0334389	0.159435	0.00122628	0.112827	0.232841	0.000122123	0	0.00216746	0.00062884	0.00609133	0.000691224	0	0	0.00458424	0.00141502	0	0
ASV72	k__Bacteria; p__Proteobacteria; c__Betaproteobacteria; o__Burkholderiales; f__Oxalobacteraceae	0	0	0	0.00656957	0	0.00050103	0.0003934	0	0	0	0.00196492	0.00218657	0	0.00182168	0.00240429	0	0.0152344	0.000709602	0	0	0	0	0	0.00121183	0.00677717	0	0.196602	0.203845	1.72038	0.093689	0.246318	1.36368	0.0455529	0	1.46001	1.40032	0.0100141	3.21316	0.00108373	0	0	0	0	0	0	0	0	0
ASV73	k__Bacteria; p__Bacteroidetes; c__Sphingobacteriia; o__Sphingobacteriales; f__Sphingobacteriaceae; g__Pedobacter	0	0.0128299	0	0.222708	0.556282	0.0906864	0.12038	0	0.13321	0.00170966	0.0818717	0.000546642	0.00341005	0.00273251	0.558483	0	0.0551486	0.626224	0.600621	0.117463	0.000274573	0.060604	0.0197603	0.000605917	0.00242042	0.0170735	0.0233167	0.243619	0.457591	0.0737551	0.128005	0.00417986	0.0894789	0.00919709	0	0.226305	0.702575	0.123012	0.00650237	0.00062884	0.0169204	0	0	0.00128617	0.00654892	0.00566007	0.0039769	0.0334451
ASV74	k__Bacteria; p__Proteobacteria; c__Gammaproteobacteria; o__Enterobacteriales; f__Enterobacteriaceae	0.0208768	0	0	0	0	0	0	0	0	0.000854832	0	0.000546642	0	0	0	0	0	0.00780563	0	0	0	0	0	0	0	0	0	0	0	0	0	0	0	0	0	0	0	0	0	0.00062884	0	0	0	0	0	0	0.00079538	0
ASV75	k__Bacteria; p__Actinobacteria; c__Actinobacteria; o__Actinomycetales; f__Kineosporiaceae; g__Kineococcus; s__	0	0.00165547	0	0.773895	0.0721663	0.43289	0.0114086	0.103391	0.00844286	0.00170966	1.44094	0.52259	0.00724635	0.00182168	0	0	0.289454	0.0138372	0.000273382	0.000252609	0	0.0138884	0.0161675	0.0266604	0.484083	0.000682939	4.43229	0.00331455	2.22895	0.0611304	0.000403801	0.0376187	0	0.00061314	0.341849	0.102123	0.00903712	0.0412341	0.00108373	0.00440188	0.054822	0.00138245	0	0	0.0189919	0.00566007	0	0.000727067
ASV76	k__Bacteria; p__Proteobacteria; c__Alphaproteobacteria; o__Rhizobiales; f__Rhizobiaceae; g__Agrobacterium; s__	0.00379579	0.00786349	0.022813	0.135333	0.412952	0.0997049	0.0129822	0.128304	0.314575	0.171821	1.11345	1.25673	0.00852511	0.505515	0.796164	0.0035256	0.20536	0.847975	0.143799	0	0.00329487	0.861924	0.00494007	0.00605917	0.54411	0.00478057	0.0577618	0	0.0260907	0.00132892	0.0012114	0.00731475	0	0.00122628	0.109459	0.0727118	0.0084265	0.379388	0.00650237	0.00880376	0.0257189	0.00276489	0.00438039	0.00771704	0.0248859	0.0162727	0.00318152	0.0152684
ASV77	k__Bacteria; p__Proteobacteria; c__Alphaproteobacteria; o__Caulobacterales; f__Caulobacteraceae; g__; s__	0	0.0558722	0	0.312711	3.63337	0.00450927	0.0479948	0.0884427	1.04566	0.0401771	2.2554	0.0262388	0.0878087	0	0	0	0.154782	0.0188045	0.101425	0	0.380283	0.121208	0	0	0.0106498	0	0.00105985	0	0.0734553	0	0	0	0	0	0	0	0	0.00414067	0	0.416292	0.0920468	0.0131332	0.121775	0	0	0.00495256	0	0
ASV78	k__Bacteria; p__Proteobacteria; c__Gammaproteobacteria; o__Enterobacteriales; f__Enterobacteriaceae	0	0	0	0	0	0	0	0	0	0	0	0	0	0	0	0	0	0.000354801	0	0	0	0	0	0	0	0	0	0.0066291	0	0	0	0	0	0	0	0	0	0	0	0	0.000676814	0	0	0	0	0	0	0
ASV79	k__Bacteria; p__Proteobacteria; c__Betaproteobacteria; o__Burkholderiales; f__Oxalobacteraceae	0	0	0	0	0.00601386	0.932416	0	0	0.00250159	0	0.00622225	0.0202258	0	0.000303613	0	0	0.00152344	0	0	0	0	0.0054712	0.0332332	0.000605917	0.00532492	0.000682939	0.710099	0.0215446	1.80106	0.033223	0	0.236162	0	0.00122628	4.12071	6.67478	0.00696102	0.475659	0.000541864	0.00188652	0.000676814	0	0	0	0	0	0	0
ASV80	k__Bacteria; p__Proteobacteria; c__Gammaproteobacteria; o__Legionellales; f__Legionellaceae; g__; s__	0	0	0	0	0	0	0	0	0	0	0	0	0	0	0	0	0	0	0	0	0	0	0	0	0	0.523131	0.2798	0	0.000401395	0	0	0	0	0	0	0.00245096	2.70979	0.000345055	0.104038	0	0	0	0	0	0	0	0	0
ASV81	k__Bacteria; p__Proteobacteria; c__Gammaproteobacteria; o__Enterobacteriales; f__Enterobacteriaceae	0	0	0	0	0	0	0	0	0.000625397	0	0.000327487	0	0.000426256	0	0	0	0	0	0	0	0	0	0	0	0	0	0	0	0	0	0	0	0	0	0	0	0	0	0	0.00817492	0.0209812	0	0	0	0	0	0	0
ASV82	k__Bacteria; p__Proteobacteria; c__Gammaproteobacteria; o__Pseudomonadales; f__Pseudomonadaceae; g__Pseudomonas	0	0.00248321	0	0.030877	0.0972241	0	0.0735659	0.374947	0.00938095	0	0.0451932	0.191871	0.0038363	1.04382	0.00103041	0	0.229735	0.412634	0.0341728	0.0184405	0.00494231	0.00462947	0.000898194	0.00787693	0	0	0.00529925	0	0.000401395	0.017276	0	0	0	0.00061314	0.00336797	0.00163397	0.875135	0.587974	0	0	0	0.00276489	0	0.223794	0.381802	0.0346679	0.0206799	0.000727067
ASV83	k__Bacteria; p__Proteobacteria; c__Betaproteobacteria; o__Burkholderiales; f__Oxalobacteraceae	0.000474473	0.0148992	0	0.786377	0.68107	0.223459	0.00983501	0	0.00625397	0.000854832	0.00687722	0.15634	0	0.0024289	0	0	0.0658127	0.651415	0	0.000505219	0.00247116	3.83657	0.0134729	0.0181775	0.00145225	0.0758062	0.303117	0.0414319	1.5249	0.41263	1.85789	0.00626979	0.00162689	0.00122628	0.163346	0.0424833	0.00036637	0	0	0	0.00203044	0	0	0	0.00654892	0	0	0.00145413
ASV84	k__Bacteria; p__Proteobacteria; c__Alphaproteobacteria; o__Sphingomonadales; f__Sphingomonadaceae; g__Sphingomonas; s__	0.00189789	0.00951896	0.00175485	0.01511	0.00601386	0.0696431	0.0023604	0.377438	0.00750476	0.181224	0.204352	0.0459179	0.0076726	0.0285396	0.017517	0.162177	0.022547	0.0241265	0.000820147	0.0111148	0.000823719	0.0496616	0.0116765	0.014542	0.329177	0.0498545	1.28083	0.250249	1.05406	0.0318941	0.0932779	0.299905	0.300975	0.0165548	0.609602	0.362742	0.0630156	1.85778	0.0287188	0.0226382	0.0791873	0	0.00525647	0.00385852	0.0975789	0.0226403	0.0079538	0.0828856
ASV85	k__Bacteria; p__Proteobacteria; c__Gammaproteobacteria; o__Enterobacteriales; f__Enterobacteriaceae	0.600209	0.000827736	0	0	0	0.00350721	0.0003934	0	0	0	0	0	0	0	0	0	0.00457033	0	2.66056	0	0	0	0.000449097	0	0	0	0	0	0	0	0	0	0	0	0	0	0	0	0	0.00565956	0.0101522	0.03387	0.00613255	0	0.000654892	0.0438655	0	0
ASV86	k__Bacteria; p__Proteobacteria; c__Betaproteobacteria; o__Burkholderiales; f__Oxalobacteraceae	0	0.00538028	0.0035097	0.898717	0.31222	0.3893	0.00983501	0	0.00625397	0.000854832	0.00458481	0.162353	0	0.00425058	0	0.137498	0.0706877	0.453791	0.000546765	0.000252609	0.00356945	4.7894	0.00763465	0.0163598	0.000484083	0.0874162	0.469513	0.0629765	1.65977	0.545522	1.84496	0.00417986	0.0227764	0.0030657	0.0218918	0.113561	0.00109911	0.000345055	0	0.00062884	0	0	0	0.00128617	0.00982338	0	0	0
ASV87	k__Bacteria; p__Actinobacteria; c__Actinobacteria; o__Actinomycetales; f__Streptomycetaceae	0.117669	0.000413868	0	0.000656957	0	0	0	0	0.000312698	0	0.000327487	0.00218657	0	0	0.00034347	0	0	0.000354801	0.000546765	0.000252609	0.000549146	0	0	0	0	0	0	0	0	0	0	0	0	0	0	0	0	0	0	0.00440188	0.0094754	0	0.00175216	0	0	0	0	0
ASV88	k__Bacteria; p__Proteobacteria; c__Alphaproteobacteria; o__Rhizobiales; f__Bradyrhizobiaceae; g__Bradyrhizobium; s__	0.000474473	0.000413868	0	0.00262783	0	0.00551133	0.0047208	0	0.000312698	0.0512899	0.00098246	0.00109328	0.00341005	0	0	0.0246792	0.000304689	0.000354801	0.000273382	0	0	0.000841723	0	0.31023	0.273023	0.187808	0.348161	4.46967	0.420261	0.416617	0.581473	2.21742	2.30693	0.182716	0.85378	1.31535	0.315566	0.283118	0.224332	0.0188652	0.0257189	0.00138245	0.00175216	0	0	0	0	0
ASV89	k__Bacteria; p__Proteobacteria; c__Betaproteobacteria; o__Burkholderiales; f__Alcaligenaceae; g__; s__	0.000474473	0.0107606	0	0	0.68107	0.417358	0.043274	0	0.00125079	0	0.00392984	0.0038265	0.0285591	0.414431	1.01221	0.0317304	0.0161485	0.00638642	0.238936	0.0123779	0.0030203	0.0336689	0.027844	0.00121183	0	0.189857	0.00105985	0.00497183	0.0405409	0.0252495	0.0149406	0.0104496	0	0.0104234	0	0.000816987	0.0207609	0.00414067	0.0390142	0.027669	0.0189508	0	0.0622016	0.0308682	0.133598	0.665058	0.0684027	0.63691
ASV90	k__Bacteria; p__Proteobacteria; c__Gammaproteobacteria; o__Pseudomonadales; f__Pseudomonadaceae; g__Pseudomonas; s__	0.000948947	0.012416	0	0	0.283153	0.0140288	0.460278	0.247889	0.00375238	0	0.0903863	0	0.00511507	0	0	0	0.0706877	0.00461242	0	0	0.2732	0.00252517	0.00449097	0	0.00338858	0.00136588	3.75717	0	2.5316	0.182727	0.327078	0	0	0	0	0.00408493	0.000610616	0.0265693	0	0.183621	0.338407	0	0	0.0463023	0.0471522	0.412478	0.0143168	0.162136
ASV91	k__Bacteria; p__Proteobacteria; c__Alphaproteobacteria; o__Rhizobiales; f__Rhizobiaceae; g__Agrobacterium; s__	0.0517176	0.0269014	0	0.000656957	0.0150347	0.0661359	0.0011802	0	0.000312698	0	0.00392984	0	0	0.00151806	0.0710983	0	0.0127969	0.000709602	0.000546765	0	0.0120812	0	0	0.0327195	0	0.00204882	0.000529925	0.00165728	0	0.0166115	0	0	0.00650756	0.00061314	0	0.0155227	0.000488493	0.000172528	0.00108373	0.598027	1.05989	1.00642	3.39831	0.00257235	0.0327446	0.0254703	0.0119307	0.107606
ASV92	k__Bacteria; p__Actinobacteria; c__Actinobacteria; o__Actinomycetales; f__Kineosporiaceae	0	0.000413868	0	2.2054	0	1.17241	0.0464212	0	0.00156349	0.000854832	1.12524	0.434034	0	0	0.00034347	0	1.56488	0.0251909	0	0.00454697	0	0.000420861	0	0	0.122957	0	0.0688902	0	0.0321116	0.0272429	0.0476485	0	0	0	0.0589394	0.00980384	0.000122123	0.625413	0	0.0245248	0.054822	0	0.00525647	0.0424437	1.44535	0.0636758	0.0190891	0.00799773
ASV93	k__Bacteria; p__Actinobacteria; c__Actinobacteria; o__Actinomycetales; f__Microbacteriaceae	0.000948947	0.0115883	0	0.348187	0.496645	0.198909	0.140444	0.941727	0.475302	0.12566	4.02317	0.038265	0.190536	0.00455419	0.0614812	0.0035256	0.439361	0.0315773	0.125756	0.00101044	0.00521689	0.0176762	0.0121256	0	0.0682558	0.000682939	0.0392144	0.0696056	0.0850958	0.0372098	0.00565321	0.0250792	0.188719	0	0.0151559	0.0825157	0.000488493	0.0274319	0.000541864	0.094326	0.0934004	0.000691224	0.0122651	0.00643087	0.374598	0.00849011	0.00318152	0.00508947
ASV94	k__Bacteria; p__Actinobacteria; c__Actinobacteria; o__Actinomycetales; f__Pseudonocardiaceae; g__Pseudonocardia; s__	0.0237237	0.114641	0	0.03022	0.00100231	0.976006	0.0011802	0	0	0	0	0	0	0	0	0	0.000609377	0	0.000273382	0.00202088	0	0	0	0.00545326	0.00968167	0.0198052	0.0296758	0.117667	0.015253	1.05849	1.62691	0.0208993	0.00976134	0	0	0.063725	0	0	0	0.926281	0.470386	0.0297226	0.86907	0	0.00130978	0	0.00159076	0
ASV95	k__Bacteria; p__Actinobacteria; c__Actinobacteria; o__Actinomycetales; f__Streptomycetaceae	0.000474473	0.000827736	0	0	0.0260601	0.0315649	0.0015736	0	0.00406508	0.0188063	0.00949711	1.25509	0.0588233	0.000303613	0.00034347	0.0669863	0.00121875	0	0	0.000505219	0	0.00168345	0	0.00121183	0.00242042	0	0.0021197	0	0	0	0	0	0.0260302	0	0.109459	0	0	0.000172528	0	0.0100614	0.0791873	0.00276489	0.011389	0.00128617	0	0	0	0
ASV96	k__Bacteria; p__Actinobacteria; c__Actinobacteria; o__Actinomycetales; f__Geodermatophilaceae; g__; s__	0.00379579	0.41304	0	0.569582	0.0230531	0.298113	0.00983501	0.300207	0.0534714	0.0752252	0.649078	3.07924	0.0157715	0.080761	0.00824329	0.652235	0.171235	0.0585422	0.0106619	0.0053048	0.00109829	0.0479782	0.000898194	0.00302959	0.403726	0.00409763	0.298348	0.624793	0.293019	0.0219272	0.120736	0.00731475	0	0.00429198	0.0724113	0.379082	0.0401785	0.22049	0.00433492	0.0163498	0.129948	0.00552979	0.00350431	0.059164	1.02294	0.0509406	0.0676073	0.0261744
ASV97	k__Bacteria; p__Actinobacteria; c__Actinobacteria; o__Actinomycetales; f__Pseudonocardiaceae; g__Pseudonocardia; s__	0	0.00165547	0	0.030877	0.0335774	0.164839	0	0	0	0.00683866	0.00098246	3.21152	0	0.223763	0	0.0035256	0	0	0	0	0	0.00462947	0.0848794	0	0.0304973	0.0088782	0.0042394	0.0281737	0.00963349	0.175418	0.0109026	0	0.00488067	0.00061314	0	0.0857836	0.643589	0.171838	0.00216746	0.0408746	0.220641	0.012442	0.0420518	0.140193	1.45189	0.180415	0.214753	0
ASV98	k__Bacteria; p__Proteobacteria; c__Alphaproteobacteria; o__Rhizobiales; f__Methylobacteriaceae; g__Methylobacterium; s__	0.000948947	1.4026	0.0386067	0.394831	0.0496144	0.0977008	0.0165228	0.345051	0.0187619	0.148741	0.140819	0.372263	0.0076726	0.0774212	0.0271342	0.461853	0.203227	0.0918935	0.0155828	0.0335971	0.0071389	0.103532	0.0350296	0.0302959	0.697564	0.0320981	0.0948565	0.639708	0.1152	0.0524924	0.0553207	0.472324	0.354662	0.0196205	0.574238	0.77287	0.0725412	0.316243	0.060147	0.0270401	0.111674	0.00898591	0.0359192	0.0244373	0.249514	0.0396205	0.0469274	0.00508947
ASV99	k__Bacteria; p__Proteobacteria; c__Gammaproteobacteria; o__Xanthomonadales; f__Xanthomonadaceae	0	0	0	0	0	0	0	0	0	0	0	0	0	0	0	0	0	0	0	0	0	0	0	0	0	0	0	0	0	0	0	0	0	0	0	0	0	0	0	0.742031	1.24263	9.62805	6.37084	0	0	0	0	0
ASV100	k__Bacteria; p__Actinobacteria; c__Actinobacteria; o__Actinomycetales; f__Streptomycetaceae; g__; s__	0.000474473	0	0	0.00328478	0.000501155	0.00951956	0.0003934	0	0.000312698	0	0.00130995	0	0	0.000607225	0.00034347	0	0.000304689	0	0	0.000252609	0.000274573	0	0	0	0	0	0	0	0	0	0	0	0	0	0.00168398	0	0	0	0	0.00377304	0.000676814	0	0.00262824	0	0.00261957	0	0.00079538	0
ASV101	k__Bacteria; p__Proteobacteria; c__Gammaproteobacteria; o__Pseudomonadales; f__Pseudomonadaceae; g__Pseudomonas	0	0.0231766	0.00175485	0.440161	1.02837	0.00050103	0.359174	0.227958	0.000938095	0.0025645	0.00589476	0	0.00213128	0.00182168	0.00034347	0	1.21175	0.414763	0.00656118	0.75505	1.91213	0	0.000898194	0	0	0	0	0	0	0	0	0	0	0.00122628	0	0	0	0.00379561	0	0	0.0101522	0	0	0	0	0.00141502	0	0
ASV102	k__Bacteria; p__Actinobacteria; c__Actinobacteria; o__Actinomycetales; f__Kineosporiaceae; g__Kineococcus; s__	0	0.0111744	0	0.137961	0.00501155	0.0701441	0	0	0	0	0.25151	0.0377183	0	0	0	0.0035256	0.0134063	0.000709602	0	0	0.000274573	0	0.0103292	0	5.8061	0.00136588	0.278211	0.0530328	0.0686386	0.000664461	0.00484561	0.00522482	0	0	0.0387316	0.0310455	0.108568	0.183742	0.000541864	0.0031442	0.00676814	0	0	0	0.000654892	0	0	0
ASV103	k__Bacteria; p__Proteobacteria; c__Gammaproteobacteria; o__Pseudomonadales; f__Pseudomonadaceae; g__Pseudomonas; s__viridiflava	7.49288	0.0360065	0	0.0045987	0.00150347	0.109725	0.001967	0	0	0	0.000327487	0.0311586	0	0	0	0	0.0188907	0.065993	0.000273382	0.00404175	0.00109829	0.000420861	0.0408678	0	0	0	0.00264962	0.0165728	0.00200698	0.0033223	0	0	0	0	0	0	0.000122123	0.00293297	0	0	0	0	0	0	0.00196468	0.000707509	0	0.00145413
ASV104	k__Bacteria; p__Proteobacteria; c__Gammaproteobacteria; o__Enterobacteriales; f__Enterobacteriaceae	0	0	0	0	0	0	0	0	0	0.00683866	0	0.000546642	0	0.173059	0	0	0	0.000709602	0	0.0727515	0.00192201	0	0.00583826	0	0.000484083	0	0	0.0513755	0	0	0	0	0	0.00245256	0	0	0	0	0	0.0138345	0	0	0	0	0	0.000707509	0	0
ASV105	k__Bacteria; p__Proteobacteria; c__Gammaproteobacteria; o__Enterobacteriales; f__Enterobacteriaceae	0	0	0	0	0	0	0	0	0	0	0	0	0	0	0	0	0	0	0	0	0	0	0	0	0	0	0	0	0	0	0	0	0	0	0	0	0	0	0	0	0	0	0	0	0	0	0	0
ASV106	k__Bacteria; p__Proteobacteria; c__Gammaproteobacteria; o__Enterobacteriales; f__Enterobacteriaceae	0.0313152	0	0	0	0	0.0050103	0	0	0	0	0.000327487	0	0	0	0	0	0	0	0	0	0	0	0	0	0	0	0	0	0	0	0	0	0	0	0	0	0	0	0	0.00377304	0.00744496	0.012442	0	0	0.00130978	0.0580157	0	0
ASV107	k__Bacteria; p__Proteobacteria; c__Gammaproteobacteria; o__Pseudomonadales; f__Pseudomonadaceae; g__Pseudomonas; s__	0	0	0	0	0.00100231	0	0	0	0	0	0.00163743	0	0	0	0.000686941	0	0	0	0.000273382	0	0.000274573	0.00210431	0.00134729	0	0	0	0	0	0	0	0	0	0	0	0	0	0	0	0	0.0389881	0.226733	9.4034	5.37124	0	0	0	0	0
ASV108	k__Bacteria; p__TM6; c__SJA-4; o__; f__; g__; s__	0	0	0.0175485	0	0.000501155	0.00050103	0	0	0.000625397	0	0	0	0	0.000303613	0	0	0	0.000354801	0.000820147	0	0	0	0	0.00302959	0.0179111	0	0.035505	0	0	0.169437	0.375535	0.215263	1.19902	0.00981023	0.107775	0.00326795	1.21842	0.256376	0.118668	0	0	0	0	0	0	0	0	0
ASV109	k__Bacteria; p__Actinobacteria; c__Actinobacteria; o__Actinomycetales; f__Mycobacteriaceae; g__Mycobacterium; s__	0.000948947	0	0	0.0164239	0.0651502	0.361242	0.0184898	0	0.989065	0.136773	0.206644	0.247082	1.71781	0.00182168	0	0	0.598408	0	0.152274	0	0.0365182	0.0534494	0	0.00302959	0.0150066	0.130441	0.0063591	0	0.000401395	0.0132892	0.0117102	0	0	0	0.0218918	0	0.00573979	0	0	1.38282	0.806086	0.137553	0.549301	0	0.778666	0.000707509	0.00079538	0
ASV110	k__Bacteria; p__Proteobacteria; c__Gammaproteobacteria; o__Enterobacteriales; f__Enterobacteriaceae	0	0	0	0	0	0	0	0	0	0	0	0	0	0	0	0	0	0	0	0	0	0	0	0	0	0	0	0	0	0	0	0	0	0	0	0	0	0	0	0	0	0	0	0	0	0	0	0
ASV111	k__Bacteria; p__Proteobacteria; c__Gammaproteobacteria; o__Enterobacteriales; f__Enterobacteriaceae; g__Enterobacter	0.000474473	0	0	0	0	0	0	0	0	0	0	0	0	0	0	0	0.000304689	0.000354801	0.000273382	0	0	0	0	0	0	0	0.000529925	0	0	0	0	0	0	0.155737	0	0	0	0	0.0314281	0	0.00135363	0	0	0	0	0	0	0.000727067
ASV112	k__Bacteria; p__Proteobacteria; c__Gammaproteobacteria; o__Enterobacteriales; f__Enterobacteriaceae	0	0	0	0.0518996	0.00100231	0	0	0.444705	0	0.000854832	0	0	0	0	0	0	0	0	0	0	0	0.00378775	0	0	0	0	0	0	0	0	0	0	0	0	0	0	0	0	0	0	0	0	0	0	0	0	0	0
ASV113	k__Bacteria; p__Proteobacteria; c__Alphaproteobacteria; o__Rhizobiales; f__Methylobacteriaceae; g__Methylobacterium	0.00427026	0.0182102	0.0193033	0.702944	0.669042	0.247509	0.0983501	0	0.0478429	0.0128225	0.141802	0.948424	0.100596	0.00637587	0.0319427	0.0035256	0.124618	0.175627	0.609916	0.206635	0.00521689	0.0719673	0.000898194	0.000605917	0.178627	0.0252687	0.0339152	0.0116009	0.291012	0.0624593	0.0371497	0.0240342	0.174077	0.00429198	0.0589394	0.0767968	0.0159981	0.131639	0.00650237	0.0062884	0.0859554	0	0.00262824	0.0424437	0.0831712	0.0523557	0.0660166	0.0385345
ASV114	k__Bacteria; p__Proteobacteria; c__Betaproteobacteria; o__Burkholderiales; f__Comamonadaceae; g__Variovorax; s__paradoxus	0.0104384	0.000413868	0.561551	0.00328478	0.0175404	0.00951956	0.003934	0	0.00875555	0.684721	0.012117	0.0847295	0.0963338	0.018824	0.00034347	0.539416	0.00396095	0.0010644	0.00984177	0.00176827	0.0030203	0.012205	0.022904	0.0405965	0.227519	0.0908309	0.0450436	0	0	0.105649	0.83829	1.14842	0.701189	0.0380147	0.924507	0.00735288	0.746417	0.280358	0.0476841	0.00125768	0.000676814	0.000691224	0	0	0	0	0	0
ASV115	k__Bacteria; p__Bacteroidetes; c__[Saprospirae]; o__[Saprospirales]; f__Chitinophagaceae; g__Chitinophaga; s__	0.00142342	0	0	0	0	0	0	0	0	0	0	0	0	0	0	0	0	0	0	0	0	0	0	0	0	0	0	0	0	0	0	0	0	0	0	0	0	0	0	0.375417	0.205075	0.122347	0.000876079	0	0	0	0	0
ASV116	k__Bacteria; p__Actinobacteria; c__Actinobacteria; o__Actinomycetales; f__Microbacteriaceae; g__Rathayibacter; s__caricis	0	0.000413868	0.0035097	0.229935	0.0175404	0.0155319	0.0027538	0.105882	0.0500317	0.0512899	0.113638	0.0983956	0.00298379	0	0.00137388	0.218587	0.0453986	0.0127728	0.015036	0.00151566	0.00219658	0.523131	0.00494007	0.00605917	0.336438	0.0136588	0.487531	0.251906	1.20338	0.150833	0.301235	0.220488	0.242406	0.0251387	0.0168398	1.21159	0.0901269	0.326595	0.0411817	0.00880376	0.0419625	0	0.00262824	0.00257235	0.498373	0.0558932	0.00556766	0.000727067
ASV117	k__Bacteria; p__Actinobacteria; c__Actinobacteria; o__Actinomycetales; f__Nocardioidaceae	0.000948947	0.305434	0	0.306142	0.0851964	0.314647	0.0027538	0	0.042527	0.0136773	0.340914	0.326892	0.0541345	0	0.000686941	0.035256	0.018586	0.064219	0.00218706	0	0.00192201	0.0374567	0.0956577	0.00121183	0.280284	0.00546351	0.205611	2.64998	0.25328	0.0252495	0.0448219	0.00208993	0.0244033	0	0.00505195	0.124182	0.339625	0.54398	0.020049	0	0.00135363	0	0	0.00128617	0.0504267	0.0183952	0.0373829	0
ASV118	k__Bacteria; p__Proteobacteria; c__Gammaproteobacteria; o__Enterobacteriales; f__Enterobacteriaceae	0	0	0	0	0	0	0.0003934	0	0	0	0	0.0683303	0	0	0	0	0	0.879907	0	0	0	0	0	0.000605917	0	0	0	0	0	0	0	0	0	0	0	0	0	0	0	0.00503072	0	0	0	0	0.00654892	0	0	0
ASV119	k__Bacteria; p__Proteobacteria; c__Alphaproteobacteria; o__Rhizobiales; f__Rhizobiaceae; g__Agrobacterium; s__	0.000948947	0.0728407	0	0	3.53415	0.00350721	0.0605836	0	0.0806762	0.00940316	0.126737	1.77713	0	0.00759032	0.0182039	0	0.279704	0.198689	0.288692	0.0540584	0.0615043	0.045453	0.000898194	0.0339314	0.000484083	0.00409763	0.00105985	0	0.0080279	0.00199338	0.00888361	0	0	0	0	0.00408493	0.000488493	0	0	0.0132056	0.0507611	0.058754	0.0385475	0.00771704	0.0366739	0.0764109	0.016703	0.0123601
ASV120	k__Bacteria; p__Proteobacteria; c__Gammaproteobacteria; o__Enterobacteriales; f__Enterobacteriaceae	0	0.000413868	0	0	0	0	0	0	0	0	0	0	0	0	0	0	0	0	0	0	0	0	0	0	0	0	0	0	0	0	0	0	0	0	0	0	0	0	0	0	0	0	0	0	0	0	0	0
ASV121	k__Bacteria; p__Proteobacteria; c__Alphaproteobacteria; o__Sphingomonadales; f__Sphingomonadaceae; g__Sphingomonas; s__	0	4.73341	0.0894972	0.0262783	0.0335774	0.00651339	0.0232106	0	0.000938095	0.0675318	0.0104796	0.00273321	0.0038363	0.00546503	0	0.0246792	0.00213282	0.00319321	0.00218706	0	0.000274573	0.000841723	0	0	0.00338858	0	0.00264962	0.0066291	0.00602093	0	0.0028266	0.00835972	0.0211496	0	0.0353637	0.0204247	0.000244246	0.0213934	0.00216746	0.0100614	0.0189508	0.000691224	0.00175216	0	0.00196468	0.0077826	0.00715842	0.000727067
ASV122	k__Bacteria; p__Proteobacteria; c__Betaproteobacteria; o__Burkholderiales; f__Oxalobacteraceae	0	0.00786349	0.0035097	0.386948	0.460562	0.161332	0.00747461	0	0.000938095	0.0675318	0.00458481	0.0426381	0	0.00182168	0.000686941	0	0.046008	0.182723	0	0.000505219	0.00658975	1.80676	0.00314368	0.00848284	0	0.129075	0.382606	0.111037	1.39083	0.152161	1.08259	0.00835972	0	0.0128759	0.0673593	0.245913	0.000244246	0	0	0	0	0	0	0	0.00196468	0	0	0
ASV123	k__Bacteria; p__Actinobacteria; c__Actinobacteria; o__Actinomycetales; f__Nocardiaceae; g__Rhodococcus; s__fascians	0	0.737099	0	0.0170809	0.00651502	0.218449	0.003934	0	0.000312698	0.0025645	0.000327487	0.0158526	0.0315429	0.00212529	0.00137388	0.377239	0.00121875	0.00177401	0.00410074	0.00126305	0.000274573	0.0109424	0.0202094	0.00545326	0.0101658	0.00273176	0.00105985	0.485582	0.0341186	0.0365453	0.00767221	0.0250792	0.0325378	0.00122628	0.0269437	6.3292	0.0124566	0.00793628	0.00270932	0.00188652	0.00270726	0	0.000876079	0	0.00851359	0.00141502	0.0143168	0.000727067
ASV124	k__Bacteria; p__Proteobacteria; c__Gammaproteobacteria; o__Pseudomonadales; f__Pseudomonadaceae; g__Pseudomonas; s__	0	0.00662189	0	0.00197087	0.360331	0.00551133	0.005901	0	0.00125079	0	0.37137	0	0.00127877	0.00121445	0.00034347	0	0.046922	0.00177401	0	0	0.152388	0.412444	0.000898194	0	0.0271087	0	1.07098	0	0.831691	0.067775	0.131639	0	0	0	0	0	0.000244246	0.105759	0	0.0320708	0.0717423	0	0	0.285531	0.265886	0.512236	0.0365875	0.443511
ASV125	k__Bacteria; p__Proteobacteria; c__Betaproteobacteria; o__Burkholderiales; f__Comamonadaceae; g__Variovorax; s__paradoxus	0	0.0823597	0	0.17278	0.15185	0.0410844	0.0161294	0.719998	0.0581619	0.0948864	0.19158	0.0546642	0.00298379	0.0415949	0.00034347	0.0317304	0.0444845	0.0368993	0.0106619	0.00479958	0.000549146	0.0298811	0.0345805	0.000605917	0.0396948	0.00682939	0.182824	0.0530328	0.284188	0.0232561	0.0682423	0.0156745	0.0406722	0.00061314	0.0134719	0.0457513	0.00622828	1.35434	0.00379305	0.0031442	0	0	0	0.00128617	0.042568	0.0183952	0.00636304	0.0123601
ASV126	k__Bacteria; p__Actinobacteria; c__Actinobacteria; o__Actinomycetales; f__Micrococcaceae; g__; s__	0.00854052	0	0.0544003	0.253585	0.00651502	0.410343	0.0023604	0	0.309571	0.33253	0.0530528	1.58198	0.112531	0.11264	0.00996064	2.92272	0.0207188	0.00922483	0.00164029	0.00151566	0.00384402	0.0517659	0.0359278	0.00545326	0.771629	0.0546351	0.130362	2.26052	0.584431	0.0372098	0.010095	0.0825522	0.0113882	0.00061314	0.0269437	0.106208	0.00757164	0.0843661	0.0411817	0.0553379	0.0433161	0.00138245	0.00876079	0.00771704	0.0890653	0.00495256	0.0151122	0
ASV127	k__Bacteria; p__Proteobacteria; c__Alphaproteobacteria; o__Rhizobiales; f__Rhizobiaceae; g__Agrobacterium; s__	0.0104384	0.000413868	0	0	0.000501155	0.00100206	0	0	0.000312698	0	0.000654973	0	0	0	0	0	0.00182813	0	0	0	0	0.000420861	0	0.014542	0.000484083	0.00409763	0.000529925	0.00165728	0	0.0232561	0	0.00104496	0.00650756	0.0030657	0	0.00898685	0.000488493	0.000345055	0.00216746	0.0176075	0.0818945	0.0241928	0.535284	0	0.000654892	0	0	0
ASV128	k__Bacteria; p__Actinobacteria; c__Actinobacteria; o__Actinomycetales; f__Nocardioidaceae; g__; s__	0	0.00744962	0	0.613598	0.405435	0.113233	0.0975633	0.0186851	0.0931841	0.0427416	0.408703	1.97283	0.095055	0.0103228	0.0103041	0.0282048	0.939659	0.0163209	0.11072	0.000505219	0	0.00252517	0.0161675	0	0.0677717	0.00546351	0.0243765	0.144183	0.0433507	0.0146181	0.0205938	0.00940468	0.122017	0.00122628	0.0370476	0.0179737	0.0321184	0.037266	0.00216746	0.0282978	0.130625	0	0.0105129	0.029582	0.14866	0.0191027	0.0111353	0
ASV129	k__Bacteria; p__Proteobacteria; c__Alphaproteobacteria; o__Rhizobiales; f__Methylobacteriaceae; g__Methylobacterium; s__adhaesivum	0.000948947	0.474706	0	0.170152	0.0466074	0.0270556	0.0051142	0.0535639	0.00594127	0	0.0530528	0.0688769	0.00127877	0	0.000686941	0.0282048	0.0207188	0.0244813	0.022144	0.0224822	0.000274573	0.0134676	0.0175148	0.00121183	0.44342	0.00204882	0.145729	0.0314882	0.255287	0.0166115	0.0254394	0.0261241	0.0276571	0.00183942	0.127983	0.0285945	0.0156318	1.13092	0.0140885	0.0062884	0.0345175	0	0.00262824	0.00514469	0.0681087	0.0205178	0.0349967	0.0203579
ASV130	k__Bacteria; p__Proteobacteria; c__Alphaproteobacteria; o__Rhizobiales; f__Methylobacteriaceae; g__Methylobacterium; s__	0.00284684	4.63863	0	0	0.029067	0	0.0239974	0	0	0.0128225	0	0	0	0	0	0	0	0	0	0	0	0	0	0.0036355	0.00387267	0	0.000529925	0	0	0	0	0.00522482	0	0.00122628	0.00168398	0.00326795	0.00036637	0	0	0.00062884	0	0	0	0	0	0	0	0
ASV131	k__Bacteria; p__Proteobacteria; c__Gammaproteobacteria; o__Xanthomonadales; f__Xanthomonadaceae	0	0	0	0	0	0	0	0	0	0.0128225	0	0	0	0	0	0	0	0	0	0	0	0	0	0	0	0	0	0	0	0	0	0	0	0	0	0	0	0	0	0.967785	0.129272	6.30396	0.484472	0	0	0	0	0
ASV132	k__Bacteria; p__Proteobacteria; c__Alphaproteobacteria; o__Rhizobiales; f__Rhizobiaceae; g__Agrobacterium; s__	0.0602581	0	0	0	0.00150347	0.00951956	0	0	0.000312698	0	0.0153919	0	0	0	0.00103041	0	0.00182813	0	0	0	0	0	0	0	0	0	0.000529925	0	0.00080279	0.00398676	0	0	0	0.00122628	0	0	0	0	0	0.0842645	0.739081	0.00276489	1.56292	0	0.00130978	0.00141502	0.00079538	0
ASV133	k__Bacteria; p__Proteobacteria; c__Gammaproteobacteria; o__Pseudomonadales; f__Pseudomonadaceae	0.017081	0	0	0.0275922	0	0.00350721	0	0	0.000625397	0	0.340586	0.0174926	0	0.000607225	0	0	0.00548439	0.0010644	0	0.00101044	0.000549146	0.000420861	0.00449097	0	1.42369	0.000682939	0.265492	0	1.6385	0.00132892	0	0.00104496	0	0	2.44346	0.27124	0	0.000172528	0.00541864	0	0.000676814	0	0	0	0	0	0	0
ASV134	k__Bacteria; p__Actinobacteria; c__Actinobacteria; o__Actinomycetales; f__Streptomycetaceae	0	0	0.00175485	0	0	0	0	0	0	0	0	0.000546642	4.02939	0	0	0	0	0	0	0	0	0	0	0	0.000968167	0	0	0	0	0	0	0	0	0	0	0	0	0	0	0.0396169	0.0311335	0	0	0	0	0	0	0
ASV135	k__Bacteria; p__Actinobacteria; c__Actinobacteria; o__Actinomycetales; f__Microbacteriaceae; g__Salinibacterium; s__	0.000474473	0	0	0	0	0.00100206	0	0	0.000312698	0	0.00785968	0	0.000426256	0	0	0	0.00487502	0.000354801	0.000820147	0	0	0	0	0.0260544	0.202347	0.0314152	0.115524	0.029831	0.000401395	0.158142	0.258029	2.49329	0.364423	0.0282044	1.77997	0.0179737	0.54296	0.07781	0.0541864	0.133314	0.0805409	0.0269577	0.00438039	0	0.0170272	0	0	0.000727067
ASV136	k__Bacteria; p__Proteobacteria; c__Gammaproteobacteria; o__Enterobacteriales; f__Enterobacteriaceae	0	0	0	0	0	0	0	0	0	0	0	0	0	0	0	0	0	0	0	0	0	0	0	0	0	0	0	0	0	0	0	0	0	0	0	0	0	0	0	0	0.00338407	0	0	0	0	0	0	0
ASV137	k__Bacteria; p__Proteobacteria; c__Alphaproteobacteria; o__Sphingomonadales; f__Sphingomonadaceae; g__Sphingomonas; s__	0	0.000413868	0	0.164239	0.0315728	0.0821689	0.00786801	0.0784773	0.0328333	0.0162418	0.568844	0.00491978	0.00127877	0.0264143	0.00103041	0	0.0868362	0.000709602	0.0576837	0	0	0.0109424	0.000898194	0.00121183	0.181531	0.00136588	0.206671	0.190587	0.293821	0.059137	0.0827791	0.0512033	0.159435	0.00245256	0.0639914	0.359474	0.0413998	0.926819	0.00812797	0.00125768	0.00270726	0	0	0	0.0144076	0.0247628	0.00159076	0.0021812
ASV138	k__Bacteria; p__Proteobacteria; c__Deltaproteobacteria; o__Myxococcales; f__Cystobacterineae; g__; s__	0	0	0	0	0	0	0	0	0	0	0	0	0	0	0	0	0	0	0	0	0	0	0	0	0	0.000682939	0.00264962	0	0	0	0	0	0	0	13.391	0	0	0	0	0	0	0	0	0	0	0	0	0
ASV139	k__Bacteria; p__Proteobacteria; c__Betaproteobacteria; o__Burkholderiales; f__Comamonadaceae; g__Variovorax; s__paradoxus	0.0436515	0.0347649	0	0.103799	0.0240554	0.0485999	0.407563	0	0.170108	0.115402	0.588493	0.00874628	0.0592495	0	0.0954847	0.017628	0.124313	0.00461242	0.349109	0	0.0120812	0.0530285	0.00134729	0.00727101	0.00242042	0.0833185	0.00370947	0.00165728	0.00401395	0.0106314	0.0573397	0.0104496	0.0569411	0	0	0.0408493	0.0295538	0.00103517	0	0.502443	0.384431	0.0546067	0.183977	0.00128617	0.054356	0.0233478	0.0119307	0.0719796
ASV140	k__Bacteria; p__Proteobacteria; c__Betaproteobacteria; o__Burkholderiales; f__Comamonadaceae	0	0.0128299	0	0.706886	0.6074	0.276568	0.025571	0.0361245	0.349284	0.12908	0.144749	0.0989422	0.375105	0	0.00240429	0.00705119	0.256852	0.467983	0.0322591	0	0.271003	0.00420861	0.000449097	0	0	0.00204882	0	0	0.00441535	0	0	0	0.00488067	0	0	0.00245096	0.0169751	0.0106967	0.00162559	0.30373	0.371571	0.5592	0.0438039	0	0.00589403	0.00141502	0.00079538	0.00799773
ASV141	k__Bacteria; p__Proteobacteria; c__Alphaproteobacteria; o__Sphingomonadales; f__Sphingomonadaceae; g__Novosphingobium; s__	0	0.00289708	0.0175485	0.213511	0.19094	0.0916884	0.00983501	0.647749	0.0522206	0.118822	0.527581	0.0235056	0.0123614	0.0221637	0.0202647	0.123396	0.20018	0.0425761	0.0511225	0.0184405	0	0.0450322	0.0381733	0.000605917	0.0183952	0.0157076	0.111284	0.0464037	0.268132	0.00930245	0.0650119	0.30931	0.139912	0.022073	0.197026	0.378265	0.00415219	0.386635	0.00162559	0.0144633	0.0453466	0.0580628	0.00175216	0.00257235	0.00196468	0.00141502	0.00159076	0.00363533
ASV142	k__Bacteria; p__Proteobacteria; c__Gammaproteobacteria; o__Pseudomonadales; f__Pseudomonadaceae; g__Pseudomonas; s__	0.0317897	0.0120022	0	0	0	0	0	0	0	0	0	0	0	0	0	0	0	0	0	0	0	0	0	0	0.000484083	0	2.49065	0	0.824466	0.00132892	0.0549169	0	0	0	0	0	0.000610616	0.0974782	0.00108373	0.00754608	0	0	0	0	0	0	0	0
ASV143	k__Bacteria; p__Proteobacteria; c__Gammaproteobacteria; o__Legionellales; f__Legionellaceae	0	0	0	0	0	0	0	0	0	0	0	0	0	0	0	0	0	0	0	0	0	0	0	0	0	0.2882	0.121353	0	0	0	0	0	0	0	0	0	1.21525	0	0.0514771	0	0	0	0	0	0	0	0	0
ASV144	k__Bacteria; p__Bacteroidetes; c__[Saprospirae]; o__[Saprospirales]; f__Chitinophagaceae; g__Sediminibacterium; s__	0	0	0	0	0	0	0	0	0	0.00512899	0	0	0	0	0	0	0	0	0	0	0	0	0	0.00242367	0.00338858	0.883723	0.938497	0	0.000401395	0.00265784	0.574204	2.3773	0.320497	0.00245256	0.131351	0	0.0448192	0.000172528	0.402063	0.0144633	0.00203044	0	0	0	0	0	0	0
ASV145	k__Bacteria; p__Proteobacteria; c__Alphaproteobacteria; o__Sphingomonadales; f__Sphingomonadaceae; g__Sphingomonas; s__	0	0.0715991	0.0298324	0.44476	0.0165381	0.18488	0.00944161	0.098408	0.0406508	0.0983057	0.634669	0.0573974	0.00809886	0.0759032	0.0659463	0.324355	0.0359532	0.0149016	0.00246044	0.00555741	0.00109829	0.08796	0.018413	0.00848284	0.114728	0.0157076	0.0959164	0.79052	0.222774	0.0338875	0.034323	0.2905	0.151301	0.00735767	0.528771	0.368461	0.0760828	0.110245	0.0173397	0.0874087	0.247714	0.0152069	0.0192737	0.00257235	0.0746577	0.0120276	0.00954457	0.0138143
ASV146	k__Bacteria; p__Proteobacteria; c__Gammaproteobacteria; o__Enterobacteriales; f__Enterobacteriaceae	10.3075	0.0331094	0	0	0.00100231	0	0	0	0.000625397	0	0	0	0	0	0.00034347	0	0	0.000354801	0.000820147	0.000505219	0.000274573	0	0.000449097	0	0	0	0	0	0	0	0	0	0	0	0	0	0	0	0	0.00125768	0	0	0	0	0	0	0	0
ASV147	k__Bacteria; p__Actinobacteria; c__Actinobacteria; o__Actinomycetales; f__Pseudonocardiaceae; g__Actinomycetospora; s__	0	0	0	0.334391	0.0260601	0.397818	0.0027538	0.0298961	0.0469048	0.0170966	0.103813	0.774592	0.0170502	0	0.00171735	0.0810887	0.0414376	0.0251909	0.000546765	0.00101044	0.000823719	0.124996	0.0678137	0.00242367	0.624468	0.0273176	0.0323254	4.86079	0.141693	0.0285718	0.0286698	0.0668777	0.126897	0	0.139771	0.107842	0.0263786	0.158553	0.0644819	0	0.000676814	0	0.000876079	0.00257235	0.0275055	0.0141502	0.337241	0
ASV148	k__Bacteria; p__Actinobacteria; c__Actinobacteria; o__Actinomycetales; f__Microbacteriaceae; g__Rathayibacter; s__caricis	0.000948947	0.00413868	0	0.0748931	0.0185427	0.177866	0.0208502	0.0149481	0.0647286	0.0128225	0.0625499	0.300107	0.0302642	0.0163951	0.00515205	0.246792	0.042047	0.0830235	0.012849	0.0108622	0.00164744	0.0925895	0.0179639	0.0036355	0.0914918	0.00341469	0.302587	1.53464	0.229598	1.05649	0.746223	0.0428436	0.203361	0.061314	0.104407	0.507349	0.000976986	0.0579693	0.00541864	0.00062884	0.00744496	0	0.000876079	0	0.0478071	0.0141502	0.00079538	0.00290827
ASV149	k__Bacteria; p__Proteobacteria; c__Gammaproteobacteria; o__Pseudomonadales; f__Pseudomonadaceae; g__Pseudomonas	0	0.00248321	0	0.0216796	0.136815	0.0050103	0.0102284	0.719998	0	0.0128225	0.0108071	0.0131194	0	0.00455419	0.00034347	0	0.204141	0.071315	0	0.00378914	0.00796261	0.289132	0.86047	0.00787693	0.000484083	0.00546351	1.18809	0	1.05045	0.017276	0.00363421	0.0177644	0	0.00061314	0.639914	0.0710779	0.00830438	0.0112143	0	0.00062884	0	0	0	0.0205788	0.0078587	0.100466	0.0198845	0.0530759
ASV150	k__Bacteria; p__Proteobacteria; c__Alphaproteobacteria; o__Sphingomonadales; f__Sphingomonadaceae; g__Sphingomonas	0.00284684	0.688676	0	0.0183948	0.189938	0.0115237	0.0051142	0.011211	0.00250159	0	0.753219	0.0584907	0	0.00698309	0.00171735	0.0740375	0.0213282	0.00851523	0.000546765	0	0	0.00168345	0.000898194	0.00484734	0.0455038	0.000682939	0.0794887	0.111037	0.0963349	0.0717618	0.0444181	0.00731475	0.00325378	0.00490512	0.0319957	0.131535	0.0418883	0.347816	0.00325119	0.0062884	0.0812177	0	0.00525647	0.0115756	0.142112	0.598552	0.0540859	0.0130872
ASV151	k__Bacteria; p__Proteobacteria; c__Alphaproteobacteria; o__Rhizobiales; f__Rhizobiaceae; g__Agrobacterium; s__	0.0569368	0	0	0	0	0.0240494	0	0	0	0	0.0124445	0	0	0.00364335	0	0	0.000304689	0	0	0	0	0	0.000898194	0	0	0	0	0	0	0.00398676	0	0	0	0	0	0.000816987	0.000122123	0.000345055	0	0.0591109	0.513702	0.00138245	1.74865	0	0.00130978	0.000707509	0	0
ASV152	k__Bacteria; p__Proteobacteria; c__Gammaproteobacteria; o__Enterobacteriales; f__Enterobacteriaceae	0	0	0	0	0	0	0	0	0	0	0	0	0	0	0	0	0	0	0	0	0.000274573	0	0	0	0	0	0	0	0	0	0	0	0	0	0	0	0	0	0	0	0	0	0	0	0	0	0	0
ASV153	k__Bacteria; p__Actinobacteria; c__Actinobacteria; o__Actinomycetales; f__Microbacteriaceae; g__Salinibacterium; s__	0	0.000827736	0	0.0959157	0.0330762	0.0766575	0.00944161	0	0.000625397	0.0461609	0.0284913	0.386476	0.0127877	0.0230746	0	0.211536	0.0198048	0.058897	0.000546765	0.00833611	0.00823719	0.620349	0.0179639	0.0496852	0.0300132	0.00273176	0.0932668	1.99536	0.162164	0.100998	0.0423991	0.00731475	0.0325378	0.0251387	0.208814	0.169116	0.0704651	0.420795	0.00325119	0.00440188	0.00203044	0	0	0.0128617	0.0975789	0.0318379	0.0127261	0.00508947
ASV154	k__Bacteria; p__Actinobacteria; c__Actinobacteria; o__Actinomycetales; f__Geodermatophilaceae	0	0	0	0.0170809	0	0.0651339	0.001967	0	0.0112571	0	0.0298013	0.0038265	0.00170502	0.0024289	0.0106476	0	0.00487502	0.0010644	0.00164029	0.000505219	0.00329487	0.0130467	0.000449097	0.00181775	0.4197	0.00682939	0.0111284	0.0994365	0.0786735	0.000664461	0.000403801	0.0323939	0.014642	0	0.0336797	0.192809	0.0357821	1.30448	0.00216746	0.0150922	0.0426393	0.00138245	0.00788471	0	0.00523913	0	0.00159076	0
ASV155	k__Bacteria; p__Proteobacteria; c__Gammaproteobacteria; o__Enterobacteriales; f__Enterobacteriaceae; g__Erwinia; s__	0	0	0	0	0.000501155	0	0.0031472	0	0.000312698	0	0	0.00109328	0	2.21971	0.270655	0.0035256	0	0	0	0	0	0	0.0273949	0.490187	0	0	0.00158977	0	0	0.0438544	0.000403801	0	0.0113882	0.690395	0	0.00163397	0.000244246	0	0.00541864	0	0	0	0	0.00128617	0.00327446	0.23277	0.00079538	0.00945186
ASV156	k__Bacteria; p__Proteobacteria; c__Gammaproteobacteria; o__Pseudomonadales; f__Pseudomonadaceae; g__Pseudomonas	0	0.0165547	0	0.0742361	0.738202	0.0110227	0.0377664	0.00124567	0.0128206	0.00170966	1.01455	0.220843	0	0.0139662	0.0113345	0	0.0591096	0.0674122	0	0.000252609	0.0233387	0.266405	0.0179639	0	0	0	0.885504	0	0.241239	0.0033223	0.00484561	0	0	0.00183942	0	0.0334965	0.00036637	0.0301924	0	0	0	0	0	0.00514469	0.0825164	0.00707509	0.00079538	0
ASV157	k__Bacteria; p__Proteobacteria; c__Alphaproteobacteria; o__Sphingomonadales; f__Sphingomonadaceae; g__Sphingomonas	0	0.00662189	0	0.0111683	0.522204	0.0641318	0.0212436	0.0261591	0.0512825	0	0.374317	0.0404515	0.0954813	0.0118409	0.00583899	0.169229	0.0719065	0.184142	0.812219	0.00682046	0.00137286	0.00294603	0.000449097	0	0.0338858	0.00136588	0.0127182	0.0828638	0.0573995	0.0272429	0.0290736	0.0574731	0.152928	0	0	0.00163397	0.032729	0.109383	0.00108373	0.0201229	0.00406089	0.000691224	0.00350431	0.00128617	0.121155	0.00424505	0.00238614	0.00945186
ASV158	k__Bacteria; p__Proteobacteria; c__Alphaproteobacteria; o__Rhizobiales; f__Bradyrhizobiaceae; g__Bosea; s__genosp.	0.000474473	0.00289708	0	0.252271	0.137818	0.0881812	0.0346192	0.0635292	0.257976	0.0025645	0.303253	0.0393582	0.29028	0.159093	0.063542	0	0.355876	0.0432857	0.289512	0.0080835	0.0216913	0.00420861	0.0134729	0	0.040663	0.17893	0.0180174	0	0.0381325	0.00664461	0.0189786	0.0271691	0.182212	0.00061314	0	0.0122548	0.010869	0.0148374	0	0.252794	0.41015	0.00760346	0.0122651	0.00257235	0.0857908	0.0275928	0.00715842	0.0610736
ASV159	k__Bacteria; p__Proteobacteria; c__Alphaproteobacteria; o__Rickettsiales; f__; g__; s__	0	0	0	0	0	0	0	0	0	0	0	0	0	0	0	0	0	0	0	0	0	0	0	0.00302959	0.00145225	0	0	0	0	0	0.65658	0.165104	0.289586	0	0.331745	0	0.49521	0.363688	0.0292607	0.00125768	0	0	0	0	0	0	0	0
ASV160	k__Bacteria; p__Chlamydiae; c__Chlamydiia; o__Chlamydiales; f__Parachlamydiaceae; g__; s__	0	0	0	0	0	0	0	0	0	0	0	0	0	0	0	0	0	0	0	0	0	0	0	0	0.000484083	4.13998	0.215679	0	0.000401395	0.293027	0	0.00104496	0	0	0	0.00326795	0	0	0.00379305	0	0	0	0	0	0	0	0	0
ASV161	k__Bacteria; p__Proteobacteria; c__Gammaproteobacteria; o__Enterobacteriales; f__Enterobacteriaceae	0	0	0	0	0	0	0	0	0	0	0.00098246	0	0	0	0	0	0	0	0	0	0	0	0	0	0	0	0	0	0	0	0	0	0	0	0	0	0	0	0	0	0	0	0	0	0	0	0	0
ASV162	k__Bacteria; p__Actinobacteria; c__Actinobacteria; o__Actinomycetales; f__Nocardioidaceae; g__Nocardioides; s__	0	0.00910509	0	0.00131391	0.00851964	0.631297	0.0003934	0	0.251097	0.0666769	0.0261989	0.000546642	0.172207	0.00121445	0.0364079	0.0211536	0.0170626	0.00603162	0.191094	0.00202088	0.00411859	0.14646	0	0	0	0.0204882	0.00741895	0.160756	0.0654274	1.91564	0.185748	0.0114946	0	0.00061314	0	0.0473852	0.0113575	0	0	0.0182364	0.039932	0.00552979	0.00175216	0	0.169617	0.0849011	0.0214753	0.000727067
ASV163	k__Bacteria; p__Proteobacteria; c__Gammaproteobacteria; o__Pseudomonadales; f__Pseudomonadaceae; g__Pseudomonas	0	0.00248321	0	0.09066	0.141827	0.00400824	0.003934	4.15556	0.00531587	0.000854832	0.0271814	0.0481045	0	0.00151806	0	0	0.000304689	0.0503818	0	0.000505219	0.0126304	0	0.00673646	0	0	0	0.393734	0	0.107975	0.00996691	0.0157482	0.00522482	0	0	0.139771	1.67727	0.00122123	0.00431319	0	0	0	0	0	0.00385852	0.0936495	0.0169802	0	0
ASV164	k__Bacteria; p__Actinobacteria; c__Actinobacteria; o__Actinomycetales; f__Geodermatophilaceae; g__; s__	0	0	0	0	0	0.00150309	0	5.06739	0	0.000854832	0.00753219	0	0	0	0	0	0	0	0	0	0	0	0	0	1.17729	0.00478057	0.0233167	0.0778919	0.0509772	0	0	0.218398	0.364423	0	0.0168398	0.0106208	0	0.00327803	0	0.0264113	0.138747	0.0145157	0.0157694	0	0.00458424	0.00849011	0.0127261	0
ASV165	k__Bacteria; p__Bacteroidetes; c__[Saprospirae]; o__[Saprospirales]; f__Chitinophagaceae; g__Chitinophaga; s__	0.00474473	0	0	0	0	0	0	0	0	0	0	0	0	0	0	0	0	0	0	0	0	0	0	0	0	0	0	0	0	0	0	0	0	0	0	0	0	0	0	0.404344	0.129272	0.0642838	0	0	0	0	0	0
ASV166	k__Bacteria; p__Proteobacteria; c__Betaproteobacteria; o__Burkholderiales; f__Oxalobacteraceae	0	0.00165547	0.0035097	0.227307	0.0811871	0.0686411	0.00786801	0	0	0.000854832	0	0.171099	0.00170502	0.00121445	0.00171735	0.0141024	0.309564	0.59784	0	0	0.000823719	2.46835	0.00538917	0.000605917	0	0.0184393	0.0105985	0.00165728	0.01726	0.0186049	0.160309	0.00626979	0.0829714	0.00981023	0.0387316	0.165848	0	0	0	0	0	0	0	0	0.000654892	0.00141502	0.00079538	0
ASV167	k__Bacteria; p__Proteobacteria; c__Gammaproteobacteria; o__Enterobacteriales; f__Enterobacteriaceae	0.000948947	0	0	0	0	0	0.0003934	0	0	0	0	0	0	0	0.00034347	0	0	0.000354801	0	0.000252609	0	0	0	0	0	0	0	0	0	0	0	0	0	0.0533431	0	0	0	0	0.0092117	0.00062884	0	0	0	0	0	0	0	0
ASV168	k__Bacteria; p__Proteobacteria; c__Betaproteobacteria; o__Burkholderiales; f__Oxalobacteraceae	0	0	0	0	0	0.0130268	0	0	0	0	0.0137544	0.00273321	0	0	0	0	0.00822659	0.00177401	0.00136691	0	0	0	0.0121256	0.000605917	0.00145225	0	0.0487531	0.0348028	0.208324	0.00598015	0.00524941	0	0	0	1.70082	0.205064	0.00403007	1.12678	0	0.00251536	0	0	0	0.00385852	0	0	0	0
ASV169	k__Bacteria; p__Proteobacteria; c__Gammaproteobacteria; o__Pseudomonadales; f__Pseudomonadaceae; g__Pseudomonas; s__	0.000474473	0.012416	2.43573	0.0243074	0.580839	0.0250515	0.0145558	0	0.534714	0.543673	0.00556727	0.00655971	0.00127877	0	0.00377817	0	0.382384	0.0266101	0.780233	0.000252609	0.00137286	0.0054712	0.154938	0.0611977	0	0	0	0	0	0.0724262	0.000807601	0	0.0780907	0	0.0841992	0.0138888	0	0	0	0.114449	0.039932	0.00276489	0	0	0.0988886	0.00212253	0.00318152	0.0159955
ASV170	k__Bacteria; p__Proteobacteria; c__Betaproteobacteria; o__Burkholderiales; f__Oxalobacteraceae; g__Janthinobacterium; s__	0	0.000413868	0	0.39286	0.00851964	0.558147	0.0011802	0	0.0234524	0.00341933	0.00884214	0.358051	0.00170502	0	0	0	0.0170626	0	0.00246044	0	0.00219658	0.0176762	0.00943104	0.00121183	0.000968167	0	0.302057	0	1.09942	0.0564792	0.0314964	0.0156745	0	0	0.126299	0.79983	0.000244246	0.269833	0.00108373	0	0.00270726	0	0.000876079	0	0	0	0	0
ASV171	k__Bacteria; p__Proteobacteria; c__Gammaproteobacteria; o__Enterobacteriales; f__Enterobacteriaceae	0.000474473	0	0	0	0	0	0	0	0	0	0.000654973	0.0584907	0	0	0	0	0	0.000354801	0	0.000252609	0	0	0	0	0	0	0	0	0	0	0	0	0	0	0	0	0	0	0	0.019494	0	0	0	0	0	0	0	0
ASV172	k__Bacteria; p__Actinobacteria; c__Actinobacteria; o__Actinomycetales; f__Streptomycetaceae	0.000474473	0.00248321	0.0105291	0.0118252	0.0826906	0.123253	0.0031472	0	0.00562857	0	0.686739	0	0.0520032	0.743851	0	0	0.0313829	0.00248361	0.126029	0.000505219	0	0	0.0336823	0	0.00629308	0	0.000529925	0	0	0.000664461	0.0028266	0	0	0	2.26159	0.000816987	0	0	0	0.00817492	0	0	0	0	0	0	0	0
ASV173	k__Bacteria; p__Proteobacteria; c__Alphaproteobacteria; o__Rhizobiales; f__Rhizobiaceae; g__Agrobacterium; s__	0.00284684	0.0148992	0.00175485	0.270009	0.349806	0.205422	0.0735659	0	0.252348	0.000854832	0.427698	0.228496	0.0545607	0.267179	0.149066	0.0246792	0.956722	0.124535	0.103339	0.036881	0.0247116	0.164557	0	1.00764	0.000968167	0.286151	0.00688902	0	0.0140488	0.0119603	0.0327078	0	0.00162689	0	0.00168398	0.00326795	0.0323627	0	0	0.68858	0.719454	0.868177	0.974199	0.0398714	0.568446	0.412478	0.160667	0.644908
ASV174	k__Bacteria; p__Proteobacteria; c__Gammaproteobacteria; o__Enterobacteriales; f__Enterobacteriaceae	3.50778	0.0153131	0	0	0	0	0	0	0.000312698	0	0	0	0	0	0	0	0	0	0	0	0	0	0	0	0	0	0	0	0	0	0	0	0	0	0	0	0	0	0	0.00691724	0.10626	0.0311051	0.0210259	0	0.00261957	0.00283004	0	0
ASV175	k__Bacteria; p__Proteobacteria; c__Gammaproteobacteria; o__Pseudomonadales; f__Pseudomonadaceae; g__Pseudomonas; s__	0.000474473	0	0	0	0.00400924	0	0	0.225467	0	0	0.000654973	0	0	0	0.00103041	0	0	0	0.000273382	0	0	0.000841723	0.00314368	0	0	0	0	0	0	0	0	0	0	0	0	0	0	0	0	0.00188652	0.00541451	6.60602	0.278593	0	0.000654892	0	0	0
ASV176	k__Bacteria; p__Bacteroidetes; c__Cytophagia; o__Cytophagales; f__Cytophagaceae; g__Dyadobacter; s__	0	0.00331094	0	0.0407313	0.324247	0.0375772	0.0141624	0	1.58913	0	0.0455206	0.00655971	0.058397	0.00151806	0	0	0.125836	0.103247	0.282404	0.00151566	0	0.000841723	0.0103292	0	0.00145225	0.00273176	0	0	0	0	0	0	0	0	0	0	0.000122123	0.0521034	0.00108373	0.00503072	0	0	0.000876079	0.00128617	0.0720381	0.0127352	0	0.00508947
ASV177	k__Bacteria; p__Actinobacteria; c__Actinobacteria; o__Actinomycetales; f__Streptomycetaceae; g__Streptomyces; s__	0.000948947	0.0012416	0	0	0	0.808161	0.0011802	0	0	0	0.0920237	0	0	0.0212529	0.0130519	0	0.028336	0	0	0.00353653	0	0	0	0	0	0	0.00582917	0	0.0301046	0.000664461	0	0	0	0.00429198	0.00168398	0.0857836	0	0	0	0.0163498	0.0934004	0.00207367	0.0148933	0	0	0	0	0
ASV178	k__Bacteria; p__Proteobacteria; c__Gammaproteobacteria; o__Enterobacteriales; f__Enterobacteriaceae	0	0	0	0	0	0	0	0	0	0.000854832	0	0.0563042	0	0	0	0	0	0.000354801	0	0.000252609	0	0	0	0	0	0	0	0	0	0	0	0	0	0	0	0	0	0	0	0	0	0	0	0	0	0	0	0
ASV179	k__Bacteria; p__Proteobacteria; c__Gammaproteobacteria; o__Pseudomonadales; f__Pseudomonadaceae; g__Pseudomonas	0	0.0293846	0	0.26344	1.80316	0.0105216	0.0464212	0	0.000312698	0	0.00196492	0.0038265	0	0	0	0	0.0246798	0.157887	0.0142159	0.00101044	0.00329487	0.060604	0.0826339	0	0	0	0.028086	0.0447464	0.248865	0.0205983	0.00403801	0.0323939	0.00162689	0.00735767	0.00168398	0.38235	0.00439644	0.0160451	0	0.00565956	0.00270726	0	0	0.0192926	0.155209	0.745714	0.0652212	0.21812
ASV180	k__Bacteria; p__Proteobacteria; c__Alphaproteobacteria; o__Rhizobiales; f__Rhizobiaceae; g__Agrobacterium; s__	0.00901499	0.000827736	0	0.12745	0.0370855	0.297612	0.0003934	0	0.0212635	0.0367578	0.447347	0	0.00255753	0.00121445	0.00103041	0	0.00365626	0.00674122	0	0	0.00164744	0.000420861	0.0952086	0	0	0.00273176	0.0376247	0	0.58684	0.0272429	0.0395725	0	0	0	0	0	0.00183185	0	0	0.49301	0.409473	0.0179718	0.269832	0	0.0078587	0	0	0
ASV181	k__Bacteria; p__Proteobacteria; c__Alphaproteobacteria; o__Sphingomonadales; f__Sphingomonadaceae; g__Novosphingobium; s__	0	0	0.022813	0	0	0	0.000786801	0	0	0	0	0	0	0	0	0	0	0	0	0	0.00192201	0	0	0.087858	0.0300132	0.0908309	0.149439	0.490554	0.0301046	0.0730907	0.0666271	0.966592	0.803683	0.0367884	0.4311	0.529407	0.154974	0.153205	0.0894076	0	0.000676814	0	0	0	0	0	0	0
ASV182	k__Bacteria; p__Proteobacteria; c__Gammaproteobacteria; o__Enterobacteriales; f__Enterobacteriaceae	0	0	0	0	0	0	0	0	0.00375238	0	0	0	0	0.000303613	0	0	0	0	0	0	0	0	0	0	0	0	0	0	0	0	0	0	0	0	0	0	0	0	0	0.0094326	0.00812177	0	0	0	0	0	0	0
ASV183	k__Bacteria; p__Proteobacteria; c__Alphaproteobacteria; o__Rhodospirillales; f__Acetobacteraceae	0	0.000827736	0.0175485	0.155042	0.0476097	0.15081	0.0023604	0.398615	0.0153222	0.0555641	0.250855	0.143767	0.018329	0.0127517	0.000686941	0.0846143	0.0536252	0.00212881	0.00847485	0	0	0.0223056	0	0.00302959	0.265762	0	0.146789	0.306596	0.154939	0.00265784	0.0238242	0.00104496	0.0341647	0.00245256	0.0471515	0.122548	0.0274777	0.286741	0.00325119	0.0106903	0.0270726	0	0.00262824	0	0.0419131	0	0.00159076	0.00145413
ASV184	k__Bacteria; p__Actinobacteria; c__Actinobacteria; o__Actinomycetales; f__Pseudonocardiaceae; g__Pseudonocardia; s__	0	0	0	0	0	0.132773	0	0	0	0	0	0.00109328	0.000426256	0.000303613	0	0	0	0	0	0	0	0	0.0952086	0	0.665131	0.183711	0.00900872	0.82698	0.0405409	0.100334	0.0327078	0.112856	0.0618218	0	0.0134719	0.45016	0.0439644	0.0481352	0.0357631	0.00062884	0.00338407	0.00138245	0.00350431	0.366559	1.41719	0.00283004	0.232251	0.00145413
ASV185	k__Bacteria; p__Proteobacteria; c__Betaproteobacteria; o__Burkholderiales; f__Oxalobacteraceae; g__Janthinobacterium; s__	0	0	0	0	0	0.0491009	0	0	0.00218889	0.0247901	0	0.00491978	0	0	0	0.0282048	0.000914066	0	0	0	0	0	0	0	0	0	0.243765	0.0149155	0.42869	0.0199338	0	0.0167194	0.00325378	0	1.6503	3.49589	0.000122123	0	0	0	0.0047377	0	0	0	0	0	0	0
ASV186	k__Bacteria; p__Proteobacteria; c__Betaproteobacteria; o__Burkholderiales; f__Oxalobacteraceae	0	0.0012416	0	0.183948	0.0877022	0.0901853	0.0015736	0	0.00125079	0.0119677	0.00261989	0.00765299	0.00127877	0.000607225	0	0	0.00853128	0.00425761	0	0	0.000274573	1.37748	0.00583826	0	0	0.0245858	0.179645	0.0066291	0.700836	0.160799	0.514442	0	0	0	0	0.0310455	0.000610616	0	0	0.00062884	0	0	0	0	0	0	0	0
ASV187	k__Bacteria; p__Actinobacteria; c__Actinobacteria; o__Actinomycetales; f__Microbacteriaceae	0	0.000413868	0	0.00854044	0	0.0305628	0.00629441	0.114602	0	0	1.01226	0.00273321	0.00127877	0.0127517	0	0	0	0.000354801	0	0.00101044	0	0.0340898	0	0	0.354349	0.000682939	0.287749	0.0198873	0.135672	0.0106314	0.0028266	0.0762824	0.151301	0.00245256	0.0707273	0.0996724	0.0031752	0.383702	0.00108373	0	0.0162435	0.00138245	0.00262824	0.00385852	0.0307799	0.00141502	0.00556766	0
ASV188	k__Bacteria; p__Proteobacteria; c__Alphaproteobacteria; o__Rhodospirillales; f__Acetobacteraceae; g__; s__	0	0.000413868	0	0.206284	0.0446028	0.163336	0.0023604	0	0.110695	0.020516	0.123462	0.127368	0.0720372	0.0276288	0.00618247	0.29615	0.0767815	0.0152565	0.0147626	0.00631524	0	0.0159927	0.0282931	0	0.195086	0.00409763	0.0339152	0.101094	0.0718497	0.00996691	0.0197862	0	0.0260302	0.0128759	0.0404156	0.0482022	0.0192955	0.219455	0.0130047	0.0106903	0.0453466	0	0.00262824	0	0.564517	0.105419	0.0302245	0.110514
ASV189	k__Bacteria; p__Actinobacteria; c__Actinobacteria; o__Actinomycetales; f__Nocardioidaceae; g__; s__	0	0.00248321	0.00701939	0.178692	0.000501155	0.142793	0.0015736	0.482075	0.0437778	0.0538544	0.204024	0.129554	0.600594	0.0176095	0.00824329	0.0105768	0.0298595	0.010644	0.00492088	0.00176827	0	0.00462947	0	0.000605917	0.0953644	0	0.00741895	0.0331455	0.00682372	0	0.00726841	0.0355288	0.0325378	0.00122628	0.0252598	0.0490192	0.00720527	0.293987	0	0.16287	0.171234	0.00138245	0.0131412	0.00771704	0.284878	0.00212253	0.0318152	0
ASV190	k__Bacteria; p__Proteobacteria; c__Gammaproteobacteria; o__Enterobacteriales; f__Enterobacteriaceae	0	0	0	0	0	0	0	0	0	0	0	0	0	0	0	0	0	0	0	0	0	0	0	0	0	0	0	0	0	0	0	0	0	0	0	0	0	0	0	0	0	0	0	0	0	0	0	0
ASV191	k__Bacteria; p__Proteobacteria; c__Gammaproteobacteria; o__Enterobacteriales; f__Enterobacteriaceae	0	0	0	0	0	0	0	0	0	0	0	0	0	0	0.00034347	0	0	0.000354801	0	0	0	0.142251	0.000449097	0	0	0	0.0121883	0	0	0	0	0	0	0	0	0	0	0	0	0.00880376	0.00270726	0	0	0	0	0	0	0
ASV192	k__Bacteria; p__Proteobacteria; c__Gammaproteobacteria; o__Pseudomonadales; f__Pseudomonadaceae; g__Pseudomonas; s__viridiflava	0	0	0	0	0	0.00551133	0.015736	0	0	0	0	0	0	0	0	0	0.00182813	0	0	0.000252609	0	0	0	0	0	0	0	0.0116009	0.000401395	0	0.000403801	0	0	0	0	0	0.0114796	1.10849	0	0	0	0	0	0	0	0	0	0
ASV193	k__Bacteria; p__Proteobacteria; c__Alphaproteobacteria; o__Rhizobiales; f__Hyphomicrobiaceae; g__Devosia; s__	0	0	0	0	0	0	0	0	0	0.0128225	0.00949711	0	0.00554132	0.000303613	0	0	0.0164532	0	0	0.000252609	0	0	0	0.194499	0	1.87262	0	0	0	0	0	0	0	0.00061314	0	0	0	0	0	0.64519	0.433161	0.241237	0.841036	0	0	0	0	0
ASV194	k__Bacteria; p__Proteobacteria; c__Gammaproteobacteria; o__Enterobacteriales; f__Enterobacteriaceae	0	0	0	0	0	0	0	0	0	0	0	0	0	0	0	0	0	0	0	0	0	0	0	0	0	0	0	0	0	0	0	0	0	0	0	0	0	0	0	0	0	0	0	0	0	0	0	0
ASV195	k__Bacteria; p__Proteobacteria; c__Alphaproteobacteria; o__Sphingomonadales; f__Sphingomonadaceae; g__Sphingomonas; s__	0	0.000413868	0	0.00328478	0.00551271	0.00250515	0.0023604	0.103391	0.00125079	0	0.084819	0.00109328	0	0.0837971	0.00137388	0.0105768	0.0188907	0.00461242	0.00683456	0	0	0.0126258	0.0372751	0	0.0266246	0.00341469	0.0503429	0.00828638	0.0212739	0.00199338	0.0012114	0.133755	0.139912	0.0030657	0.183554	0.120097	0.000488493	0.675101	0	0	0.0162435	0	0.00175216	0	0.00458424	0.00495256	0	0.000727067
ASV196	k__Bacteria; p__Proteobacteria; c__Alphaproteobacteria; o__Rhodospirillales; f__Acetobacteraceae; g__; s__	0	0.0115883	0	0.000656957	0.00100231	0.113233	0.0003934	0	0.000625397	0	0.000327487	0.0491978	0.106564	0.0346118	0.102698	0	0.00365626	0	0.00191368	0.000252609	0.0436571	0.00294603	0	0.00181775	0.000484083	0.0437081	0.00105985	0	0.00642232	0.0730907	0	0	0.00162689	0.00490512	0	0.0106208	0.0129451	0.0125945	0.00325119	0.116964	0.0155667	0	0.00438039	0	0.356916	0.00707509	0.00159076	0.0152684
ASV197	k__Bacteria; p__Proteobacteria; c__Alphaproteobacteria; o__Rhizobiales; f__Methylobacteriaceae; g__; s__	0.00521921	0.00869123	0.924805	0.507828	0.00952195	0.016534	0.011802	0.130795	0.00469048	0.594963	0.0147369	0.104409	0.0281329	0.00121445	0.0034347	0.320829	0.00487502	0.00354801	0.0062878	0.00126305	0.000274573	0.015151	0.0381733	0.0333255	0.136996	0.0662451	0.0519326	0.46238	0.0521814	0.0385387	0.0557245	0.198543	0.229391	0.0110365	0.195342	0.169116	0.0661908	0.0609023	0.0227583	0.00125768	0.0155667	0	0.000876079	0.00128617	0	0	0	0
ASV198	k__Bacteria; p__Proteobacteria; c__Gammaproteobacteria; o__Pseudomonadales; f__Pseudomonadaceae; g__Pseudomonas	0	0.0012416	1.7917	0	0.0365843	0.0285587	0.0125888	0	0.0272048	2.00886	0.0261989	0.0929292	0.131713	0.0516142	0.00274776	2.17529	0.018586	0.00354801	0.0426477	0.00631524	0.00631518	0.0660752	0.0678137	0	0.000484083	0	0	0	0	0.00132892	0.0024228	0	0	0.00061314	0	0	0	0	0	0	0	0	0	0	0	0.000707509	0	0
ASV199	k__Bacteria; p__Actinobacteria; c__Actinobacteria; o__Actinomycetales; f__Nocardioidaceae; g__; s__	0	0	0	0.120223	0.00100231	0.534599	0.0027538	0.255363	0.12633	0.204305	0.153591	0.449887	0.0379368	0.0346118	0.00789982	0.408969	0.0341251	0.0234169	0.0123022	0.0212192	0.000274573	0.0290394	0.0480534	0	0.233328	0	0.0153678	0	0.0329144	0.000664461	0.0274584	0	0	0	0.00673593	0.138888	0.00195397	0.068321	0.00162559	0.0062884	0.0216581	0.000691224	0.00175216	0.0167203	0.220699	0.0212253	0.00954457	0
ASV200	k__Bacteria; p__Actinobacteria; c__Actinobacteria; o__Actinomycetales; f__Microbacteriaceae	0.00664263	0	0	0	0	0.0295607	0	0	0	0.0230805	0.0117895	0.00327985	0.175617	0.000303613	0	0	0	0	0	0	0	0.172132	0	0	0	0.000682939	0.0111284	0.0066291	0.0341186	0.540207	1.59622	0	0	0	0.00168398	0.0245096	0.00879287	0.000172528	0	0.0440188	0.0710655	0	0.000876079	0.00128617	0.00589403	0.000707509	0.00079538	0.000727067
ASV201	k__Bacteria; p__Actinobacteria; c__Actinobacteria; o__Actinomycetales; f__Streptomycetaceae	0.125261	0.00165547	0	0.0131391	0	0.0410844	0.0003934	0	0	0	0.00425733	0.102769	0.0119352	0.347029	0	0	0.000304689	0	0	0.00783089	0.00466774	0	0	0	0.00629308	0.00341469	0	0	0	0.00531569	0	0	0.162689	0.00061314	0.00168398	0.0343134	0	0	0.00270932	1.32119	0.483245	0.0110596	1.6628	0.00643087	0.000654892	0.00283004	0.167825	0
ASV202	k__Bacteria; p__Proteobacteria; c__Alphaproteobacteria; o__Rhizobiales; f__Rhizobiaceae; g__Agrobacterium; s__	0	0.00786349	0.00701939	0.0624109	0.473592	0.0100206	0.0495684	0	0.343968	0.00769349	0.0632049	0	0.0149189	0.10171	0.206769	0	0.741917	0.0117084	0.0385469	0.0373862	0.00109829	0.00294603	0.00224549	0.0103006	0	0.00409763	0.00317955	0	0.000401395	0.0152826	0.000807601	0.00104496	0.00162689	0.00061314	0	0.000816987	0.00036637	0	0.000541864	0.0094326	0.0257189	0	0.00963687	0	0.00851359	0	0.00159076	0.0261744
ASV203	k__Bacteria; p__Actinobacteria; c__Actinobacteria; o__Actinomycetales; f__Nocardioidaceae; g__Aeromicrobium; s__	0.000474473	0.000413868	0.0245679	0.00394174	0.00801848	0.424873	0.023604	0	0.0265794	0.00512899	0.0546903	0.190778	0.0225915	0.0124481	0.0583899	0.0141024	0.0329064	0.137308	0.0847485	0.593632	0.000823719	0.00673378	0.032335	0	0.0125862	0.0566839	0.0116583	0.10938	0.112391	0.00863799	0.034323	0	0	0	0.00673593	0.00163397	0.000244246	0.00327803	0	0.18991	0.10626	0.0642838	0.0744667	0.0514469	0.191228	0.0120276	0.0079538	0.0043624
ASV204	k__Bacteria; p__Proteobacteria; c__Gammaproteobacteria; o__Enterobacteriales; f__Enterobacteriaceae	0.00142342	0	0	0	0	0	0.0003934	0	0	0	0	0	0	0	0	0.0458327	0.00152344	0.128793	0.00874824	0.000252609	0	0	0.000898194	0.00302959	0	0	0	0	0	0.00265784	0	0	0	0.00551826	0	0	0	0	0.00650237	0	0.000676814	0	0	0	0.000654892	0.0162727	0	0.00145413
ASV205	k__Bacteria; p__Proteobacteria; c__Gammaproteobacteria; o__Enterobacteriales; f__Enterobacteriaceae	0.000474473	0.000413868	0	0	0	0	0	0	0	0	0	0	0	0	0	0	0	0	0	0	0	0	0	0	0	0	0	0	0	0	0	0	0	0	0	0	0	0	0	0	0.0805409	0	0	0	0	0	0	0
ASV206	k__Bacteria; p__Actinobacteria; c__Actinobacteria; o__Actinomycetales; f__Microbacteriaceae	0	0.0604247	0	0.00131391	0.00300693	0.00300618	0.0011802	0.384912	0.0540968	0.0974509	0.0258714	0.00273321	0.0076726	0	0	0.204485	0.0140157	0.0173853	0.00136691	0.00353653	0.000823719	1.34002	0	0	0.0682558	0.00409763	0.0959164	0.137554	0.176614	0.163457	0.00726841	0.00417986	0.0244033	0.00429198	0.0185238	0.0498362	0.0407892	0.172183	0.000541864	0.0377304	0.172588	0.00345612	0.00262824	0.00128617	0.151935	0.041743	0.00636304	0
ASV207	k__Bacteria; p__Actinobacteria; c__Actinobacteria; o__Actinomycetales; f__Microbacteriaceae	0	0	0	0	0	0.00150309	0.0015736	0	0.000312698	0	0	0	0	0	0	0	0.069469	0	0	0	0	0	0.000449097	0.00181775	0	0.000682939	0	0	0	0.00265784	0.0016152	0.00104496	0	0	0	0	0	0	0	0.141489	0.0338407	0.0179718	0.056069	0	0.00130978	0	0	0
ASV208	k__Bacteria; p__Actinobacteria; c__Actinobacteria; o__Actinomycetales; f__Nocardioidaceae; g__; s__	0.00189789	1.92242	0	0.00131391	0.0601386	0.00350721	0.00983501	0	0.000312698	0	0.00589476	0.00273321	0	0.00121445	0	0	0.0112735	0	0	0.000252609	0	0	0	0	0.0130703	0	0.0111284	0	0	0.000664461	0	0	0	0.00061314	0	0	0	0	0	0.015721	0.0094754	0	0.000876079	0	0.309109	0.0219328	0.00238614	0
ASV209	k__Bacteria; p__Actinobacteria; c__Actinobacteria; o__Actinomycetales; f__Kineosporiaceae; g__; s__	0	0	0	0.00131391	0	0.00651339	0.0003934	0.818406	0.00406508	0	0.00687722	0.0415448	0	0.0139662	0.0185474	0.0705119	0.00335157	0.000709602	0.00191368	0.00227349	0	0.0353523	0.0112274	0.00121183	0.763399	0	0.204021	0.0894929	0.0361256	0.00199338	0.0012114	0.00940468	0.0422991	0	0.138087	0.0669929	0.0266229	0.409408	0.00108373	0.00817492	0.0155667	0.000691224	0.00525647	0.00128617	0.0281603	0.00141502	0.00238614	0
ASV210	k__Bacteria; p__Bacteroidetes; c__Sphingobacteriia; o__Sphingobacteriales; f__Sphingobacteriaceae; g__Olivibacter; s__	0	0	0	0	0	0	0	0	0	0	0	0	0	0	0	0	0	0	0	0	0	0	0	0	0	0	0	0	0	0	0	0	0	0	0	0	0	0	0	0	0	0	0	0	0	0	0	0
ASV211	k__Bacteria; p__Actinobacteria; c__Actinobacteria; o__Actinomycetales; f__Nocardioidaceae; g__; s__	0	0.000827736	0	0.25687	0.00952195	0.118243	0.005901	0	0.0791127	0.0239353	0.0871114	0.323612	0.648335	0.00333974	0	0.430123	0.134368	0.00354801	0.0117554	0	0.000274573	0.0113633	0	0	0.0716443	0.00341469	0.00158977	0.104408	0.00120419	0.00465122	0.00363421	0.0261241	0.0845982	0.00122628	0.0235758	0.0228756	0.000122123	0.0174253	0.00270932	0.0698012	0.114382	0	0.00525647	0.0102894	0.391625	0.0113201	0.0198845	0
ASV212	k__Bacteria; p__Proteobacteria; c__Alphaproteobacteria; o__Sphingomonadales; f__Sphingomonadaceae; g__Sphingomonas; s__azotifigens	0	0	0	0	0	0	0	0	0.000312698	0	0.00098246	0	0	0	0	0	0	0	0	0	0	0	0	0.000605917	0.0300132	0.00819527	0.0249065	0.183958	0.0642232	0.00132892	0.0238242	0.0721026	0.0374185	0	0.218918	0.0482022	0.023814	0.696667	0.00433492	0.00188652	0.0419625	0.00207367	0.00788471	0	0	0	0.00159076	0
ASV213	k__Bacteria; p__Proteobacteria; c__Alphaproteobacteria; o__Sphingomonadales; f__Sphingomonadaceae; g__Sphingomonas; s__wittichii	0	0	0	0.0965727	0.00150347	0.00050103	0	0	0.00218889	0.000854832	0.127065	0.00491978	0.000426256	0	0	0	0.00335157	0.0134824	0	0	0	0.0820679	0	0	0.0711603	0	0.149439	0	0.0276963	0.00797353	0.0024228	0	0	0	0.0791472	0.00326795	0.0184406	0.603329	0.000541864	0.00062884	0.00406089	0	0	0.00128617	0.0412582	0.00495256	0.00715842	0.0181767
ASV214	k__Bacteria; p__Proteobacteria; c__Alphaproteobacteria; o__Sphingomonadales; f__Sphingomonadaceae; g__Sphingomonas; s__	0	1.11372	0	0	0.00400924	0	0.0055076	0	0	0	0.0140819	0.00546642	0	0	0	0	0.000304689	0	0	0.000252609	0	0	0	0.0036355	0.0237201	0.00409763	0.00370947	0	0	0.00730907	0.0944893	0.129576	0.0520605	0.00367884	0.00673593	0.00163397	0.0481166	0.148719	0.00162559	0	0	0	0	0	0	0	0	0
ASV215	k__Bacteria; p__Proteobacteria; c__Alphaproteobacteria; o__Sphingomonadales; f__Sphingomonadaceae; g__Sphingomonas; s__	0	0.000413868	0	0.87441	0.00801848	0.0987028	0.0011802	0	0	0.00427416	0.0736845	0.0262388	0	0.0780285	0.0144258	0.112819	0.0146251	0.0752178	0.00136691	0.00606263	0	0.00883809	0.0502989	0	0.0111339	0.0157076	0.0514027	0.147498	0.104764	0.00398676	0.00686461	0.00522482	0	0.00367884	0.00168398	0.00571891	0.0119681	0.236536	0.00650237	0.00188652	0.0101522	0	0.00175216	0.00128617	0.00851359	0.00212253	0	0.010906
ASV216	k__Bacteria; p__Proteobacteria; c__Gammaproteobacteria; o__Enterobacteriales; f__Enterobacteriaceae; g__Erwinia; s__	0	0	0	0	0	0	0	0	0	0	0	0	0	0	0	0	0	0	0	0	0	0	0	0	0	0	0	0	0	0	0	0	0	0	0	0	0	0	0	0	0	0.00138245	0	0	0	0	0	0
ASV217	k__Bacteria; p__Proteobacteria; c__Betaproteobacteria; o__Burkholderiales; f__Oxalobacteraceae	0	0	0	0.00788348	0	0.0125257	0	0	0.000938095	0	0.0104796	0.0174926	0	0.000303613	0	0	0.000304689	0	0	0	0	0	0	0	0	0	0.278211	0	1.81872	0.000664461	0.000403801	0.00313489	0	0.00061314	0.00505195	0.0776137	0.000244246	0.0431319	0	0.0031442	0	0	0	0	0	0	0	0
ASV218	k__Bacteria; p__Proteobacteria; c__Gammaproteobacteria; o__Pseudomonadales; f__Pseudomonadaceae; g__Pseudomonas	0	0	0	0.569582	0.000501155	0.0350721	0.0031472	0	0.00938095	0.0170966	0.00687722	0.015306	0.00682009	0.000303613	0.0274776	0	0.00182813	0.111762	0.0114821	0.000757828	0.000274573	0.223477	0.00224549	0	0	0.0799038	0.0323254	0	1.21984	0.0358809	0	0	0.00162689	0.0392409	0.129667	0.732837	0.000122123	0	0	0	0.000676814	0	0	0	0.0170272	0.0325454	0	0
ASV219	k__Bacteria; p__Proteobacteria; c__Gammaproteobacteria; o__Xanthomonadales; f__Xanthomonadaceae; g__Xanthomonas; s__axonopodis	0	0.0173825	0	0	0.000501155	0.708957	0.970125	0	0	0	0.000327487	0	0	0	0	0	0	0	0.000273382	0	0	0	0	0	0	0	0	0	0	0	0	0	0	0	0	0	0	0	0	0.00503072	0.0216581	0.000691224	0.00262824	0.00128617	0.0130978	0.0176877	0	0.0145413
ASV220	k__Bacteria; p__Bacteroidetes; c__Sphingobacteriia; o__Sphingobacteriales; f__Sphingobacteriaceae; g__Pedobacter; s__	0	0.0558722	0	0.291689	0.470084	0.00901853	0.00865481	0	0.00500317	0.00170966	0.309147	0.1547	0.0115089	0	0.00309123	0	0.196219	0	0	0	0.000823719	0.00126258	0.00808375	0.0230249	0	0.189174	0.00264962	0	0.0794763	0.0112958	0	0	0.144793	0.00061314	0	0	0.0166088	0.00586594	0.00812797	0	0.0121827	0.00276489	0	0	0	0.00707509	0.00636304	0
ASV221	k__Bacteria; p__Proteobacteria; c__Alphaproteobacteria; o__Rhizobiales; f__Brucellaceae; g__Ochrobactrum; s__	2.24331	0.00951896	0	0	0	0	0	0	0	0	0	0	0	0	0	0	0	0.000354801	0	0	0.000549146	0	0	0	0	0	0	0	0	0	0	0	0	0	0	0	0	0	0	0.0031442	0	0	0	0	0	0	0	0
ASV222	k__Bacteria; p__Proteobacteria; c__Alphaproteobacteria; o__Sphingomonadales; f__Sphingomonadaceae	0.0142342	1.71176	0	0.0197087	0.01303	0.00050103	0.00983501	0	0.00218889	0	0.00196492	0	0.00596758	0	0.00034347	0	0.000914066	0.000354801	0.000820147	0	0	0	0	0	0	0.000682939	0	0	0	0	0	0	0	0	0	0	0	0.000862639	0	0.0094326	0.0561756	0.00622101	0.00350431	0	0	0.00353754	0	0
ASV223	k__Bacteria; p__Proteobacteria; c__Gammaproteobacteria; o__Xanthomonadales; f__Xanthomonadaceae; g__Pseudoxanthomonas; s__	0	0	0	0.186576	0	0.0085175	0.000786801	0	0.140714	0	0.611417	0	0.00511507	0	0	0	0.0435705	0	0	0	0	0	0	0	0	0	0	0	0	0	0	0	0	0	0	0	0	0.000172528	0	1.48784	0.404058	0.0898591	0.10951	0	0.000654892	0	0	0
ASV224	k__Bacteria; p__Actinobacteria; c__Actinobacteria; o__Actinomycetales; f__Nocardioidaceae; g__Nocardioides; s__lentus	0.000948947	2.34166	0	0	0.0165381	0	0.00826141	0	0	0	0	0	0	0	0	0	0.000304689	0.000354801	0	0.000252609	0	0.000420861	0	0	0	0	0	0	0	0	0	0	0	0	0	0	0	0	0	0	0.000676814	0	0.000876079	0	0	0	0	0
ASV225	k__Bacteria; p__Proteobacteria; c__Betaproteobacteria; o__Burkholderiales; f__Oxalobacteraceae	0	0.000413868	0	0	0.0135312	0.381785	0	0.00622836	0	0.0111128	0.150644	0.0174926	0	0	0.00171735	0	0.00822659	0.00354801	0.00109353	0.000252609	0	0	0.0121256	0	0.000484083	0	0.0196072	0.00994365	0.0666316	0.00531569	0.00444181	0.0250792	0	0	0.830204	0.904404	0	0.366966	0.000541864	0.0125768	0.00406089	0.000691224	0	0	0	0	0.00079538	0
ASV226	k__Bacteria; p__Proteobacteria; c__Gammaproteobacteria; o__Enterobacteriales; f__Enterobacteriaceae	0	0	0	0	0	0	0	0	0	0	0.00098246	0	0	0	0.00034347	0	0	0	0	0	0	0	0	0	0	0	0	0	0	0	0	0	0	0	0	0	0	0	0	0.00062884	0.000676814	0	0	0	0	0	0	0
ASV227	k__Bacteria; p__Proteobacteria; c__Gammaproteobacteria; o__Enterobacteriales; f__Enterobacteriaceae	0	0	0	0	0	0	0	0	0.00156349	0	0	0	0.00639383	0.00121445	0	0	0	0	0	0	0	0	0	0	0	0	0	0	0	0	0	0	0	0	0	0	0	0	0	0.0031442	0.0209812	0	0	0	0	0	0	0
ASV228	k__Bacteria; p__Proteobacteria; c__Gammaproteobacteria; o__Enterobacteriales; f__Enterobacteriaceae; g__Erwinia; s__	0	0	0	0	0	0	0	0	0	0	0	0	0	0	0.00034347	0	0	0	0	0	0	0	0	0	0	0	0	0	0	0	0	0	0	0	0	0	0	0	0	0.00062884	0.00135363	0.00760346	0.000876079	0	0	0	0	0
ASV229	k__Bacteria; p__Actinobacteria; c__Actinobacteria; o__Actinomycetales; f__Micromonosporaceae; g__; s__	0.000948947	0	0	0	0	0	0	0	0	0	0	0	0	0	0	0	0	0	0	0	0	0	0	0	0	0	0	0	0	0	0	0	0	0	0	0	0	0	0	0.00880376	0.0189508	0	0.00175216	0	0	0	0	0
ASV230	k__Bacteria; p__Proteobacteria; c__Gammaproteobacteria; o__Enterobacteriales; f__Enterobacteriaceae	0.0118618	0	0	0	0	0	0	0	0	0	0	0	0	0.000607225	0	0	0	0	0	0	0	0	0	0	0	0	0	0	0	0	0	0	0	0	0	0	0	0	0.000541864	0	0	0	0	0	0	0	0	0
ASV231	k__Bacteria; p__Proteobacteria; c__Gammaproteobacteria; o__Xanthomonadales; f__Xanthomonadaceae	0	0	0	0	0	0	0	0	0	0	0	0	0	0	0	0	0	0	0	0	0	0	0	0	0	0	0	0	0	0	0	0	0	0	0	0	0	0	0	0.00188652	0	0.00276489	0.00175216	0	0	0	0	0
ASV232	k__Bacteria; p__Proteobacteria; c__Gammaproteobacteria; o__Pseudomonadales; f__Pseudomonadaceae; g__Pseudomonas	0	0.00455255	0.00175485	0.155042	0.346298	0.00400824	0.0763197	3.23501	0.000625397	0	0.0193217	0	0	0.00273251	0	0	0.0134063	0.0546394	0	0	0	0	0.000449097	0	0	0	0.00741895	0	0	0	0	0	0	0	0	0.0114378	0	0.000172528	0	0	0	0	0	0	0	0	0	0
ASV233	k__Bacteria; p__Proteobacteria; c__Gammaproteobacteria; o__Xanthomonadales; f__Xanthomonadaceae; g__Stenotrophomonas; s__	0.00332131	0.000413868	0	0.0275922	0.0255589	1.15437	0.0043274	0	0	0	0.00360235	0.00929292	0.00213128	0	0	0	0.00548439	0	0	0	0.0071389	0.000420861	0.671849	0	0	0	0	0	0	0	0	0	0	0	0	0	0	0	0	0.00125768	0.0115058	0	0	0	0.00523913	0	0.0111353	0.0261744
ASV234	k__Bacteria; p__Proteobacteria; c__Gammaproteobacteria; o__Enterobacteriales; f__Enterobacteriaceae; g__Trabulsiella; s__	0	0	0	0	0	0	0	0	0	0	0	0	0	0	0	0	0	0	0	0	0	0	0	0	0	0	0	0	0	0	0	0	0	0	0	0	0	0	0	0	0	0	0	0	0	0	0	0
ASV235	k__Bacteria; p__Proteobacteria; c__Gammaproteobacteria; o__Enterobacteriales; f__Enterobacteriaceae	0	0	0	0	0	0	0	0	0	0.000854832	0	0	0	0	0	0	0	0	0	0	0	0	0	0	0	0	0	0	0.000401395	0	0	0	0	0	0	0	0	0	0	0	0.00135363	0.00760346	0	0	0	0	0	0
ASV236	k__Bacteria; p__Proteobacteria; c__Gammaproteobacteria; o__Enterobacteriales; f__Enterobacteriaceae	0	0	0	0	0	0	0	0	0	0	0	0	0	0	0	0	0	0	0	0	0	0	0	0	0	0	0	0	0	0	0	0	0	0	0	0	0	0	0	0	0	0	0	0	0	0	0	0
ASV237	k__Bacteria; p__Bacteroidetes; c__[Saprospirae]; o__[Saprospirales]; f__Chitinophagaceae; g__Chitinophaga; s__	0	0	0	0	0	0	0	0	0.0125079	0	0	0	0	0	0	0	0	0	0	0	0	0.000420861	0	0	0	1.01894	0.0413341	0.00165728	0	0.000664461	0	0	0	0	0	0	0	0	0	0.0113191	0.0263958	0.000691224	0	0	0.000654892	0.00283004	0	0
ASV238	k__Bacteria; p__Actinobacteria; c__Actinobacteria; o__Actinomycetales; f__Streptomycetaceae; g__Streptomyces	0	0	0	0	0	0	0.000786801	0	0	0	0	0	1.5115	0	0	0	0	0	0	0	0	0	0	0	0	0	0	0	0	0	0	0	0	0	0	0	0	0	0	0.00188652	0.291707	0	0	0	0	0	0	0
ASV239	k__Bacteria; p__Actinobacteria; c__Actinobacteria; o__Actinomycetales; f__Nocardioidaceae	0	0	0	0.0137961	0.0235543	0.206424	0.0003934	0	0	0	0.00098246	0.0278788	0.0677746	0	0	0	0.0106641	1.03886	0.00847485	0.000505219	0	0.000420861	0.000449097	0	0.00193633	0	0	0.770633	0.00200698	0.0152826	0.00363421	0	0	0	0	0.0351304	0.0373697	0.0031055	0	0.00377304	0.0223349	0	0	0.00514469	0.0687636	0.00353754	0	0.0021812
ASV240	k__Bacteria; p__Proteobacteria; c__Gammaproteobacteria; o__Enterobacteriales; f__Enterobacteriaceae	0.0313152	0	0	0	0	0	0	0	0	0	0	0	0	0	0	0	0	0	0	0	0	0	0	0	0	0	0	0	0	0	0	0	0	0	0	0	0	0	0	0	0	0	0	0	0	0	0	0
ASV241	k__Bacteria; p__Proteobacteria; c__Betaproteobacteria; o__Burkholderiales; f__Oxalobacteraceae	0	0	0	0	0.00501155	0.0145299	0	0	0	0	0.0314387	0.00163993	0	0.000303613	0	0	0.000304689	0.0014192	0	0	0	0	0	0	0.000968167	0	0.373597	0	0.902337	0.00265784	0.000403801	0.029259	0	0	0.375528	0.649504	0.000244246	0.0143198	0	0.0031442	0.00135363	0	0.000876079	0	0	0	0	0
ASV242	k__Bacteria; p__Proteobacteria; c__Alphaproteobacteria; o__Rhodospirillales; f__Rhodospirillaceae; g__; s__	0	0	0	0	0	0	0	0	0	0	0	0	0	0	0	0	0	0	0	0.000252609	0	0	0	0.000605917	0.0164588	0.307322	0.109165	0.00165728	0	0.00664461	0.0856057	0.249747	0.0634487	0.00061314	0.15661	0	0.611349	0.0469275	0.0173397	0.00062884	0	0	0	0	0	0	0	0
ASV243	k__Bacteria; p__Proteobacteria; c__Gammaproteobacteria; o__Pseudomonadales; f__Pseudomonadaceae; g__Pseudomonas; s__viridiflava	0	0.0012416	0	0.00985435	0.0280647	0	0.003934	0	0	0	0.000327487	0.000546642	0	0.00151806	0.00137388	0	0.0539299	0.0709602	0	0	0.0030203	0.0231474	1.04999	0	0	0	0.21091	0	0.247661	0.00863799	0.0024228	0	0	0	0.161662	0	0	0	0	0	0	0	0	0	0.00130978	0.000707509	0	0.00290827
ASV244	k__Bacteria; p__Proteobacteria; c__Gammaproteobacteria; o__Enterobacteriales; f__Enterobacteriaceae; g__Klebsiella; s__	0	0	0.128104	0	0	0	0.0003934	0	0	0.0170966	0	0.00109328	0.00341005	0	0	0	0	0	0	0	0	0	0	0.00181775	0	0	0	0	0	0	0	0	0	0	0	0.0147058	0	0	0	0	0	0.0138245	0	0	0.000654892	0	0.00079538	0
ASV245	k__Bacteria; p__Proteobacteria; c__Alphaproteobacteria; o__Rhizobiales; f__Aurantimonadaceae; g__; s__	0	0.360479	0	0.227307	0.0340786	0.0405834	0.0035406	0.160692	0.00469048	0	0.0212866	0.0459179	0.00895137	0.000910838	0	0.102242	0.0109688	0.00283841	0.00492088	0.00202088	0	0.0101007	0.000898194	0.000605917	0.0740648	0.00409763	0.100156	0.0331455	0.102356	0	0.00807601	0.00104496	0.0162689	0.00122628	0.0185238	0.0220586	0.00659465	0.2041	0.000541864	0.00251536	0.0148899	0.000691224	0	0.00128617	0.0314348	0.00283004	0.0039769	0.000727067
ASV246	k__Bacteria; p__Proteobacteria; c__Betaproteobacteria; o__Burkholderiales; f__Oxalobacteraceae	0	0	0	0	0	0.00050103	0.000786801	0	0	0	0.00130995	0	0	0.000303613	0	0	0.0240704	0	0	0	0	0	0	0	0.00145225	0	0.0169576	0.14584	0.101152	0.0186049	0.0541093	0.184959	0	0	0.567502	0.636433	0.000122123	0.56175	0.000541864	0	0.000676814	0	0	0	0	0	0	0
ASV247	k__Bacteria; p__Proteobacteria; c__Betaproteobacteria; o__Burkholderiales; f__Comamonadaceae	0	0	0	0.00197087	0.000501155	0.00100206	0	0	0	0.0581286	0.000327487	0.000546642	0	0	0	0	0.000304689	0	0	0	0	0	0	0	0	0	0	0	0	0	0	0	0	0	0	0	0	0	0	0.0798627	0.0047377	0.119582	0.00963687	0	0	0	0	0
ASV248	k__Bacteria; p__Actinobacteria; c__Actinobacteria; o__Actinomycetales; f__Pseudonocardiaceae; g__Pseudonocardia; s__	0	0	0	0	0	0	0	0	0	0	0	0	0	0	0	0	0	0	0	0.000252609	0	0	0.000449097	0	0	0	0	0	0	0	0	0	0	0	0	0.000816987	0	0	0	0	0	0.000691224	0	0	0	0	0	0
ASV249	k__Bacteria; p__Proteobacteria; c__Alphaproteobacteria; o__Rhizobiales; f__Rhizobiaceae; g__Agrobacterium; s__	0	0	0	0	0	0	0.0003934	0	0	0	0	0	0	0	0	0	0	0	0	0	0	0	0	0	0	0	0	0	0	0	0	0	0	0	0	0	0	0	0	0.00503072	0.0318103	0.00276489	0.0192737	0	0	0	0	0
ASV250	k__Bacteria; p__Proteobacteria; c__Alphaproteobacteria; o__Rhizobiales; f__Aurantimonadaceae; g__; s__	0	0.00165547	0	0.0367896	0.127293	0.0350721	0.0035406	0	0.0831778	0	0.0812167	0.0218657	0.0856774	0.000303613	0.0714418	0	0.0386954	0.0230621	0.234289	0.0080835	0.028281	0.00336689	0.000898194	0.00121183	0.034854	0.00478057	0.0805486	0.0629765	0.134467	0.00398676	0.0153444	0.0198543	0.0195227	0.00061314	0.0252598	0.0269606	0.00207609	0.0681484	0.00108373	0.0245248	0.00203044	0.000691224	0.000876079	0	0.0648343	0.00919761	0.00159076	0.0101789
ASV251	k__Bacteria; p__Actinobacteria; c__Actinobacteria; o__Actinomycetales; f__Geodermatophilaceae; g__; s__	0	0	0	0	0	0.00050103	0	0	0	0	0	0	0	0	0	0	0	0	0	0	0	0	0	0	1.04175	0	0.00317955	0	0.00762651	0.000664461	0	0.0156745	0	0.0061314	0	0.155227	0	0.225666	0	0	0.000676814	0.012442	0.000876079	0	0	0	0	0
ASV252	k__Bacteria; p__Actinobacteria; c__Actinobacteria; o__Actinomycetales; f__Nocardioidaceae; g__Aeromicrobium; s__	0	0	0	0	0	0.252018	0.0102284	0	0.00281429	0	0.00229241	0.000546642	0.0434781	0.0127517	0.00309123	0	0.364712	0.00354801	0.107439	0.000505219	0	0.0101007	0.000898194	0	0.128766	0.0239029	0.0975062	0.00165728	0.266125	0.0312297	0.0952969	0.0219443	0.0406722	0	0	0.0326795	0.000244246	0.00138022	0.00325119	0.0144633	0.000676814	0.000691224	0	0.00643087	0.0740028	0.00636758	0.00159076	0.000727067
ASV253	k__Bacteria; p__Proteobacteria; c__Alphaproteobacteria; o__Rhizobiales; f__Beijerinckiaceae; g__; s__	0	0	0	0	0	0	0	0	0.000625397	0	0	0	0	0.000303613	0	0	0	0.000709602	0	0	0	0	0	0	0.040663	0	0.00582917	0	0.0080279	0.00132892	0.0012114	0.00104496	0.0341647	0	0.0134719	0.0416663	0.00170973	0.599189	0.00379305	0	0.00406089	0.000691224	0.000876079	0	0.000654892	0.00212253	0.00159076	0
ASV254	k__Bacteria; p__Proteobacteria; c__Betaproteobacteria; o__Burkholderiales; f__Oxalobacteraceae	0	0.00455255	0	0.189204	0.295682	0.0085175	0.0027538	0	0.000625397	0	0.00196492	0.0273321	0	0.00303613	0	0	0.0109688	0.071315	0	0	0.00247116	0.84551	0	0.00908876	0.000484083	0	0.126122	0.0381173	0.305863	0.0976757	0.278219	0	0.00813445	0	0	0.063725	0.00244246	0.000345055	0	0	0	0	0	0	0	0	0	0
ASV255	k__Bacteria; p__Proteobacteria; c__Alphaproteobacteria; o__Rhizobiales; f__Methylocystaceae; g__Methylopila; s__	0	0.0103467	0	0.0873753	0.0791825	0.0260535	0.688844	0	0.0641032	0.0906122	0.174223	0.00218657	0.0281329	0.0130553	0.0975456	0	0.0271173	0.000354801	0	0	0.00466774	0.00378775	0.0300895	0	0	0	0.00105985	0	0	0	0	0	0.0130151	0	0	0	0	0	0	0.00062884	0.0169204	0	0.000876079	0	0	0	0	0
ASV256	k__Bacteria; p__Proteobacteria; c__Gammaproteobacteria; o__Enterobacteriales; f__Enterobacteriaceae	0.00284684	0	0	0	0	0	0	0	0	0	0	0	0	0	0	0	0	0	0.000273382	0	0	0	0	0	0	0	0	0	0	0	0	0	0	0	0	0	0	0	0	0	0	0.000691224	0	0	0	0	0	0
ASV257	k__Bacteria; p__Actinobacteria; c__Actinobacteria; o__Actinomycetales; f__Mycobacteriaceae; g__Mycobacterium; s__	0	0.00248321	0	0	0	0	0	0	0.0178238	0	0.00327487	0	0.0123614	0	0.00103041	0	0.0161485	0.000354801	0.00109353	0.000757828	0	0	0	0	0.00145225	0	0	0	0	0.175418	0	0.0512033	0.00650756	0	0	0.00326795	0.00598404	0	0.00162559	0.738887	0.545512	1.18268	0.230409	0	0.018337	0.000707509	0	0
ASV258	k__Bacteria; p__Proteobacteria; c__Gammaproteobacteria; o__Pseudomonadales; f__Pseudomonadaceae; g__Pseudomonas; s__	1.88556	0.000827736	0	0.00131391	0.00501155	0	0.0027538	0	0.000312698	0	0.0170293	0	0	0.000303613	0	0	0.158743	0.0837331	0	0.0540584	0.00219658	0.000841723	0	0.00727101	0.000484083	0	0.00264962	0	0.00200698	0.017276	0	0	0	0	0.00168398	0.00980384	0	0	0	0.00251536	0.000676814	0	0	0.00128617	0.00130978	0.0106126	0	0.0021812
ASV259	k__Bacteria; p__Proteobacteria; c__Gammaproteobacteria; o__Enterobacteriales; f__Enterobacteriaceae; g__Pantoea	0	0	0	0	0	0	0	0	0	0	0	0	0	0	0	0	0	0	0	0	0	0	0	0	0	0	0	0	0	0	0	0	0	0	0	0	0	0	0	0	0	0	0	0	0	0	0	0
ASV260	k__Bacteria; p__Proteobacteria; c__Betaproteobacteria; o__Burkholderiales; f__Comamonadaceae	0	0.0012416	0	0.0111683	0.11276	0.309135	0.0011802	0	0.00156349	0	0.00294738	0.0437314	0	0.0197348	0.0147692	0.906078	0.00152344	0.0014192	0	0	0	0.00294603	0.00583826	0.00242367	0.0334018	0.00136588	0.0386845	0.0381173	0.136073	0.0179404	0.0423991	0.0114946	0.0374185	0.00183942	0.0151559	0.325161	0.0329733	0.117146	0.00487678	0.00377304	0	0	0.00175216	0	0.0654892	0.00212253	0.00636304	0.00145413
ASV261	k__Bacteria; p__Actinobacteria; c__Actinobacteria; o__Actinomycetales; f__Nocardioidaceae; g__; s__	0	0	0	0.153728	0	0.202917	0.0011802	0.0087197	0.129144	0.0880477	0.154246	0.267308	0.0247228	0.00667948	0.00103041	0.144549	0.0179766	0.0014192	0.00109353	0	0	0.0361941	0	0	0.0866509	0	0.00476932	0.149155	0.000401395	0	0	0	0	0.00122628	0.0117879	0.00408493	0.00976986	0.0163901	0.00270932	0.208146	0.134686	0.00691224	0.0105129	0	0.265231	0.0148577	0.00318152	0
ASV262	k__Bacteria; p__Proteobacteria; c__Gammaproteobacteria; o__Enterobacteriales; f__Enterobacteriaceae	0	0	0	0	0	0	0	0	0	0	0.000327487	0	0	0	0	0	0	0	0	0	0	0	0	0	0	0	0	0	0	0	0	0	0	0	0	0	0	0	0	0	0	0	0	0	0	0	0	0
ASV263	k__Bacteria; p__Proteobacteria; c__Gammaproteobacteria; o__Pseudomonadales; f__Pseudomonadaceae; g__Pseudomonas; s__viridiflava	1.7546	0.0107606	0	0	0	0	0	0	0	0	0	0	0	0	0	0	0	0.000354801	0	0	0	0	0	0	0	0	0	0.0149155	0	0	0	0	0	0	0	0	0	0	0	0	0.00203044	0	0	0	0	0	0	0
ASV264	k__Bacteria; p__Proteobacteria; c__Alphaproteobacteria; o__Rhodobacterales; f__Rhodobacteraceae	0	0	0	0	0	0	0	0	0	0	0.00229241	0	0	0	0	0	0	0	0	0	0	0	0	0	0	0	0	0	0	0	0	0	0	0	0	0	0	0	0	0	0	0	0	0	0	0	0	0
ASV265	k__Bacteria; p__Proteobacteria; c__Gammaproteobacteria; o__Enterobacteriales; f__Enterobacteriaceae	0	0	0	0	0	0	0	0	0	0	0	0	0	0	0	0	0	0	0	0	0	0	0	0	0	0	0	0	0	0	0	0	0	0	0	0	0	0	0	0	0	0	0	0	0	0	0	0
ASV266	k__Bacteria; p__Actinobacteria; c__Actinobacteria; o__Actinomycetales; f__Microbacteriaceae; g__; s__	0	0	0	0.0137961	0.00250578	0.0816678	0.0003934	0.239169	0.00844286	0	0.0153919	0.0174926	0.021739	0.0482744	0.00137388	0.158652	0.0243751	0.000709602	0.000546765	0.000505219	0	0.0404027	0.0161675	0	0.765336	0	0.0169576	0.0165728	0.00521814	0.000664461	0.0016152	0.0167194	0.0130151	0	0.00168398	0.05964	0.000488493	0.0952353	0	0.00691724	0.0121827	0.000691224	0.00262824	0.00128617	0.0163723	0	0.00079538	0
ASV267	k__Bacteria; p__Actinobacteria; c__Actinobacteria; o__Actinomycetales; f__Streptomycetaceae	0	0.00331094	0	0	0	0	0.000786801	0	0	0	0	0	1.18243	0.000303613	0	0	0	0	0	0	0	0	0	0	0	0	0	0	0	0	0	0	0	0	0	0	0	0	0	0	0.00203044	0	0	0	0	0	0	0
ASV268	k__Bacteria; p__Proteobacteria; c__Gammaproteobacteria; o__Pseudomonadales; f__Pseudomonadaceae; g__Pseudomonas	1.95768	0	0	0	0	0.00300618	0.0003934	0	0	0	0	0	0.000426256	0	0	0	0.00121875	0.00248361	0	0.0108622	0	0	0.000449097	0	0	0	0	0	0	0	0	0	0	0	0	0	0	0	0	0	0.000676814	0	0	0	0	0	0	0
ASV269	k__Bacteria; p__Proteobacteria; c__Alphaproteobacteria; o__Rhizobiales; f__Hyphomicrobiaceae; g__Devosia; s__	0	0.000413868	0	0.00197087	0	0	0.0200634	0	0.00281429	0	0.0458481	0	0	0	0	0	0.737042	0	0.000273382	0	0	0	0	0	0	0	0	0.0629765	0	0	0.00565321	0	0	0	0	0	0	0	0	0.167271	0.19966	0.0705048	0.0937404	0	0.00327446	0	0	0
ASV270	k__Bacteria; p__Bacteroidetes; c__Sphingobacteriia; o__Sphingobacteriales; f__Sphingobacteriaceae; g__; s__	0	0	0	0	0	0	0	1.08124	0.00250159	0	0.471253	0.00163993	0	0.00425058	0.00480858	0.172754	0.0121875	0.00390281	0	0.000252609	0	0.0227265	0.00628736	0	0.0087135	0.000682939	0.00264962	0.0629765	0.00160558	0.00132892	0.00928741	0.00104496	0.00162689	0.00122628	0.00168398	0.0449343	0	0.0866089	0	0	0	0	0	0	0	0	0	0
ASV271	k__Bacteria; p__Actinobacteria; c__Actinobacteria; o__Actinomycetales; f__Microbacteriaceae	0	0	0	0.0446731	0	0.00350721	0	0	0.00969365	0	0.0232515	0.0202258	0	0.00273251	0	0.0951911	0.00670315	0.000709602	0	0.000505219	0	0.00925895	0	0	0.212029	0.00204882	0.316895	0	0.209127	0.0398676	0.0270546	0	0	0.0239124	0.0336797	0.676465	0.00915924	0.0942001	0.0102954	0.00125768	0.00676814	0	0	0.00128617	0.00523913	0.00141502	0.00079538	0
ASV272	k__Bacteria; p__Proteobacteria; c__Alphaproteobacteria; o__Rhizobiales; f__Methylobacteriaceae; g__Methylobacterium	0	0.000413868	0	0.0197087	0.0917114	0.00150309	0.0031472	0.127058	0.000312698	0	0.0468306	0.0721568	0.00639383	0.0364335	0.0103041	0	0.00639846	0.0354801	0.000546765	0.00303131	0.00521689	0.012205	0.018413	0.00302959	0.201863	0.00273176	0.0651808	0.0497183	0.173804	0.00265784	0.0032304	0.0930019	0.0178958	0.00367884	0.139771	0.152777	0.0134336	0.0779825	0.0102954	0.00817492	0.0236885	0.00207367	0.00876079	0.00257235	0.0491169	0.00283004	0.00715842	0
ASV273	k__Bacteria; p__Actinobacteria; c__Actinobacteria; o__Actinomycetales; f__Nocardioidaceae; g__; s__	0	0.0012416	0	0	0	0.00250515	0.0003934	0	0.00125079	0	0.0265264	0.00163993	0.00468881	0	0.00171735	0	0.0158438	0.00993443	0	0	0	0.00252517	0	0	0.267214	0.294347	0.0084788	0	0.0148516	0.00132892	0.00403801	0.00104496	0	0	0.0168398	0.00571891	0.174026	0.0574517	0.00108373	0.0848934	0.152283	0.00207367	0.00350431	0.0231511	0.0379837	0.0077826	0.00318152	0
ASV274	k__Bacteria; p__Proteobacteria; c__Alphaproteobacteria; o__Rhizobiales; f__Phyllobacteriaceae	0	0	0	0	0	0	0	0	0.373362	0.0170966	0	0	0.00937762	0	0	0	0	0	0	0	0	0	0	0	0	0.000682939	0	0	0	0	0	0	0	0	0	0	0	0	0	0.59614	0.0859554	0.104375	0.364449	0	0	0	0	0
ASV275	k__Bacteria; p__Proteobacteria; c__Betaproteobacteria; o__Burkholderiales; f__Oxalobacteraceae; g__Janthinobacterium; s__	0	0	0	0.0367896	0	0.492011	0	0	0.00343968	0.0025645	0.000654973	0.0142127	0	0	0	0	0.00548439	0	0	0	0	0	0	0	0	0	0.181764	0.0232019	0.44595	0.00265784	0	0.00626979	0.0357916	0	0.309853	0.54493	0	0.00569341	0	0.00188652	0	0	0	0	0.000654892	0	0	0
ASV276	k__Bacteria; p__Actinobacteria; c__Actinobacteria; o__Actinomycetales; f__Micromonosporaceae	0	0.000413868	0	0.543303	0.00300693	0.104214	0	0	0.00750476	0	0.0874389	0.059584	0	0.00364335	0	0	0.00457033	0	0.000273382	0.000252609	0	0.00462947	0	0	0.0125862	0.000682939	0	0.450779	0.0084293	0.000664461	0	0	0	0	0.0168398	0.0343134	0	0.0170802	0.000541864	0.371016	0.389845	0.00345612	0.0262824	0.0205788	1.32288	0.00566007	0.0286337	0
ASV277	k__Bacteria; p__Proteobacteria; c__Alphaproteobacteria; o__Caulobacterales; f__Caulobacteraceae; g__; s__	0	0.000413868	0	0	0	0	0	0.00747403	0	0	0	0	0	0	0	0.0035256	0	0	0	0	0	0.00126258	0	0.0508971	0.0653513	0.0286834	0.0397444	0.803779	0.0598079	0.0431899	0.0791449	0.326029	0.346527	0.030657	0.134719	0.20343	0.0470174	0.0315726	0.0368468	0.00251536	0	0	0	0	0	0	0	0
ASV278	k__Bacteria; p__Bacteroidetes; c__Cytophagia; o__Cytophagales; f__Cytophagaceae; g__Hymenobacter; s__	0	0	0	0.00197087	0.000501155	0.0380783	0	0	0	0.0538544	0.217779	0.392489	0.0247228	0.00759032	0.00274776	1.47017	0.0179766	0.00354801	0.000820147	0.000252609	0	0.015151	0.00538917	0.00121183	0.0275928	0	0	0.0563474	0.0389353	0.00797353	0.267316	0	0	0	0.00673593	0	0	0.000862639	0	0	0	0	0	0	0.0078587	0.0077826	0	0
ASV279	k__Bacteria; p__Actinobacteria; c__Actinobacteria; o__Actinomycetales; f__Microbacteriaceae; g__Salinibacterium; s__	0	0	0.0140388	0.00722653	0.00651502	0.0801647	0.00629441	0	0.0556603	0.118822	0.199112	0.0267855	0.264705	0.00182168	0.0463685	0.0246792	0.0767815	0.0737986	0.0530362	0.0113674	0.00356945	0.000841723	0.000449097	0	0.00968167	0.0198052	0.00688902	0.0364601	0.100349	0.0438544	0.0177672	0.0156745	0.178958	0.0030657	0	0.0433003	0	0.00655605	0	0.0578533	0.0189508	0.00691224	0.00350431	0.00900322	0.160448	0.0120276	0.00238614	0.0065436
ASV280	k__Bacteria; p__Proteobacteria; c__Alphaproteobacteria; o__Sphingomonadales; f__Sphingomonadaceae; g__Sphingomonas; s__	0	0.00579415	0	0.000656957	0	0.00901853	0.0023604	0	0.00125079	0	0.00589476	0.00765299	0	0.00425058	0	0	0.0027422	0.00248361	0.00273382	0	0	0.000420861	0.0125747	0	0.005809	0	0.00317955	0.0530328	0.0156544	0.000664461	0.00646081	0.00626979	0.00813445	0	0	0.00245096	0.00268671	0.471173	0	0.00251536	0.0175972	0.000691224	0	0.00128617	0.00392935	0.0113201	0	0.000727067
ASV281	k__Bacteria; p__Proteobacteria; c__Betaproteobacteria; o__Burkholderiales; f__Oxalobacteraceae; g__Janthinobacterium; s__	0.000474473	0	0	0.0243074	0	0.757056	0	0	0.00250159	0	0.00229241	0.00655971	0	0	0	0.0846143	0.000304689	0	0	0	0	0.00294603	0	0	0.0111339	0.00751233	0.0598815	0.174014	0.534257	0.000664461	0.0012114	0	0	0	0.0454676	0.00980384	0	0.0120769	0.000541864	0	0.00270726	0	0	0	0	0	0	0.000727067
ASV282	k__Bacteria; p__Bacteroidetes; c__Cytophagia; o__Cytophagales; f__Cytophagaceae; g__Hymenobacter; s__	0	0	0	0.00262783	0	0	0.0003934	0	0	0	0	0	0	0.000607225	0	0	0.000609377	0	0	0	0	0	0	0	0	0	0.109694	0	1.2094	0	0	0	0	0	0	0	0.000122123	0	0	0	0	0	0	0	0	0	0	0
ASV283	k__Bacteria; p__Proteobacteria; c__Alphaproteobacteria; o__Rhizobiales; f__Methylocystaceae; g__; s__	0	0.000413868	0	0	0.0511178	0.0160329	0.0003934	0	0.00250159	0	0.0337311	0	0	0	0	0	0.00578908	0.0138372	0.00410074	0	0	0.000841723	0	0	0.0111339	0.00341469	0.0317955	0	0.0401395	0.0146181	0.0856057	0.059563	0.0536873	0.00061314	0.00505195	0.0155227	0.0241804	0.371452	0.000541864	0.00062884	0.000676814	0	0	0	0.0157174	0.00212253	0.00159076	0.00363533
ASV284	k__Bacteria; p__Bacteroidetes; c__Cytophagia; o__Cytophagales; f__Cytophagaceae; g__Hymenobacter; s__	0	0	0	0	0	0	0.0011802	0	0	0	1.08398	0	0	0	0.0106476	0	0.0115782	0	0	0	0	0	0	0	0	0	0	0	0	0	0.0012114	0.00626979	0.00488067	0	0	0	0	0	0	0.00188652	0.000676814	0	0.000876079	0	0	0	0	0
ASV285	k__Bacteria; p__Proteobacteria; c__Betaproteobacteria; o__Methylophilales; f__Methylophilaceae; g__Methylotenera; s__mobilis	0	0	0	0	0	0.00050103	0	0	0	0	0	0	0	0	0	0	0	0	0	0	0	0	0	0.0230249	0.00242042	0.0723915	0.0667705	0.323169	0.0317102	0.0205983	0.0524941	0.45038	0.385573	0.00981023	0.319957	0.153594	0.0874402	0.0845386	0.0276351	0.0182364	0.00338407	0	0	0	0	0	0	0
ASV286	k__Bacteria; p__Proteobacteria; c__Gammaproteobacteria; o__Enterobacteriales; f__Enterobacteriaceae	0	0	0	0	0	0	0	0	0	0	0	0	0.0221653	0	0	0	0	0	0	0	0	0.798795	0	0	0	0	0	0	0	0	0	0	0	0	0	0	0	0	0	0	0	0	0	0	1.25477	0	0	0
ASV287	k__Bacteria; p__Proteobacteria; c__Alphaproteobacteria; o__Rhizobiales	0	0	0	0	0	0	0	0.0498269	0	0	0.00130995	0.00601306	0	0.00759032	0.00137388	0.00705119	0	0	0	0	0	0	0	0.00121183	0.116664	0	0.00529925	0	0.00160558	0.000664461	0.0024228	0.00940468	0.0601949	0.0128759	0.0319957	0.218952	0.011846	0.342468	0.00270932	0	0.00541451	0	0.00262824	0	0.00130978	0	0	0
ASV288	k__Bacteria; p__Proteobacteria; c__Gammaproteobacteria; o__Enterobacteriales; f__Enterobacteriaceae; g__Trabulsiella; s__	0	0	0	0	0	0	0	0	0	0	0	0	0	0	0	0	0	0	0	0	0	0	0	0	0	0	0	0	0	0	0	0	0	0	0	0	0	0	0	0	0	0	0	0	0	0	0	0
ASV289	k__Bacteria; p__Proteobacteria; c__Alphaproteobacteria; o__Rhodospirillales; f__Rhodospirillaceae; g__Skermanella; s__	0	0.0364204	0	1.07675	0.00300693	0.0195402	0	0.0697576	0.0453413	0.0119677	0.0212866	0.0267855	0.0196078	0.000303613	0.00034347	0	0.00609377	0.000354801	0	0	0	0.027356	0.00449097	0.00181775	0.0910077	0	0.0021197	0.220418	0.0232809	0.000664461	0	0.0229892	0.00488067	0.00061314	0.0505195	0.0114378	0.00109911	0.0255341	0.00812797	0.0433899	0.0852786	0.00552979	0.011389	0	0.0189919	0.00990512	0.00556766	0
ASV290	k__Bacteria; p__Proteobacteria; c__Alphaproteobacteria; o__Caulobacterales; f__Caulobacteraceae	0	0.0012416	0	0.151757	0.080686	0.0876802	0.001967	0	0.00594127	0.000854832	0.556072	0.0284254	0.034953	0	0	0	0.0341251	0.0145468	0.00164029	0	0	0	0	0	0.00145225	0.021854	0.00476932	0.00331455	0.0565967	0.00531569	0.0129216	0.00208993	0.0130151	0.00061314	0	0.0343134	0.00036637	0.0163901	0	0.0672859	0.0128595	0.000691224	0.00262824	0	0.0222663	0	0.00079538	0
ASV291	k__Bacteria; p__Proteobacteria; c__Betaproteobacteria; o__Burkholderiales; f__Comamonadaceae	0	0.00248321	0	0.0275922	0.0786814	0.0120247	0.0047208	0.0510725	0.00875555	0.0239353	0.048468	0.0109328	0.00298379	0.0212529	0	0.017628	0.0167579	0.0684766	0.00355397	0.000757828	0	0.0656544	0.00853284	0	0.0145225	0.000682939	0.0418641	0	0.0686386	0.00664461	0.0662233	0.00313489	0.00325378	0.00061314	0	0.0776137	0	0.257584	0.00270932	0	0	0	0	0	0.00589403	0.00566007	0	0.0021812
ASV292	k__Bacteria; p__Actinobacteria; c__Actinobacteria; o__Actinomycetales; f__Cellulomonadaceae; g__Cellulomonas; s__	0	0	0	0.00788348	0	0.107721	0	0	0.000625397	0	0.0514154	0.135567	0	0	0	0.0599351	0.00822659	0	0	0	0	0	0	0	0.995759	0.000682939	0	0	0	0	0	0	0	0	0	0.0171567	0	0	0	0	0.00609133	0	0	0	0.00654892	0	0	0
ASV293	k__Bacteria; p__Proteobacteria; c__Gammaproteobacteria; o__Enterobacteriales; f__Enterobacteriaceae	0	0	0	0	0	0	0	0	0	0	0	0	0	0	0	0	0	0	0	0	0	0	0	0	0	0	0	0	0	0	0	0	0	0	0	0	0	0	0	0	0.00270726	0	0	0	0	0	0	0
ASV294	k__Bacteria; p__Actinobacteria; c__Actinobacteria; o__Actinomycetales; f__Geodermatophilaceae; g__Modestobacter; s__	0	0	0	0	0	0	0	0	0.000625397	0	0.00130995	0.0114795	0	0	0	0	0.00609377	0	0	0.00151566	0	0	0	0.000605917	1.20488	0.00273176	0.104925	0.0613192	0.0317102	0.00132892	0.0129216	0.0752375	0.0162689	0.00245256	0.0252598	0.0228756	0.00036637	0.0231187	0.00270932	0.00062884	0.000676814	0	0.00262824	0	0.000654892	0	0.00079538	0
ASV295	k__Bacteria; p__Firmicutes; c__Bacilli; o__Bacillales; f__Paenibacillaceae; g__Cohnella; s__	0	0	0	0	0	0	0	0	0	0	0	0	0	0	0	0	0	0	0	0	0	0	0	0	0	0	0.000529925	0	0	0	1.1795	2.12546	0	0.026365	0	0	0.225806	1.31932	0	0	0	0	0	0	0	0	0	0
ASV296	k__Bacteria; p__Proteobacteria; c__Gammaproteobacteria; o__Enterobacteriales; f__Enterobacteriaceae	0.000474473	0	0	0	0.000501155	0	0	0	0	0	0	0	0	0	0	0	0	0	0	0	0	0	0.000449097	0	0	0	0	0	0	0	0	0	0	0	0	0	0	0	0	0	0	0	0	0	0	0	0	0
ASV297	k__Bacteria; p__Proteobacteria; c__Alphaproteobacteria; o__Rhizobiales; f__Beijerinckiaceae; g__; s__	0	0	0	0.00394174	0.000501155	0.00701441	0	0	0.00312698	0	0.0890764	0	0	0.00212529	0	0	0.00121875	0	0	0	0	0.000841723	0	0	0.106014	0	0.00370947	0.00497183	0.00361256	0	0.002019	0.0167194	0.0845982	0.00061314	0.0168398	0.0408493	0.00207609	0.360928	0.00379305	0.0062884	0.010829	0	0.000876079	0	0.00130978	0	0.00079538	0
ASV298	k__Bacteria; p__Actinobacteria; c__Actinobacteria; o__Actinomycetales; f__Nocardioidaceae; g__Nocardioides; s__	0.0156576	0	0	0	0	0	0.000786801	0	0.000938095	0	0.259042	0.00218657	0	0.00364335	0.00034347	0	0	0	0.000820147	0	0	0	0	0	0.0183952	0	0	0	0	0	0	0	0	0	0	0	0	0	0	0.0226382	0.047377	0.210823	0.00525647	0	0	0	0	0
ASV299	k__Bacteria; p__Proteobacteria; c__Gammaproteobacteria; o__Pseudomonadales; f__Pseudomonadaceae; g__Pseudomonas; s__	0	0	0	0	0	0	0	0	0	0	0	0	0	0	0	0	0	0	0	0	0	0	0	0	0	0	0.056702	0	0	0	0	0	0	0	0	0	0	0	0	0	0	0	0	0.00385852	0	0.0155652	0	0.000727067
ASV300	k__Bacteria; p__Bacteroidetes; c__Cytophagia; o__Cytophagales; f__Cytophagaceae; g__Hymenobacter; s__	0	0	0	0	0	0	0	0	0	0	0	0	0	0	0	0	0	0	0	0	0	0	0	0	0.005809	0.00136588	0.312656	0.0331455	0.571587	0	0	0.110766	0.676786	0	0	0	0.0036637	0.183397	0.000541864	0	0	0	0.000876079	0	0	0	0	0
ASV301	k__Bacteria; p__Proteobacteria; c__Alphaproteobacteria; o__Rhizobiales; f__Rhizobiaceae	0	0	0	0	0	0	0.003934	0	0	0	0.013427	0	0	0.000303613	0	0	0.134672	0	0	0	0.000274573	0	0	0	0	0.00409763	0	0	0	0	0	0.117036	0	0	0	0	0	0	0	1.48532	0.184094	0.0677399	0.496737	0	0	0	0.00079538	0
ASV302	k__Bacteria; p__Proteobacteria; c__Gammaproteobacteria; o__Enterobacteriales; f__Enterobacteriaceae	0	0	0	0	0	0	0	0	0	0	0	0	0	0	0	0	0.000304689	0	0	0	0	0	0	0	0	0	0	0	0	0	0	0	0	0	0	0	0	0	0.000541864	0	0.000676814	0	0	0	0.000654892	0	0	0
ASV303	k__Bacteria; p__Bacteroidetes; c__Cytophagia; o__Cytophagales; f__Cytophagaceae; g__Hymenobacter; s__	0	0	0	0	0	0	0	0	0	0.00341933	0	1.24798	0	0	0	0	0	0	0	0	0	0	0	0	0.00242042	0	0	0	0	0	0	0	0	0	0.0168398	0	0	0	0	0	0	0	0	0	0	0	0	0
ASV304	k__Bacteria; p__Proteobacteria; c__Alphaproteobacteria; o__Sphingomonadales; f__Sphingomonadaceae; g__Novosphingobium; s__	0	0	0	0	0	0	0	0	0	0	0.000327487	0	0	0	0.00034347	0	0	0	0	0	0	0	0	0.000605917	0.00193633	0.243126	0.20879	0	0	0.00398676	0.0266508	0.0323939	0.0130151	0.00061314	0.0286277	0	0.164012	0.000172528	0.215662	0	0	0	0	0	0	0	0	0
ASV305	k__Bacteria; p__Firmicutes; c__Bacilli; o__Bacillales; f__Paenibacillaceae; g__Cohnella; s__	0	0	0	0	0	0	0	0	0	0	0	0	0	0	0	0	0	0	0	0	0	0	0	0	0.00435675	0	0.000529925	0	0	0	0.594798	0.982267	0	0.0190073	0	0	0.53551	0.712367	0	0	0	0	0	0	0	0	0	0
ASV306	k__Bacteria; p__Proteobacteria; c__Gammaproteobacteria; o__Enterobacteriales; f__Enterobacteriaceae; g__Erwinia; s__	0	0	0	0	0	0	0	0	0	0	0	0	0	0	0	0	0	0	0	0	0	0	0	0	0	0	0	0	0	0	0	0	0	0	0	0	0	0	0	0	0	0.00138245	0.000876079	0	0	0	0	0
ASV307	k__Bacteria; p__Proteobacteria; c__Gammaproteobacteria; o__Enterobacteriales; f__Enterobacteriaceae	0	0	0	0	0	0	0	0	0	0	0	0	0	0	0	0	0	0.000354801	0.000273382	0	0	0	0	0	0	0	0	0	0	0	0	0	0	0	0	0	0	0	0	0	0.00203044	0	0	0	0	0	0	0
ASV308	k__Bacteria; p__Proteobacteria; c__Alphaproteobacteria; o__Sphingomonadales; f__Sphingomonadaceae; g__Sphingomonas; s__	0.000474473	0.0922925	0	0.0959157	0.0170393	0.0295607	0.005901	0.70505	0.00469048	0.00769349	0.149989	0.0798098	0.00213128	0.0251999	0.0113345	0.20801	0.00853128	0.000709602	0.00273382	0.00126305	0	0.0202013	0.00314368	0.00121183	0.0212997	0.00273176	0.0720698	0.0066291	0.0850958	0.00465122	0	0.0125396	0.0406722	0.00183942	0.0589394	0.05964	0.000488493	0.0724616	0.00270932	0.0106903	0.0304566	0.00207367	0.00262824	0.00128617	0.0255408	0.00919761	0.0039769	0.0261744
ASV309	k__Bacteria; p__Actinobacteria; c__Actinobacteria; o__Actinomycetales; f__Nocardioidaceae; g__; s__	0	0	0	0.076207	0.0045104	0.0275566	0.0003934	0.0211764	0.0834905	0.00598383	0.023579	0.000546642	0.000852511	0	0.00446511	0	0.00213282	0.0014192	0.000273382	0.00101044	0	0.00252517	0	0	0.208156	0	0.013778	0	0.0216753	0.0033223	0.00484561	0.00522482	0	0.00122628	0	0.0882346	0.0365148	0.202893	0.00541864	0.0031442	0.00744496	0.000691224	0.00350431	0.00128617	0.381147	0.000707509	0.00079538	0
ASV310	k__Bacteria; p__Actinobacteria; c__Actinobacteria; o__Actinomycetales; f__Pseudonocardiaceae; g__Actinomycetospora; s__	0	0	0	0	0	0	0	0	0	0	0	0	0	0	0	0	0	0	0	0	0	0	0	0	0.251723	0	0.00476932	0.0513755	0.0116405	0.00398676	0	0.259151	0.579173	0.0116497	0.17345	0.157678	0.0403007	0.214452	0.00433492	0	0	0	0	0	0	0	0	0
ASV311	k__Bacteria; p__Actinobacteria; c__Actinobacteria; o__Actinomycetales; f__Mycobacteriaceae; g__Mycobacterium; s__	0	0	0	0.0105113	0	0.0190391	0	0	0.000312698	0.041032	0.626809	0	0.0409205	0.00151806	0	0	0.00517971	0	0.00136691	0	0	0.00168345	0	0	0.00193633	0	0	0	0	0.083722	0	0	0	0	0.0202078	0.00163397	0	0.00120769	0	0.0433899	0.90287	0.00483856	0.0429279	0.00900322	0.0923397	0.00141502	0	0
ASV312	k__Bacteria; p__Actinobacteria; c__Actinobacteria; o__Actinomycetales; f__Pseudonocardiaceae; g__Actinomycetospora; s__	0	0	0	0.13599	0	0.00651339	0.0003934	0.0435985	0.458103	0	0.0101521	0.021319	0.11722	0.00151806	0	0.197433	0.0127969	0.000354801	0	0	0	0.00505034	0	0.000605917	0.364515	0	0	0.232019	0	0.0033223	0	0.0271691	0.214749	0.0030657	0.0101039	0.0555551	0.07132	0.040199	0.0178815	0.0679147	0.134009	0.000691224	0.00613255	0.00514469	0.174856	0	0.0310198	0
ASV313	k__Bacteria; p__Actinobacteria; c__Actinobacteria; o__Actinomycetales; f__Pseudonocardiaceae; g__Pseudonocardia; s__	0	0	0	0	0	0.0941936	0	0	0	0	0	0.0628639	0	0	0	0	0	0	0	0	0	0	0.184579	0	0.261405	0.0341469	0	0.598276	0	0.017276	0.0012114	0.321849	0.0667025	0	0.0303117	0.299834	0.0174636	0.0353682	0.0325119	0	0.00135363	0	0.000876079	0.021865	0.084481	0	0.00874918	0
ASV314	k__Bacteria; p__Proteobacteria; c__Alphaproteobacteria; o__Rhizobiales; f__Rhizobiaceae	0.00332131	0.000413868	0	0.00788348	0.00200462	0.0360741	0.00747461	0	0.0412762	0.00341933	0.132632	0	0.000852511	0	0.000686941	0	0.260204	0.0014192	0.362232	0	0	0	0.00314368	0.00302959	0	0.00341469	0	0.00828638	0.000401395	0.000664461	0.0432067	0	0	0	0	0	0	0.000345055	0	0.0798627	0.106937	0.00276489	0.141049	0	0.0157174	0.000707509	0.00079538	0.0254473
ASV315	k__Bacteria; p__Actinobacteria; c__Actinobacteria; o__Actinomycetales; f__Sporichthyaceae; g__; s__	0	0	0	0.0131391	0	0.00901853	0	0	0.00343968	0	0	0.0038265	0	0.00212529	0	0	0.000609377	0	0	0	0	0	0	0	0.485052	0.00273176	0.00953865	0.0248591	0.00080279	0	0.012114	0.00208993	0.0943596	0.00061314	0.0336797	0.0171567	0.0173415	0.341432	0.00270932	0.00817492	0.00879859	0	0.0148933	0	0	0	0	0
ASV316	k__Bacteria; p__Actinobacteria; c__Actinobacteria; o__Actinomycetales	0	0	0	0.00854044	0.00701617	0.130268	0.000786801	0	0.00187619	0.0658221	0.486973	0.0655971	0	0.0230746	0.00309123	0	0.0191954	0.0251909	0.00191368	0.00151566	0	0.0101007	0	0	0.0508288	0	0.127182	0	0.0485688	0.00132892	0.00565321	0	0.0162689	0.00122628	0	0.0155227	0.000610616	0.0157	0.00108373	0.00062884	0.000676814	0	0	0.00514469	0.0910299	0.00495256	0.00238614	0.0021812
ASV317	k__Bacteria; p__Actinobacteria; c__Actinobacteria; o__Actinomycetales; f__Kineosporiaceae	0.00142342	1.30451	0	0	0.00751733	0	0.0110152	0	0	0	0	0	0	0	0	0	0.000304689	0	0	0	0	0	0	0	0.000484083	0	0	0	0	0	0	0	0	0	0	0	0	0	0	0.00062884	0.0094754	0	0.000876079	0	0.00589403	0.000707509	0	0
ASV318	k__Bacteria; p__Actinobacteria; c__Actinobacteria; o__Actinomycetales; f__Nocardioidaceae; g__; s__	0	0	0	0.209569	0	0.00100206	0.0003934	0.00996537	0.440592	0.00940316	0.17979	0	0	0	0	0	0.0231563	0	0	0	0	0.0269351	0.000449097	0	0.0421153	0.00204882	0.00105985	0.0530328	0.00240837	0.000664461	0.000403801	0.00208993	0	0	0.00168398	0	0	0.00534836	0.000541864	0.0415034	0.0913699	0.000691224	0.00438039	0	0.084481	0.00141502	0.00159076	0
ASV319	k__Bacteria; p__Proteobacteria; c__Gammaproteobacteria; o__Pseudomonadales; f__Pseudomonadaceae; g__Pseudomonas; s__	0	0	0	0.00985435	0.00501155	0	0	0	0	0	0.00523979	0	0.000426256	0.00212529	0	0	0.000304689	0	0	0	0.00109829	0.00505034	0.00269458	0	0	0	0	0	0	0	0	0	0	0	0	0	0	0	0	0.503701	0.433161	0.00345612	0.000876079	0	0	0	0	0
ASV320	k__Bacteria; p__Proteobacteria; c__Gammaproteobacteria; o__Enterobacteriales; f__Enterobacteriaceae	0	0	0	0	0	0	0	0	0	0	0	0	0	0	0	0	0	0	0	0	0	0	0	0	0	0	0	0	0	0	0	0	0	0	0	0	0	0	0	0	0	0	0	0	0	0	0	0
ASV321	k__Bacteria; p__Proteobacteria; c__Gammaproteobacteria; o__Enterobacteriales; f__Enterobacteriaceae	0	0	0	0	0	0	0	0	0	0	0	0	0	0	0	0	0	0	0	0	0	0.0176762	0	0	0	0	0	0	0	0	0	0	0	0	0	0	0	0	0	0.00062884	0	0	0	0	0	0.000707509	0	0
ASV322	k__Bacteria; p__Proteobacteria; c__Gammaproteobacteria; o__Enterobacteriales; f__Enterobacteriaceae	0.000948947	0	0	0	0	0	0	0	0	0	0	0	0	0	0	0	0	0	0.00109353	0	0	0	0	0	0	0	0	0	0	0	0	0	0	0	0	0	0	0	0	0	0	0.00207367	0	0	0	0	0	0
ASV323	k__Bacteria; p__Actinobacteria; c__Actinobacteria; o__Actinomycetales; f__Nocardioidaceae; g__; s__	0.000474473	1.25774	0	0	0.00551271	0	0.00747461	0	0	0	0	0	0	0	0	0	0	0	0	0	0	0	0	0	0.000968167	0	0	0	0	0	0	0	0	0	0	0	0	0.000172528	0	0	0	0	0	0	0	0	0	0
ASV324	k__Bacteria; p__Proteobacteria; c__Alphaproteobacteria; o__Sphingomonadales; f__Sphingomonadaceae; g__Sphingomonas; s__wittichii	0	0	0	0.00197087	0.0110254	0.00651339	0.0003934	0.270311	0.00813016	0	0.0648423	0.00327985	0.00298379	0.0176095	0.00721288	0.0035256	0.00548439	0.0191593	0.00109353	0.00202088	0	0.00294603	0.022904	0	0.0154907	0.00136588	0.0911471	0.0397746	0.162164	0.00664461	0.0274584	0.00522482	0.0374185	0.00122628	0	0.0171567	0.00610616	0.181672	0	0	0	0	0	0	0.0130978	0.00141502	0.00079538	0.00290827
ASV325	k__Bacteria; p__Proteobacteria; c__Alphaproteobacteria; o__Sphingomonadales; f__Sphingomonadaceae; g__Sphingomonas; s__echinoides	0	0	0	0.231906	0.00350809	0.0871792	0.0015736	0.133287	0.00437778	0	0.0966085	0.0639571	0.00255753	0.0109301	0.00171735	0.987167	0.0304689	0.000354801	0.0112087	0.00126305	0	0.00168345	0.00808375	0	0.00726125	0.00341469	0.0185474	0.0762347	0.0935251	0.00265784	0.0383611	0.0104496	0.00976134	0.0030657	0.00168398	0.106208	0.00232034	0.0172528	0.00270932	0.00188652	0.00879859	0	0.00175216	0.00128617	0.0137527	0.00212253	0.00238614	0.00508947
ASV326	k__Bacteria; p__Proteobacteria; c__Alphaproteobacteria; o__Sphingomonadales; f__Sphingomonadaceae; g__Novosphingobium; s__	0.00379579	0	0	0.00328478	0	0.00400824	0	0	0.00312698	0	0.0176843	0	0	0	0	0	0.00152344	0.000354801	0.00109353	0	0	0	0	0	0.00193633	0	0.00105985	0	0.000401395	0.00199338	0.000807601	0.00104496	0.00488067	0	0.00168398	0.0147058	0.00500705	0.0141473	0.00108373	0.215692	1.52013	0.608968	0.055193	0	0.000654892	0	0	0
ASV327	k__Bacteria; p__Actinobacteria; c__Actinobacteria; o__Actinomycetales; f__Microbacteriaceae	0	0	0	0.0328478	0	0.0460947	0.0110152	0	0.0178238	0.0453061	0.06124	0.0284254	0.432223	0.000910838	0.0436207	0	0.0265079	0.00674122	0.062878	0.00227349	0	0.00967981	0	0.000605917	0.0169429	0.0286834	0.0084788	0	0.0863	0.0538213	0.0464371	0.0167194	0.107375	0.00183942	0	0.00408493	0.00207609	0.00448572	0	0.25468	0.0751264	0.0179718	0	0.00771704	0.0753125	0.00707509	0.00477228	0
ASV328	k__Bacteria; p__Proteobacteria; c__Gammaproteobacteria; o__Enterobacteriales; f__Enterobacteriaceae	0	0	0	0	0	0	0	0	0	0	0	0	0	0	0	0	0	0.048253	0	0	0	0	0	0	0	0	0	0	0.000401395	0	0	0	0	0	0	0	0.000122123	0	0.00216746	0.00062884	0.00135363	0.00276489	0	0	0	0.000707509	0	0
ASV329	k__Bacteria; p__Actinobacteria; c__Actinobacteria; o__Actinomycetales; f__Mycobacteriaceae; g__Mycobacterium; s__	0	0.000413868	0	0.143874	0	0.0816678	0.0228172	0	0.147594	0.0162418	0.0108071	0.00163993	0.439043	0	0	0	0.00853128	0	0	0	0	0	0	0	0.000484083	0.00956114	0.000529925	0.367915	0.00080279	0.00265784	0	0	0	0	0	0.0122548	0.000122123	0	0	0.0383592	0.124534	0.0442383	0.0254063	0	0.00327446	0	0	0
ASV330	k__Bacteria; p__Actinobacteria; c__Actinobacteria; o__Actinomycetales; f__Microbacteriaceae	0	0.00703575	0	0.00131391	0.306206	0.00450927	0.138084	0.00124567	0.00187619	0	0.00785968	0.022959	0.00852511	0	0.0034347	0	0.368064	0	0.0945903	0	0.00494231	0.0164136	0	0	0.0300132	0	0.00529925	0	0.00923209	0.000664461	0	0.00731475	0	0	0	0.118463	0	0	0	0	0.0101522	0.000691224	0	0.00128617	0	0	0	0
ASV331	k__Bacteria; p__Proteobacteria; c__Alphaproteobacteria; o__Rhizobiales; f__Methylobacteriaceae; g__; s__	0	0.960173	0.110555	0	0.00350809	0.00200412	0.0047208	0	0.000312698	0.109419	0.00327487	0.00218657	0.00341005	0.00182168	0.00240429	0.112819	0.000304689	0.000354801	0.000820147	0.000505219	0.00192201	0.00210431	0	0.00121183	0.00193633	0	0	0.0381173	0.00441535	0.000664461	0.0012114	0	0.0195227	0.00183942	0	0.00816987	0	0	0	0.00062884	0.00135363	0	0	0	0	0	0	0
ASV332	k__Bacteria; p__Actinobacteria; c__Actinobacteria; o__Actinomycetales; f__Pseudonocardiaceae; g__Actinomycetospora; s__	0	0	0	0	0	0	0	0	0	0	0	0	0	0	0	0	0	0	0	0	0	0	0	0	0.312718	0.000682939	0.000529925	0.424263	0	0.00265784	0.00484561	0.0104496	0.029284	0	0	0	0.026745	0.345573	0.00541864	0	0	0	0	0	0	0	0	0
ASV333	k__Bacteria; p__Proteobacteria; c__Gammaproteobacteria; o__Pseudomonadales; f__Moraxellaceae; g__Acinetobacter	0	0.0012416	0.538738	0.00854044	0.0135312	0.0140288	0.0047208	0	0.00719206	0.513754	0.00687722	0.0158526	0.0132139	0.00910838	0.00206082	0.564095	0.00243751	0.000354801	0.00792809	0.00227349	0.00274573	0.0311437	0.0116765	0.000605917	0	0.045074	0.28404	0	0	0.00132892	0.0012114	0	0.00488067	0	0.00336797	0	0.00170973	0.0776375	0.0233002	0	0	0	0	0	0	0	0	0
ASV334	k__Bacteria; p__Proteobacteria; c__Alphaproteobacteria; o__Rhizobiales; f__Methylobacteriaceae; g__Methylobacterium	0	0.015727	0	0	0.00200462	0.00150309	0	0	0.00218889	0	0.0979185	0.0136661	0	0.00941199	0.00103041	0	0	0.000709602	0	0	0	0.0492408	0.00673646	0	0.192665	0	0.0206671	0.0447464	0.0473646	0	0.000403801	0.0417986	0.00650756	0.00490512	0.101039	0.125816	0.00183185	0.199787	0.00704424	0	0	0	0	0	0.000654892	0	0.00318152	0
ASV335	k__Bacteria; p__Proteobacteria; c__Betaproteobacteria; o__Burkholderiales; f__Oxalobacteraceae	0	0	0	0.379064	0.00801848	0.0801647	0.0011802	0	0.00406508	0.0213708	0.0101521	0.793178	0	0.0182168	0	0	0.0615471	0	0	0	0	0.00589206	0	0	0.00677717	0	0.00158977	0.00331455	0.00401395	0.000664461	0	0	0	0	0.0437836	0.00490192	0.00036637	0.000172528	0.00108373	0.027669	0.0345175	0	0	0	0	0	0	0
ASV336	k__Bacteria; p__Proteobacteria; c__Alphaproteobacteria; o__Rhodobacterales; f__Rhodobacteraceae; g__Paracoccus	0	0.423387	0	0	0.00250578	0	0.001967	0	0	0.0188063	0	0.00109328	0.000426256	0	0	0	0.000304689	0	0	0	0	0	0	0	0	0	0.0021197	0	0	0.00265784	0.0028266	0	0.00488067	0	0.0185238	0	0	0.0160451	0	0.0031442	0	0	0.000876079	0	0	0	0	0
ASV337	k__Bacteria; p__Proteobacteria; c__Alphaproteobacteria; o__Rhizobiales; f__Aurantimonadaceae; g__; s__	0	0.0244182	0	0.000656957	0.000501155	0.00050103	0	0	0	0	0	0	0	0	0	0	0	0	0	0	0	0	0	0.00181775	0.0527651	0.00682939	0.0148379	0.0381173	0.0317102	0.000664461	0.0032304	0.112856	0.12039	0	0.0117879	0.0506532	0.00928137	0.335394	0.00270932	0.00188652	0.0277494	0.00138245	0.00350431	0	0.00196468	0.00566007	0.00159076	0.000727067
ASV338	k__Bacteria; p__Proteobacteria; c__Gammaproteobacteria; o__Enterobacteriales; f__Enterobacteriaceae	0.0147087	0	0	0	0	0	0.0011802	0	0.000312698	0	0	0	0	0.00182168	0.000686941	0	0	0.00532202	0.00273382	0	0	0	0	0.156327	0	0.00819527	0.00370947	0	0.00080279	0.208641	0	0.00208993	0.00488067	0.0061314	0	0.00571891	0.000244246	0	0.0178815	0.00377304	0.0439929	0.00138245	0.00175216	0.255949	0.348402	0.220035	0.224297	0.862301
ASV339	k__Bacteria; p__Proteobacteria; c__Alphaproteobacteria; o__Rhizobiales; f__Hyphomicrobiaceae; g__Devosia; s__	0	0.000827736	0	0.015767	0.0726675	0.033569	0.0106218	0	0.223267	0.00427416	0.0304563	0.0147593	0.056692	0	0.0103041	0	0.00335157	0.0532202	0.221713	0.00303131	0.0378911	0	0.00224549	0	0	0.00819527	0	0	0.00361256	0.00199338	0.0145368	0.00313489	0	0	0	0	0.0084265	0.00207033	0	0.00188652	0.00203044	0	0	0.00257235	0.0281603	0.00283004	0	0.0021812
ASV340	k__Bacteria; p__Bacteroidetes; c__Cytophagia; o__Cytophagales; f__Cytophagaceae; g__Dyadobacter; s__	0	0	0	0	0	0.00100206	0.0031472	0	0.0325206	0.0350481	0.368422	0.00655971	0.000852511	0.00121445	0.0336601	0	0.00304689	0.0333513	0.000820147	0.00985177	0	0.00799636	0.0215567	0.000605917	0.00435675	0	0.0084788	0.0348028	0.00642232	0.00465122	0.0880285	0.00835972	0.270064	0	0	0.0147058	0.00403007	0.127843	0	0	0	0	0	0	0.0288152	0.00919761	0.00238614	0.00363533
ASV341	k__Bacteria; p__Proteobacteria; c__Alphaproteobacteria; o__Sphingomonadales	0	0	0	0.00788348	0.0045104	0.0200412	0	0	0.000938095	0	0.00622225	0.00601306	0.000852511	0.00333974	0.00034347	0.0423071	0.00121875	0.0170305	0.00519427	0.00227349	0	0.00294603	0	0.00181775	0.0634149	0.00546351	0.169046	0.0729201	0.319511	0.00930245	0.0601663	0.00417986	0.0227764	0.00122628	0.0101039	0.0498362	0.00195397	0.100066	0.00433492	0.00251536	0	0	0	0	0.00130978	0	0	0.0356263
ASV342	k__Bacteria; p__Actinobacteria; c__Actinobacteria; o__Actinomycetales; f__Microbacteriaceae; g__Salinibacterium; s__	0.00664263	0	0.0210582	0.0236504	0.00300693	0.00100206	0.0023604	0	0	0.000854832	0.00098246	0.0207724	0	0	0	0	0.0444845	0.216429	0	0.00303131	0.000549146	0.199488	0.00134729	0.00424142	0.00193633	0	0.00900872	0.265164	0.0706456	0.16678	0.115487	0.0208993	0	0.00429198	0.124615	0.060457	0.000122123	0.000345055	0.00108373	0.00251536	0	0	0	0.00257235	0.0196468	0.0261778	0.050109	0.021812
ASV343	k__Bacteria; p__Proteobacteria; c__Betaproteobacteria; o__Burkholderiales; f__Oxalobacteraceae	0	0	0	0.0197087	0	1.08172	0	0	0.000938095	0.00512899	0.000327487	0.00109328	0	0	0	0	0.000609377	0	0	0	0	0.00505034	0	0	0.0222678	0	0.0021197	0.0348028	0	0	0	0.00522482	0	0	0.139771	0.00163397	0	0.00120769	0	0.00691724	0	0	0	0	0	0	0	0
ASV344	k__Bacteria; p__Actinobacteria; c__Actinobacteria; o__Actinomycetales; f__Streptomycetaceae	0.000948947	0	0	0.00328478	0	0.00150309	0	0	0.000625397	0	0	0.000546642	0	0	0	0	0	0	0	0	0	0	0	0	0	0	0	0	0.00160558	0	0	0	0.0113882	0	0	0	0	0.0050033	0.000541864	0.00125768	0.00135363	0	0	0	0.000654892	0	0	0
ASV345	k__Bacteria; p__Actinobacteria; c__Actinobacteria; o__Actinomycetales; f__Pseudonocardiaceae; g__Actinomycetospora; s__	0	0.00786349	0	0.0256213	0	0.225463	0.0003934	0	0.0162603	0	0.00229241	0	0.0260016	0.00455419	0	0	0.00883597	0.0014192	0	0.000757828	0	0.0075755	0.0188621	0.00666509	0.17185	0.00956114	0.0249065	0.415976	0.0180628	0.0132892	0.0278622	0.0146295	0.0374185	0.00061314	0.0336797	0.0923195	0.0600846	0.116284	0.0216746	0.027669	0.100169	0.00967713	0.0341671	0.00514469	0.177476	0.00919761	0.00954457	0
ASV346	k__Bacteria; p__Actinobacteria; c__Actinobacteria; o__Actinomycetales; f__Nocardioidaceae; g__; s__	0	0	0	0.00262783	0	0.00350721	0.001967	0.0249134	0.000312698	0.0111128	0.0275089	0.100036	0.00341005	0.0300577	0.0103041	0.0493583	0.0167579	0.0014192	0.00820147	0.000252609	0	0.0159927	0.0125747	0	0.0266246	0.000682939	0.254894	0	0.0638218	0	0.0109026	0.00626979	0.156181	0.00183942	0.00841992	0.0964044	0.00586192	0.161831	0	0.00125768	0.00270726	0	0	0.00128617	0.0104783	0	0.00159076	0
ASV347	k__Bacteria; p__Bacteroidetes; c__Flavobacteriia; o__Flavobacteriales; f__Flavobacteriaceae; g__Flavobacterium; s__	0	0.00786349	0	0	0.432998	0	0.005901	0	0	0.00341933	0	0.00437314	0	0	0	0	0	0	0.502203	0	0	0	0	0	0.000484083	0	0	0	0	0.000664461	0.0012114	0	0	0	0.00841992	0	0.000122123	0	0	0.00251536	0.00203044	0	0	0	0	0	0	0
ASV348	k__Bacteria; p__Actinobacteria; c__Actinobacteria; o__Actinomycetales; f__Nocardioidaceae; g__Aeromicrobium; s__	0	0.000413868	0	0.00131391	0.0045104	0.017035	0.0015736	0	0.0447159	0.0427416	0.366785	0.191325	0.0464619	0.0267179	0	0.0317304	0.0487502	0.00780563	0.00382735	0.00151566	0	0	0.00718555	0	0.00387267	0.00341469	0.0296758	0	0.0726525	0.00199338	0.00847981	0	0	0	0	0.00490192	0	0	0.000541864	0.019494	0.00744496	0.00207367	0.0122651	0.0115756	0.264576	0.0134427	0.0143168	0
ASV349	k__Bacteria; p__Proteobacteria; c__Gammaproteobacteria; o__Pseudomonadales; f__Pseudomonadaceae; g__Pseudomonas; s__	0	0	0	0	0	0	0	0	0	0	0	0	0	0	0	0	0	0	0	0	0	0	0	0	0	0	0	0	0	0	0	0	0	0	0	0	0	0	0	0	0	0	0	0	0	0	0	0
ASV350	k__Bacteria; p__Proteobacteria; c__Alphaproteobacteria; o__Sphingomonadales; f__Sphingomonadaceae; g__Sphingomonas; s__wittichii	0	0	0	0	0	0	0	0	0	0.000854832	0.000327487	0.00218657	0	0	0.00206082	0	0	0	0	0	0	0.00336689	0.00494007	0	0.00145225	0	0.00264962	0.0314882	0.00240837	0	0	0	0	0	0	0	0.0015876	0.389913	0	0	0.00338407	0.000691224	0.00350431	0	0	0	0	0
ASV351	k__Bacteria; p__Bacteroidetes; c__Cytophagia; o__Cytophagales; f__Cytophagaceae; g__Hymenobacter; s__	0	0	0	0	0	0	0	0	0	0	0	0.00163993	0	0	0	0	0.000304689	0	0	0	0	0	0	0	0.00726125	0	0	0	0	0.0684394	0.929145	0	0	0	0	0.000816987	0	0	0	0	0	0	0	0	0	0	0	0
ASV352	k__Bacteria; p__Actinobacteria; c__Actinobacteria; o__Actinomycetales; f__Microbacteriaceae	0.000474473	0	0	0	0.00150347	0.00150309	0.0015736	0	0.000312698	0	0.00261989	0.0404515	0	0.00151806	0	0.0035256	0.0152344	0.00212881	0	0.000505219	0.000274573	0.82573	0	0.00424142	0.005809	0	0.0328553	0.029831	0.084293	0.0139537	0	0.00417986	0.0113882	0.00490512	0	0.00735288	0.00170973	0.0191506	0	0.00062884	0.00203044	0	0.00438039	0.0102894	0.036019	0.00707509	0.00159076	0.00145413
ASV353	k__Bacteria; p__Proteobacteria; c__Gammaproteobacteria; o__Enterobacteriales; f__Enterobacteriaceae	0	0	0	0	0	0	0	0	0	0	0	0	0	0	0	0	0	0	0	0	0	0.0513451	0	0	0	0	0	0	0	0	0	0	0	0	0	0	0	0	0	0.00188652	0.000676814	0	0	0	0.00130978	0.00283004	0	0
ASV354	k__Bacteria; p__Proteobacteria; c__Alphaproteobacteria; o__Rhizobiales; f__Rhizobiaceae; g__Agrobacterium; s__	0.00569368	0.000827736	0	0	0.00501155	0	0.0003934	0	0.00156349	0	0.00425733	0	0	0.0598117	0.000686941	0	0.00670315	0.00390281	0.000820147	0.00126305	0.000823719	0.00126258	0.0202094	0.00666509	0	0	0.000529925	0.00165728	0	0.000664461	0	0	0	0	0.00168398	0.00490192	0	0	0	0.0295555	0.182063	0.00898591	0.529152	0	0.00654892	0.00849011	0.00238614	0.0123601
ASV355	k__Bacteria; p__Proteobacteria; c__Alphaproteobacteria; o__Sphingomonadales; f__Sphingomonadaceae; g__Sphingomonas; s__	0	0.031454	0	0.0137961	0.00200462	0.0120247	0.0003934	0.00124567	0	0.00683866	0.0749944	0.00601306	0	0.00546503	0.00034347	0	0.00853128	0.0014192	0.00109353	0.000505219	0	0.00252517	0	0	0.00726125	0.00204882	0.121883	0.415976	0.215549	0.00930245	0.00686461	0.00104496	0	0.00183942	0	0.0130718	0.0211273	0.0345055	0.000541864	0.00188652	0.00541451	0	0.000876079	0.00128617	0.0412582	0.0219328	0.00318152	0.0116331
ASV356	k__Bacteria; p__Actinobacteria; c__Actinobacteria; o__Actinomycetales; f__Nocardioidaceae; g__; s__	0	0.000413868	0	0.0630679	0	0.0190391	0.00826141	0	0.117262	0.115402	0.135252	0.0623172	0.122335	0.00182168	0.000686941	0	0.249845	0.00283841	0.015036	0	0	0.00336689	0	0	0.0121021	0.0129758	0.000529925	0.0729201	0.00722511	0.00730907	0.00767221	0	0.0357916	0	0.00168398	0.00163397	0.00915924	0	0	0.0874087	0.0392552	0.00207367	0.00350431	0	0.0877555	0.00283004	0.00079538	0
ASV357	k__Bacteria; p__Actinobacteria; c__Actinobacteria; o__Actinomycetales; f__Microbacteriaceae; g__; s__	0	0	0	0	0	0.00400824	0	0.0722489	0.00437778	0	0.024889	0.0787165	0	0.0361299	0.0243864	0	0.00396095	0	0	0.000505219	0	0.000841723	0.000449097	0.00121183	0.18492	0	0.0286159	0	0.0168586	0.00132892	0	0.0323939	0.107375	0.00674454	0.0740953	0.183822	0.00915924	0.178566	0.00108373	0.00251536	0.00812177	0.000691224	0.00788471	0.00257235	0.00327446	0.000707509	0.00159076	0
ASV358	k__Bacteria; p__Proteobacteria; c__Alphaproteobacteria; o__Rhizobiales; f__Rhizobiaceae; g__Agrobacterium; s__	0	0	0	0	0	0	0	0	0	0	0	0	0	0	0	0	0	0	0	0	0	0	0	0	0	0	0	0	0	0	0	0	0	0	0	0	0	0	0	0.00251536	0.00541451	0.00345612	0.00525647	0	0	0	0	0
ASV359	k__Bacteria; p__Actinobacteria; c__Actinobacteria; o__Actinomycetales; f__Microbacteriaceae; g__; s__	0.000474473	0	0	0	0	0.0145299	0	0.0510725	0.00156349	0	0.0163743	0.00163993	0	0.0601153	0.0206082	0	0.00182813	0.000709602	0.00109353	0.000505219	0.00164744	0.0147301	0	0	0.138932	0.00341469	0.0291459	0	0.0180628	0.00730907	0	0.0282141	0.161062	0	0.102723	0.220586	0	0.174426	0.00108373	0.011948	0.0250421	0.00414734	0.00613255	0.00900322	0.0275055	0.00424505	0.00159076	0
ASV360	k__Bacteria; p__Bacteroidetes; c__Cytophagia; o__Cytophagales; f__Cytophagaceae; g__Hymenobacter; s__	0	0	0	0	0	0	0	2.02795	0	0	0.000327487	0.193511	0	0	0	0	0	0	0	0	0	0	0	0	0	0	0	0	0	0	0	0	0	0	0	0	0	0	0	0	0	0	0	0	0	0	0	0
ASV361	k__Bacteria; p__Gemmatimonadetes; c__Gemm-3; o__; f__; g__; s__	0	0	0	0	0	0	0	0	0.229208	0	0.000327487	0	0	0	0	0	0	0	0	0	0	0	0	0	0	0	0	0	0	0.00531569	0	0	0	0	0.818416	1.40113	0	0	0	0	0	0	0	0	0	0	0	0
ASV362	k__Bacteria; p__Proteobacteria; c__Alphaproteobacteria; o__Rhodospirillales; f__Acetobacteraceae; g__; s__	0	0.00289708	0	0.564326	0.00100231	0.0561153	0.001967	0.0274048	0.0450286	0	0.0258714	0.0191325	0.00639383	0.00151806	0	0.0564095	0.00457033	0	0	0	0	0.000841723	0	0	0.0479243	0	0.0121883	0.0116009	0.0176614	0	0.0012114	0	0	0	0.0252598	0	0.00537342	0.103517	0.0130047	0	0	0	0	0	0.00130978	0	0	0
ASV363	k__Bacteria; p__Bacteroidetes; c__Sphingobacteriia; o__Sphingobacteriales; f__Sphingobacteriaceae; g__Pedobacter; s__	0	0	0.00526454	0.105113	0.00350809	0.0571174	0.0102284	0	0.00969365	0.00427416	0.0291463	0.00765299	0.00255753	0.00364335	0.00858676	0.17628	0.0639846	0.0833783	0.00847485	0.00328392	0	0.00126258	0.00359278	0.000605917	0	0.00819527	0.0153678	0.270136	0.108377	0.0292363	0.220475	0	0.0406722	0.0061314	0	0.0522872	0.00195397	0	0.0167978	0.0220094	0.0189508	0.0117508	0.00350431	0	0.00523913	0.0134427	0.00636304	0.0610736
ASV364	k__Bacteria; p__Proteobacteria; c__Deltaproteobacteria; o__Myxococcales; f__Cystobacterineae; g__; s__	0	0	0	0	0	0	0	0	0	0	0	0	0	0	0.00034347	0	0	0	0	0	0	0	0.0211076	0	0.000484083	0	0	0	0	0	0	0	0	0	2.73311	0.0114378	0	0	0	0	0	0	0	0	0	0	0	0
ASV365	k__Bacteria; p__Actinobacteria; c__Acidimicrobiia; o__Acidimicrobiales; f__; g__; s__	0	0	0	0	0	0	0.0003934	0	0.000312698	0	0.000327487	0	0.164108	0	0	0	0.0027422	0	0	0	0	0	0	0	0.00484083	0.00273176	0.000529925	0	0	0	0	0	0	0	0	0	0	0	0	0.349006	1.20947	0.00760346	0.11389	0	0.00130978	0	0	0
ASV366	k__Bacteria; p__Firmicutes; c__Bacilli; o__Lactobacillales; f__Streptococcaceae; g__Streptococcus	0	0.00372481	1.98649	0	0.00601386	0.00250515	0.0003934	0	0	0.030774	0	0.00765299	0.000426256	0.000910838	0.00240429	0.638133	0	0.0014192	0	0	0.000549146	0.00378775	0	0.00302959	0.00774533	0.00341469	0.00476932	0.0546901	0.00160558	0.000664461	0.0601663	0.0198543	0.0130151	0	0.00168398	0.0212417	0.00537342	0.0479627	0.0075861	0.00377304	0	0	0.000876079	0	0	0	0	0
ASV367	k__Bacteria; p__Proteobacteria; c__Gammaproteobacteria; o__Enterobacteriales; f__Enterobacteriaceae	0	0	0	0.0269352	0	0	0	0	0	0	0	0	0.184569	0	0	0	0	0	0	0	0	0.15656	0	0	0	0	0	0	0	0	0	0	0	0	0	0	0	0	0	0	0	0	0	0	1.14541	0	0	0
ASV368	k__Bacteria; p__Proteobacteria; c__Betaproteobacteria; o__Burkholderiales; f__Comamonadaceae	0	0.00620802	0	0.0492718	0.14333	0.00050103	0.0003934	0	0.0272048	0.00341933	0.299323	0.00546642	0.0409205	0.000303613	0.0034347	0.0105768	0.000609377	0.0152565	0.00437412	0	0	0.135517	0.0273949	0	0.0029045	0	0.00741895	0.00994365	0.0252879	0.00199338	0.0157482	0.00522482	0.00976134	0	0	0.00816987	0.00573979	0.0448572	0.00433492	0.00188652	0.000676814	0	0	0	0.0497718	0.0474031	0	0.000727067
ASV369	k__Bacteria; p__Actinobacteria; c__Actinobacteria; o__Actinomycetales; f__Promicromonosporaceae; g__Promicromonospora; s__	0	0	0	0	0	0	0	0	0	0	0	0	0	0	0.00034347	0	0	0	0	0	0	0	0	0	0	0	0	0	0	0	0	0	0	0	0	0	0	0	0	0.00062884	0.0284262	0	0	0	0	0	0	0
ASV370	k__Bacteria; p__Proteobacteria; c__Alphaproteobacteria; o__Rhodospirillales; f__Acetobacteraceae; g__; s__	0	0.0128299	0	0.0243074	0.0851964	0.103212	0.0031472	0	0.0578492	0.00170966	0.0137544	0.00546642	0	0.00212529	0.00171735	0	0.0786096	0.00283841	0.00738132	0.00202088	0.0917073	0.00673378	0.00134729	0.00121183	0.0198474	0.00204882	0.0121883	0	0.0598079	0.017276	0.0169596	0	0.0113882	0	0	0.00816987	0.00549555	0.0115594	0.00487678	0.0031442	0	0	0.00262824	0	0.0956142	0.0106126	0.00556766	0.0269015
ASV371	k__Bacteria; p__Proteobacteria; c__Alphaproteobacteria; o__Rhizobiales; f__Rhizobiaceae; g__Agrobacterium; s__	0.000948947	0	0	0	0	0	0	0	0	0	0.000654973	0	0	0	0	0	0	0	0	0	0	0	0	0	0	0	0	0	0	0	0	0	0	0	0	0	0	0	0	0.00817492	0.058206	0	0.42227	0	0	0	0	0
ASV372	k__Bacteria; p__Proteobacteria; c__Alphaproteobacteria; o__Sphingomonadales; f__Sphingomonadaceae; g__Sphingobium; s__	0	0.000827736	0	0	0	0	0	0	0	0	0	0	0	0	0	0	0	0	0	0	0	0	0	0	0	0	0	0	0	0	0	0	0	0	0	0	0.000488493	0	0	0.301214	0.0175972	0	0.00262824	0	0	0	0	0
ASV373	k__Bacteria; p__Actinobacteria; c__Actinobacteria; o__Actinomycetales; f__Mycobacteriaceae; g__Mycobacterium; s__	0	0	0	0	0	0.00250515	0	0	0	0.0547093	0.00360235	0.00109328	0.171355	0	0	0	0	0	0	0	0	0	0	0	0	0	0	0	0	0	0	0	0	0	0	0	0	0	0	1.0269	0.252452	0.0359436	0.0254063	0	0	0	0	0
ASV374	k__Bacteria; p__Actinobacteria; c__Actinobacteria; o__Actinomycetales; f__Dermabacteraceae	0	0	0	0	0	0	0	0	0	0	0	0	0	0	0	0	0	0	0	0	0	0	0	0	0	0	0	0	0	0	0	0	0	0	0	0	0	0	0	0	0	0	0	0	0	0	0	0
ASV375	k__Bacteria; p__Proteobacteria; c__Alphaproteobacteria; o__Sphingomonadales; f__Sphingomonadaceae; g__Sphingomonas; s__	0	0	0	0.0394174	0	0.00050103	0	0	0.384619	0.12908	0.0343861	0.00109328	0.150042	0.000303613	0.00034347	0	0.00396095	0	0	0	0	0.000420861	0	0	0.000968167	0	0	0	0.000401395	0.000664461	0	0	0.00162689	0	0.00168398	0.00408493	0	0.000517583	0	0.00062884	0.00203044	0	0	0	0.00130978	0.000707509	0	0
ASV376	k__Bacteria; p__Proteobacteria; c__Gammaproteobacteria; o__Enterobacteriales; f__Enterobacteriaceae	0	0	0	0	0	0	0	0	0	0	0	0	0	0	0	0	0	0	0	0	0	0	0	0	0	0	0	0	0	0	0	0	0	0	0	0	0	0	0	0	0.000676814	0	0	0	0	0	0	0
ASV377	k__Bacteria; p__Proteobacteria; c__Gammaproteobacteria; o__Enterobacteriales; f__Enterobacteriaceae	0	0.000413868	0	0	0	0	0	0	0	0	0	0	0	0	0	0	0	0.000354801	0	0	0	0	0	0	0	0	0	0	0	0	0	0	0	0	0	0	0	0	0	0	0	0	0	0	0	0	0	0
ASV378	k__Bacteria; p__Actinobacteria; c__Actinobacteria; o__Actinomycetales	0	0	0	0	0	0	0.0011802	0	0	0	0	0	0	0	0	0	0	0	0	0	0	0	0	0	0.472465	0.000682939	0.0434538	0	0	0.00465122	0	0.16197	0.196854	0	0.0269437	0.399507	0	0.0113868	0	0	0.0155667	0	0.00175216	0	0	0	0	0
ASV379	k__Bacteria; p__Firmicutes; c__Bacilli; o__Bacillales; f__Paenibacillaceae; g__; s__	0	0	0	0	0	0	0	0	0	0	0	0	0	0	0	0	0	0	0	0	0	0	0	0	0	0	0	0	0	0.0186049	0.000403801	0	0.00650756	0	0	0	0.31862	0	0	0	0	0	0	0	0	0	0	0
ASV380	k__Bacteria; p__Proteobacteria; c__Gammaproteobacteria; o__Enterobacteriales; f__Enterobacteriaceae	0	0	0	0	0	0	0	0	0	0	0	0	0	0	0	0	0	0	0	0	0	0	0	0	0	0	0	0	0	0	0	0	0	0	0	0	0	0	0	0	0	0	0	0	0	0	0	0
ASV381	k__Bacteria; p__Bacteroidetes; c__Flavobacteriia; o__Flavobacteriales; f__Flavobacteriaceae; g__Flavobacterium; s__	0	0.000413868	0	0.00722653	0.0280647	0	0	0	0.102565	0	0.00523979	0	0.00724635	0.000303613	0.0212952	0	0.00853128	0.0989895	0	0	0.201262	0.00336689	0.00314368	0.0321136	0	0.000682939	0.000529925	0	0.0541884	0	0	0	0.180585	0	0	0	0	0	0	0.0125768	0	0	0	0	0	0	0	0
ASV382	k__Bacteria; p__Actinobacteria; c__Actinobacteria; o__Actinomycetales; f__Microbacteriaceae; g__Salinibacterium; s__	0	0.000413868	0	0.0091974	0.00400924	0.0531091	0.001967	0	0.00250159	0	0.024889	0.00109328	0.0136402	0	0.00137388	0	0.0615471	0.00993443	0	0	0	0	0	0.00302959	0.0716443	0	0.00529925	0	0.0104363	0.451833	0.00928741	0.088822	0.139912	0.00981023	0.0538875	0.0171567	0.000488493	0	0.00108373	0.332656	0.125211	0.105066	0.0122651	0.00128617	0.0589403	0.00283004	0.00079538	0.000727067
ASV383	k__Bacteria; p__Actinobacteria; c__Actinobacteria; o__Actinomycetales; f__Nocardioidaceae	0	0.000413868	0	0.0551844	0	0.0155319	0.00629441	0	0.0168857	0.015387	0.0681172	0.0180392	0.00809886	0	0.00171735	0	0.0664221	0.0365445	0.0270649	0.000252609	0.000274573	0	0	0	0.333533	0.00614645	0.0286159	0	0.0586037	0.00265784	0.000807601	0	0.0943596	0	0.0134719	0.00163397	0.00915924	0.018978	0	0.00565956	0.00270726	0	0.00175216	0.00900322	0.117881	0.00495256	0.00079538	0
ASV384	k__Bacteria; p__Actinobacteria; c__Actinobacteria; o__Actinomycetales; f__Streptomycetaceae; g__Streptomyces; s__	0	0	0	0	0	0.00100206	0	0	0	0	0	0.0109328	0	0	0	0	0	0	0	0.318035	0	0	0	0.00181775	0.00145225	0	0	0	0	0	0.0012114	0	0.0260302	0	0.0757793	0.00571891	0	0	0.00216746	0	0.00338407	0	0	0	0	0	0	0
ASV385	k__Bacteria; p__Proteobacteria; c__Alphaproteobacteria; o__Sphingomonadales; f__Sphingomonadaceae; g__Sphingomonas; s__	0	0.000827736	0	0.0170809	0.00100231	0.0485999	0.00826141	0	0	0	0.281311	0.0038265	0.0196078	0	0	0	0.252891	0	0	0	0	0	0	0	0.000484083	0	0	0	0	0	0.000403801	0	0	0	0	0	0	0.000172528	0	0.0735743	0.0419625	0.000691224	0.00438039	0	0.0157174	0	0	0
ASV386	k__Bacteria; p__Firmicutes; c__Bacilli; o__Bacillales; f__Bacillaceae; g__Bacillus	0	0	0	0	0.00300693	0	0.0011802	0	0	0	0	0	0	0	0	0	0.000914066	0.0010644	0	0	0	0	0.00538917	0	0.0319495	0	0.00317955	0	0.00280977	0.944863	0	0.0626979	0.00325378	0	0	0.0245096	0.00232034	0.00258792	0.000541864	0	0	0	0	0	0	0	0	0
ASV387	k__Bacteria; p__FBP; c__; o__; f__; g__; s__	0	0.000827736	0	0	0.0250578	0.0215443	0.00786801	0.0423528	0.00813016	0.0170966	0.180118	0	0.0797098	0	0	0	0.215415	0	0	0	0	0.0239891	0	0	0.0121021	0.00614645	0.0021197	0.0149155	0.00682372	0	0	0.0794173	0.0911058	0	0	0	0.00341945	0.0329528	0.00108373	0	0.000676814	0	0	0	0	0	0	0
ASV388	k__Bacteria; p__Bacteroidetes; c__Cytophagia; o__Cytophagales; f__Cytophagaceae; g__Dyadobacter; s__	0	0.000827736	0	0.782436	0.0385889	0.0120247	0	0.098408	0.0290809	0.0025645	0.0111345	0.00819963	0	0.0136626	0	0.557044	0.00822659	0.00816043	0.0215972	0	0.000274573	0.0328272	0	0	0.0372744	0	0.0042394	0.0447464	0.0297032	0	0	0	0	0	0.00841992	0	0	0.0270869	0.00270932	0.00503072	0.00135363	0	0	0	0	0.00212253	0	0
ASV389	k__Bacteria; p__Bacteroidetes; c__Cytophagia; o__Cytophagales; f__Cytophagaceae; g__Dyadobacter; s__	0	0	0	0.0538705	0	0.161332	0.0003934	0	0.0722333	0.0145322	0.000654973	0.00273321	0.0609546	0	0.0113345	0	0.0222423	0	0.0295253	0	0	0.00168345	0	0	0.000484083	0.359226	0.00105985	0	0.0433507	0.00465122	0.0032304	0	0	0	0	0	0	0	0	0.268515	0.0676814	0.00345612	0.0105129	0	0.00654892	0.00919761	0	0.0043624
ASV390	k__Bacteria; p__Proteobacteria; c__Alphaproteobacteria; o__Rhodospirillales; f__Acetobacteraceae	0	0.00538028	0	0.00131391	0.01303	0.0195402	0.000786801	0.079723	0.00281429	0.00769349	0.0383159	0.0240523	0.00426256	0.0106264	0.00034347	0.0246792	0.00121875	0	0.00246044	0	0.00109829	0.000420861	0	0	0.0779374	0.010927	0.0328553	0.102751	0.0513786	0.00132892	0.0016152	0	0.0650756	0.00183942	0.163346	0.121731	0.0119681	0.084021	0.0108373	0.00377304	0.0345175	0.00138245	0.00438039	0	0	0.00566007	0.00715842	0.00145413
ASV391	k__Bacteria; p__Proteobacteria; c__Gammaproteobacteria; o__Enterobacteriales; f__Enterobacteriaceae	0	0	0	0	0	0	0	0	0	0	0	0	0	0	0	0	0	0	0	0	0	0.0054712	0	0	0	0	0	0	0	0	0	0	0	0	0	0	0	0	0	0.00062884	0	0	0	0	0.00589403	0.00283004	0	0
ASV392	k__Bacteria; p__Proteobacteria; c__Alphaproteobacteria; o__Rhodospirillales; f__Acetobacteraceae; g__; s__	0	0	0	0	0.000501155	0.0240494	0	0	0	0.00683866	0.0563277	0	0	0	0	0	0	0	0	0	0	0	0.00449097	0.00121183	0.0600263	0.00204882	0.0927368	0.0132582	0.0284991	0.0126248	0.0117102	0	0.0130151	0	0	0.0204247	0.00293096	0.185467	0	0	0	0	0	0	0.00392935	0	0	0
ASV393	k__Bacteria; p__Bacteroidetes; c__Cytophagia; o__Cytophagales; f__Cytophagaceae; g__Hymenobacter; s__	0	0	0	0.00131391	0	0	0	0.6764	0.00469048	0.030774	0.0736845	0.0716101	0	0	0.00171735	0	0.00213282	0.014192	0	0.00176827	0	0.00420861	0	0	0.100205	0	0	0.0745774	0.000401395	0	0.0016152	0	0	0	0	0	0.000488493	0.101101	0.00650237	0	0	0	0	0	0.00327446	0	0	0
ASV394	k__Bacteria; p__Actinobacteria; c__Actinobacteria; o__Actinomycetales; f__Streptomycetaceae; g__Streptomyces	0	0.000413868	0.0035097	0	0	0	0.0011802	0	0	0	0	0	0.644072	0	0	0	0	0	0	0	0	0	0	0	0	0	0	0	0	0	0	0	0	0	0	0	0	0	0	0.00125768	0.00812177	0.000691224	0	0	0	0	0.00079538	0
ASV395	k__Bacteria; p__Actinobacteria; c__Actinobacteria; o__Actinomycetales; f__Mycobacteriaceae; g__Mycobacterium; s__	0	0	0	0	0	0.0205422	0	0	0.000625397	0	0.00458481	0.000546642	0.625317	0	0	0	0.00121875	0	0	0	0	0	0	0	0	0	0	0	0.000401395	0.00132892	0	0	0	0	0.0269437	0	0	0	0.00216746	0.00251536	0.010829	0.00483856	0.000876079	0	0	0	0	0
ASV396	k__Bacteria; p__Proteobacteria; c__Alphaproteobacteria; o__Rhodospirillales; f__Acetobacteraceae	0	0	0	0	0.00701617	0	0.0023604	0	0.0641032	0.183789	0.228586	0.00163993	0.000426256	0	0	0	0.0965863	0	0.000273382	0	0	0	0	0	0	0	0	0	0	0	0	0	0	0	0	0	0	0	0	0.0125768	0.0203044	0.077417	0.00876079	0	0	0	0	0
ASV397	k__Bacteria; p__Actinobacteria; c__Actinobacteria; o__Actinomycetales; f__Thermomonosporaceae; g__Actinoallomurus	0	0	0	0	0	0	0	0	0	0	0	0	0	0	0	0	0	0	0	0	0	0	0	0	0	0	0	0	0	0	0	0	0	0	0	0	0	0	0	0	0.00135363	0	0	0	0	0	0	0
ASV398	k__Bacteria; p__Actinobacteria; c__Actinobacteria; o__Actinomycetales; f__Kineosporiaceae; g__Kineococcus; s__	0	0	0	0.0926309	0.00601386	0.0215443	0.0027538	0	0.00187619	0.0179515	0.0697546	0.383196	0	0.00607225	0	0.225638	0.0484455	0.0113536	0.00109353	0.00176827	0	0.012205	0	0	0.111823	0	0.00317955	0.227047	0.0289005	0.0166115	0.0153444	0.0104496	0	0	0	0.0179737	0	0.00172528	0.00108373	0.00125768	0.0324871	0	0.00175216	0.0102894	0.214804	0.00707509	0.0039769	0.00145413
ASV399	k__Bacteria; p__Actinobacteria; c__Actinobacteria; o__Actinomycetales; f__Pseudonocardiaceae; g__Actinomycetospora; s__	0	0	0	0	0	0	0	0	0	0	0.145077	0	0	0.00121445	0	0	0	0	0	0	0	0	0	0.00484734	0.0658353	0.164588	0.0911471	0.0928074	0.288603	0.000664461	0.000403801	0.13898	0.0162689	0.00061314	0.00505195	0.0302285	0.0261344	0	0	0	0	0.00414734	0.00262824	0	0	0	0.00079538	0
ASV400	k__Bacteria; p__Proteobacteria; c__Alphaproteobacteria; o__Sphingomonadales; f__Sphingomonadaceae; g__Sphingomonas	0	0.00165547	0	0	0.00350809	0	0.0003934	0	0	0	0.00261989	0	0	0.00182168	0.00103041	0	0.00304689	0.000354801	0.00191368	0.000505219	0	0	0	0.00121183	0.124894	0.00682939	0.0948565	0.01823	0.114398	0.00465122	0.0492637	0.0386637	0.14642	0.00061314	0.00336797	0.0187907	0.00219822	0.105587	0	0.00062884	0.00135363	0	0.000876079	0	0.00392935	0.0120276	0.00079538	0.00290827
ASV401	k__Bacteria; p__Proteobacteria; c__Alphaproteobacteria; o__Caulobacterales; f__Caulobacteraceae	0	0	0	0.224022	0	0.0215443	0.0011802	0.011211	0.0347095	0.00683866	0.219089	0.00273321	0.0434781	0	0	0	0.0304689	0	0.00519427	0	0	0.00420861	0	0	0.000484083	0.00204882	0	0	0	0	0	0	0	0	0	0	0	0	0	0.229527	0.0717423	0.00207367	0.00175216	0	0.0406033	0	0	0
ASV402	k__Bacteria; p__Proteobacteria; c__Betaproteobacteria; o__Burkholderiales; f__Oxalobacteraceae; g__Janthinobacterium; s__	0	0	0	0.00985435	0.00651502	0.0876802	0.0003934	0	0	0	0.00753219	0.0191325	0	0.000607225	0	0	0.00426564	0.0131276	0	0	0	0	0.00359278	0	0.545562	0	0.00582917	0.0066291	0.0509772	0.00132892	0.0145368	0.0156745	0.014642	0	0.0454676	0.00326795	0	0.00327803	0	0	0	0	0	0.00257235	0	0	0	0
ASV403	k__Bacteria; p__Proteobacteria; c__Betaproteobacteria; o__Burkholderiales; f__Comamonadaceae	0	0.000413868	0	0.00854044	0.00501155	0.0220453	0.0003934	0.0784773	0.00562857	0.0940316	0.0828541	0.0322519	0	0.0649731	0.00137388	0.017628	0.00182813	0.00390281	0.000546765	0.000505219	0	0.0193596	0.00943104	0.000605917	0.0130703	0	0.0259663	0.0116009	0.0188656	0.00132892	0.000807601	0.0125396	0.0406722	0	0.0134719	0.0277776	0.00500705	0.175288	0	0.00062884	0	0	0	0	0.00261957	0.000707509	0	0
ASV404	k__Bacteria; p__Proteobacteria; c__Gammaproteobacteria; o__Pseudomonadales; f__Pseudomonadaceae; g__Pseudomonas	0	0	0.656313	0	0.0145335	0.0105216	0.003934	0	0.00813016	0.536835	0.0108071	0.0426381	0.0409205	0.0197348	0.00103041	0.694542	0.00609377	0.0010644	0.0147626	0.00151566	0.00219658	0.0147301	0.00943104	0	0	0	0	0	0	0	0	0	0	0.00061314	0	0	0	0	0	0	0	0	0	0	0	0	0	0
ASV405	k__Bacteria; p__Actinobacteria; c__Actinobacteria; o__Actinomycetales; f__Microbacteriaceae; g__; s__	0	0	0	0	0	0.00300618	0	0.234186	0.00343968	0	0.036351	0.0240523	0	0	0.00206082	0.0105768	0.000304689	0.0010644	0	0.000252609	0	0.0105215	0.000449097	0	0.549435	0	0.0105985	0.0265164	0.0208726	0	0	0.00835972	0	0.00367884	0.0976711	0.0147058	0	0	0	0.00188652	0.0101522	0	0	0	0.00458424	0.00141502	0	0
ASV406	k__Bacteria; p__Proteobacteria; c__Gammaproteobacteria; o__Enterobacteriales; f__Enterobacteriaceae; g__Erwinia; s__	0	0	0	0.00262783	0	0	0	0	0	0	0	0	0	0.420504	0.0504901	0.0035256	0.00121875	0.0127728	0.00164029	0	0	0	0.00134729	0.106641	0	0	0	0	0	0.00398676	0	0	0	0.129372	0	0.000816987	0	0	0	0	0	0	0	0.00128617	0.00130978	0.00849011	0	0.0065436
ASV407	k__Bacteria; p__Proteobacteria; c__Alphaproteobacteria; o__Sphingomonadales; f__Sphingomonadaceae; g__Sphingomonas; s__	0	0.00248321	0	0.0729222	0	0.0190391	0.000786801	0	0	0	0.149006	0.015306	0.000852511	0	0	0.0951911	0.0115782	0.00745082	0.000546765	0.000252609	0	0.00210431	0	0	0.0029045	0.00273176	0.0264962	0.0165728	0.053787	0.00531569	0.00444181	0.00417986	0	0	0.00168398	0.00735288	0.00806013	0.127671	0.00162559	0.00251536	0	0	0	0.00128617	0.00327446	0.0198102	0.00079538	0
ASV408	k__Bacteria; p__Proteobacteria; c__Alphaproteobacteria; o__Rhizobiales; f__Bradyrhizobiaceae; g__Bradyrhizobium; s__	0.00142342	0	0.00175485	0	0	0.00050103	0	0	0	0	0	0	0	0	0	0	0.000304689	0	0	0	0	0	0	0.02969	0.00822942	0.021854	0.0339152	0.430892	0.0317102	0.0239206	0.0456295	0.190184	0.182212	0.0141022	0.188606	0.121731	0.0323627	0.0163901	0.0184234	0.00062884	0.00270726	0	0	0	0	0	0	0
ASV409	k__Bacteria; p__Proteobacteria; c__Betaproteobacteria; o__Burkholderiales; f__Oxalobacteraceae	0.000474473	0	0	0.000656957	0	0.0350721	0.0015736	0	0	0	0	0.0120261	0.000426256	0	0	0	0.0319923	0.312935	0	0	0	0.422545	0	0	0	0.00682939	0.00529925	0	0	0	0	0.00835972	0.00813445	0	0	0.000816987	0	0	0	0	0.000676814	0	0	0	0	0	0	0
ASV410	k__Bacteria; p__Actinobacteria; c__Actinobacteria; o__Actinomycetales; f__Micromonosporaceae	0	0	0	1.09843	0	0.0155319	0	0	0.00218889	0	0.00196492	0.0125728	0.0174765	0	0	0	0	0	0	0	0	0	0	0	0.000484083	0	0	0.0149155	0	0	0	0	0	0	0	0	0	0	0	0.035215	0.0690351	0.00276489	0.00876079	0	0.00327446	0.00141502	0	0
ASV411	k__Bacteria; p__Actinobacteria; c__Actinobacteria; o__Actinomycetales; f__Mycobacteriaceae; g__Mycobacterium; s__	0	0	0	0.0860613	0	0.00450927	0	0	0.000938095	0	0.499417	0	0.016624	0	0	0	0.00365626	0	0	0	0	0	0	0.0036355	0	0.00136588	0	0	0	0	0	0	0	0	0	0	0	0	0	0.0150922	0.0460234	0.143083	0.00788471	0	0	0	0	0
ASV412	k__Bacteria; p__Actinobacteria; c__Actinobacteria; o__Actinomycetales; f__Microbacteriaceae; g__Salinibacterium; s__	0	0	0	0.00394174	0.0135312	0.0100206	0	0	0	0.00940316	0.00163743	0.104409	0	0.00121445	0	0	0.00457033	0.165692	0	0.00353653	0.000823719	0.202434	0.0103292	0.0121183	0.00387267	0	0.0238466	0.120981	0.0385339	0.0584725	0.0125178	0.00731475	0	0	0.00336797	0.0228756	0.00537342	0.00465825	0.00162559	0.00125768	0	0.00207367	0	0	0.0130978	0.00424505	0.00318152	0.000727067
ASV413	k__Bacteria; p__Proteobacteria; c__Gammaproteobacteria; o__Pseudomonadales; f__Pseudomonadaceae; g__Pseudomonas	0.926172	0	0	0	0.00651502	0.00050103	0.0051142	0	0.000938095	0	0.000327487	0	0	0.000303613	0	0	0.149602	0.0262553	0	0.0199561	0.0030203	0.00210431	0	0.00121183	0	0	0	0	0.000401395	0.00996691	0	0	0	0	0	0.000816987	0.000122123	0	0	0	0	0.00138245	0	0.00257235	0.000654892	0.00424505	0	0
ASV414	k__Bacteria; p__Proteobacteria; c__Gammaproteobacteria; o__Enterobacteriales; f__Enterobacteriaceae	0	0	0	0	0.000501155	0	0.0003934	0	0	0	0.00098246	0	0	0	0	0	0.000304689	0	0.000273382	0	0	0	0.00134729	0.00121183	0	0	0	0	0.000401395	0	0	0.00104496	0	0.00061314	0	0	0	0	0	0	0	0	0	0	0	0.000707509	0.00079538	0
ASV415	k__Bacteria; p__Actinobacteria; c__Actinobacteria; o__Actinomycetales; f__Geodermatophilaceae; g__; s__	0	0	0	0	0	0.580192	0.0003934	0	0	0	0	0	0.00341005	0	0	0	0.000304689	0	0	0	0	0	0	0	0.0169429	0.00273176	0	0.0497183	0	0.00265784	0.00484561	0	0	0.00245256	0	0.0490192	0.00451856	0.0267418	0	0.00062884	0.00609133	0	0	0	0.0229212	0.000707509	0.0079538	0
ASV416	k__Bacteria; p__Bacteroidetes; c__Flavobacteriia; o__Flavobacteriales; f__Flavobacteriaceae; g__Flavobacterium; s__	0	0	0	0.00262783	0	0.129266	0	0	0.418078	0	0.00229241	0	0	0	0	0	0	0	0	0	0	0	0	0	0	0	0	0	0	0.00132892	0.000807601	0	0	0	0	0	0	0	0	0.0113191	0.036548	0	0	0	0	0	0	0
ASV417	k__Bacteria; p__Proteobacteria; c__Gammaproteobacteria; o__Enterobacteriales; f__Enterobacteriaceae	0	0	0	0	0	0	0	0	0	0	0.00163743	0	0	0	0	0	0	0	0	0	0	0	0.000898194	0	0	0	0	0	0	0	0	0	0	0	0	0	0	0	0	0	0	0	0	0	0	0	0	0
ASV418	k__Bacteria; p__Actinobacteria; c__Actinobacteria; o__Actinomycetales; f__Nocardioidaceae; g__; s__	0	0	0	0	0	0	0	0	0	0.0213708	0.00130995	0	0	0	0	0	0	0.0010644	0	0	0	0.00126258	0	0	0.478758	0	0.0498129	0	0.0168586	0.00132892	0.010095	0	0	0	0	0.0318625	0	0.111798	0	0.00125768	0	0	0	0	0	0	0	0
ASV419	k__Bacteria; p__Proteobacteria; c__Alphaproteobacteria; o__Sphingomonadales; f__Sphingomonadaceae; g__Sphingomonas; s__	0	0.000827736	0	0.203	0.0105243	0.0250515	0	0	0	0.0145322	0.0098246	0.0125728	0.00170502	0	0	0	0.000304689	0.00248361	0.00300721	0.000252609	0	0.000420861	0.00134729	0	0.00435675	0	0.0503429	0.0364601	0.185043	0.00265784	0.02019	0.00104496	0	0	0	0.0114378	0.00476281	0.0244989	0.00216746	0.00440188	0.0115058	0	0	0.00385852	0.00916848	0.0622608	0.0580628	0.0021812
ASV420	k__Bacteria; p__Actinobacteria; c__Actinobacteria; o__Actinomycetales; f__Nocardioidaceae; g__; s__	0	0	0.00175485	0.207598	0.00400924	0.0826699	0.005901	0	0.0250159	0.145322	0	0	0	0	0	0	0.193173	0	0	0	0	0.00168345	0	0	0.00145225	0	0	0	0.00361256	0	0	0.261241	0	0	0	0	0	0	0	0.0282978	0.0243653	0	0	0	0.000654892	0	0	0
ASV421	k__Bacteria; p__Bacteroidetes; c__Sphingobacteriia; o__Sphingobacteriales; f__Sphingobacteriaceae; g__Pedobacter; s__	0	0.000413868	0	0.0216796	0.0215497	0.00350721	0.00826141	0	0.0856794	0	0.118223	0.00765299	0.0242966	0	0.00103041	0	0.270868	0	0	0	0	0	0	0	0	0	0	0	0	0	0	0	0	0	0	0	0	0	0	0	0	0	0	0	0	0	0	0
ASV422	k__Bacteria; p__Proteobacteria; c__Alphaproteobacteria; o__Sphingomonadales; f__Sphingomonadaceae; g__Sphingobium; s__	0	0	0	0	0	0	0	0	0	0	0	0	0	0	0	0	0	0	0	0	0	0	0	0	0	0	0	0	0	0.00531569	0	0	0	0	0	1.10457	0.00036637	0	0	0.00188652	0.00203044	0.000691224	0.000876079	0	0	0	0	0
ASV423	k__Bacteria; p__Actinobacteria; c__Actinobacteria; o__Actinomycetales; f__Nakamurellaceae; g__; s__	0.000948947	0.00744962	0	0.0216796	0.00250578	0.0365752	0	0	0	0	0.341241	0	0.0208865	0	0.00103041	0	0.000609377	0	0	0	0	0.00925895	0	0	0.121021	0	0.00582917	0	0.00080279	0.00199338	0	0.00940468	0.0178958	0.00061314	0.133035	0.172384	0.00183185	0.0105242	0.00162559	0.00125768	0.0209812	0.000691224	0.00525647	0	0.0104783	0	0.00159076	0
ASV424	k__Bacteria; p__Proteobacteria; c__Gammaproteobacteria; o__Enterobacteriales; f__Enterobacteriaceae	0	0	0	0	0	0	0	0	0	0	0	0	0	0	0	0	0	0	0	0	0	0	0.000449097	0	0	0	0	0	0.000401395	0	0	0	0	0	0	0	0	0	0.00270932	0	0	0.00138245	0	0	0	0	0	0
ASV425	k__Bacteria; p__Bacteroidetes; c__Sphingobacteriia; o__Sphingobacteriales; f__Sphingobacteriaceae; g__Olivibacter; s__	0	0	0	0	0	0	0	0	0	0	0	0	0	0	0	0	0	0	0	0	0	0	0	0	0	0	0	0	0	0	0	0	0	0	0	0	0	0	0	0	0	0	0	0	0	0	0	0
ASV426	k__Bacteria; p__Actinobacteria; c__Actinobacteria; o__Actinomycetales; f__Nocardioidaceae; g__; s__	0	0	0	0.00525565	0.00200462	0.169348	0	0.143252	0.0591	0.0812091	0.0350411	0.0606773	0.0102301	0.000303613	0.00034347	0.0987167	0.00213282	0.0014192	0	0.000757828	0	0.00462947	0.00988014	0.00121183	0.0309813	0.00136588	0.0132481	0.169042	0.0108377	0.00465122	0.000403801	0	0	0	0	0.000816987	0	0.0155275	0.000541864	0.107532	0.109644	0.00276489	0.0122651	0.00257235	0.084481	0.000707509	0	0
ASV427	k__Bacteria; p__Actinobacteria; c__Actinobacteria; o__Actinomycetales; f__Micromonosporaceae; g__; s__	0.000474473	0	0	0.0223365	0	0.00450927	0	0	0.000312698	0	0.00163743	0	0	0	0	0	0	0	0	0.00101044	0	0	0	0	0.0334018	0.00478057	0	0.0381173	0	0.0033223	0	0.0167194	0	0	0.0606234	0.0955875	0	0.00724616	0	0.902385	0.712009	0.00483856	0.011389	0.00385852	0.266541	0.00212253	0.0246568	0
ASV428	k__Bacteria; p__Proteobacteria; c__Betaproteobacteria; o__Burkholderiales; f__Comamonadaceae	0	0	0	0.890177	0	0.00601236	0.000786801	0.312663	0.00156349	0	0.0104796	0.0120261	0	0	0	0	0.00639846	0.000709602	0.0191368	0	0	0	0	0	0	0	0	0	0	0	0	0	0	0	0.00336797	0	0.00354157	0	0	0.00691724	0.00270726	0	0	0	0.00327446	0	0	0
ASV429	k__Bacteria; p__Proteobacteria; c__Gammaproteobacteria; o__Xanthomonadales; f__Xanthomonadaceae; g__Stenotrophomonas; s__	0	0	0	0	0	0	0	0	0	0	0	0	0	0	0	0	0	0	0	0	0	0	0	0	0	0	0	0	0	0	0	0	0	0	0	0	0	0	0	0	0	0	0	0	0	0	0	0
ASV430	k__Bacteria; p__Proteobacteria; c__Alphaproteobacteria; o__Sphingomonadales; f__Sphingomonadaceae; g__Sphingomonas	0	0	0	0	0	0	0	0	0	0	0	0	0	0.0209493	0	0	0.000304689	0.00283841	0.00218706	0	0	0.0168345	0	0	0.0150066	0	0.0169576	0.00828638	0.00762651	0	0.0113064	0.0104496	0	0.00183942	0.0286277	0.0686269	0.00903712	0.193404	0	0	0	0	0.000876079	0	0	0	0	0
ASV431	k__Bacteria; p__Proteobacteria; c__Gammaproteobacteria; o__Enterobacteriales; f__Enterobacteriaceae	0	0	0	0	0	0	0	0	0	0	0	0	0	0	0	0	0.00883597	0	0	0	0	0	0	0	0	0	0	0	0	0	0	0	0	0	0	0	0	0	0	0	0	0	0	0	0	0	0	0
ASV432	k__Bacteria; p__Actinobacteria; c__Actinobacteria; o__Actinomycetales	0	0	0	0.0564983	0	0.188387	0.001967	0	0.00625397	0.00170966	0.0540353	0.177659	0.00596758	0.000303613	0.00034347	0.186857	0.0402189	0.00212881	0.000546765	0.000252609	0	0	0	0	0.10553	0	0.0148379	0.0497183	0.00080279	0	0	0.00208993	0	0.00061314	0	0.000816987	0.000122123	0.00465825	0.00108373	0.0031442	0.00744496	0	0	0	0.030125	0	0.00159076	0
ASV433	k__Bacteria; p__Proteobacteria; c__Gammaproteobacteria; o__Enterobacteriales; f__Enterobacteriaceae; g__Serratia; s__	0	0	0	0	0	0	0	0	0	0	0	0	0	0	0	0	0	0	0	0	0	0	0	0	0	0	0	0	0	0	0	0	0	0	0	0	0	0	0	0	0	0	0	0	0	0	0	0
ASV434	k__Bacteria; p__Bacteroidetes; c__Sphingobacteriia; o__Sphingobacteriales; f__Sphingobacteriaceae; g__Pedobacter; s__	0	0	0	0.00788348	0.00300693	0.0155319	0	0	0	0	0	0.000546642	0	0	0	0.0634607	0	0	0	0	0	0.00126258	0	0	0	0.00273176	0.0238466	0.0348028	0.327539	0.0471767	0.0642043	0.00208993	0	0	0	0.226305	0	0	0.000541864	0	0.00135363	0	0	0	0	0	0	0.0021812
ASV435	k__Bacteria; p__Proteobacteria; c__Alphaproteobacteria; o__Rhizobiales; f__Phyllobacteriaceae; g__Mesorhizobium; s__	0.0104384	0	0	0	0	0	0	0	0	0	0	0	0	0	0	0	0	0	0	0	0	0	0	0	0	0	0	0	0	0	0	0	0	0	0	0	0	0	0	0.00691724	0.0209812	0.00276489	0.000876079	0	0	0	0	0
ASV436	k__Bacteria; p__Proteobacteria; c__Alphaproteobacteria; o__Sphingomonadales; f__Sphingomonadaceae; g__Novosphingobium; s__	0	0	0	0.015767	0.0140323	0.0275566	0.0055076	0.00373701	0.0616016	0	0.0579651	0.00601306	0.133844	0.000607225	0	0.00705119	0.176415	0.00922483	0.00410074	0	0.000549146	0.000841723	0.00449097	0	0	0.000682939	0	0	0	0	0.0012114	0	0.00162689	0	0.00336797	0.00245096	0	0	0	0.0169787	0.0609133	0.00276489	0.00438039	0	0.018337	0.00141502	0	0
ASV437	k__Bacteria; p__Proteobacteria; c__Alphaproteobacteria; o__Sphingomonadales; f__Sphingomonadaceae; g__Sphingomonas	0	0	0	0	0	0	0	0	0	0	0.0212866	0	0	0	0	0	0	0	0	0	0	0	0	0.00181775	0.00145225	0	0.00264962	0.0397746	0.00401395	0	0	0.0229892	0.0211496	0.00061314	0.0235758	0.0138888	0.00671678	0.222906	0	0.00062884	0.0135363	0.000691224	0.00175216	0	0	0	0	0
ASV438	k__Bacteria; p__Bacteroidetes; c__Sphingobacteriia; o__Sphingobacteriales; f__Sphingobacteriaceae; g__Olivibacter; s__	0	0	0	0	0	0	0	0	0	0	0	0	0	0	0	0	0	0	0	0	0	0	0	0	0	0	0	0	0	0	0	0	0	0	0	0	0	0	0	0	0.131302	0.0269577	1.52788	0	0	0	0	0
ASV439	k__Bacteria; p__Proteobacteria; c__Gammaproteobacteria; o__Enterobacteriales; f__Enterobacteriaceae	0.000474473	0	0	0	0	0	0	0	0	0	0	0	0	0	0	0	0	0	0	0	0	0	0	0	0	0	0	0	0	0	0	0	0	0	0	0	0	0	0	0	0	0	0	0	0	0	0	0
ASV440	k__Bacteria; p__Actinobacteria; c__Actinobacteria; o__Actinomycetales	0	0	0	0.312055	0	0.0120247	0	0	0.0616016	0	0.000654973	0.104955	0.0707584	0.00212529	0	0	0.0027422	0.000354801	0.000273382	0	0	0.0054712	0	0	0.0430834	0	0.0111284	0.0348028	0.00401395	0	0.000807601	0	0	0	0	0	0	0.0341605	0.0270932	0	0	0	0	0	0.0117881	0	0	0
ASV441	k__Bacteria; p__Proteobacteria; c__Gammaproteobacteria; o__Xanthomonadales; f__Xanthomonadaceae	0	0	0	0	0	0	0	0	0	0	0	0	0	0	0	0	0	0	0	0	0	0	0	0	0	0	0	0	0	0	0	0	0	0	0	0	0	0	0	0.0515649	0.0203044	1.47438	0.295239	0	0	0	0	0
ASV442	k__Bacteria; p__Firmicutes; c__Bacilli; o__Bacillales; f__Paenibacillaceae; g__; s__	0	0	0	0	0	0	0	0	0	0	0	0	0	0	0	0	0	0	0	0	0	0	0	0.00787693	0	0	0	0	0	0	0	0	0.0357916	0	0.129667	0	0.200404	0.000172528	0	0	0	0	0	0	0	0	0	0
ASV443	k__Bacteria; p__Proteobacteria; c__Alphaproteobacteria; o__Caulobacterales; f__Caulobacteraceae; g__Mycoplana; s__	0	0	0	0.00262783	0.0135312	0.00100206	0.0051142	0	0.0109444	0	0.295065	0	0	0	0	0	0.137719	0	0	0	0	0	0	0	0.00387267	0	0	0	0.00642232	0	0.0028266	0	0.00976134	0.00122628	0.00841992	0	0	0	0.000541864	0.0301843	0.0670046	0.00898591	0.0148933	0	0	0	0	0
ASV444	k__Bacteria; p__Proteobacteria; c__Betaproteobacteria; o__Burkholderiales; f__Oxalobacteraceae	0.000474473	0	0	0.0847474	0	0.0230474	0	0	0	0	0	0.0453713	0	0	0	0	0.0134063	0.205785	0	0	0	0.470102	0.000898194	0	0	0.00273176	0.00370947	0	0.00401395	0	0.0032304	0	0	0	0	0	0	0	0	0	0	0	0	0	0	0	0	0
ASV445	k__Bacteria; p__Proteobacteria; c__Alphaproteobacteria; o__Caulobacterales; f__Caulobacteraceae; g__; s__	0	0.266945	0.0315873	0	0.00150347	0	0.0023604	0	0	0.0025645	0	0	0	0	0	0	0	0	0	0	0	0	0	0.00121183	0.00387267	0	0	0.084521	0.000401395	0	0	0.00417986	0.00325378	0.00061314	0	0.00735288	0	0	0	0.00691724	0.0094754	0	0	0	0	0	0	0
ASV446	k__Bacteria; p__Proteobacteria	0.000948947	0	0	0	0.00350809	0	0.000786801	0	0	0	0	0	0	0.0024289	0.00206082	0	0	0.000354801	0.00382735	0.00176827	0	0	0	0	0	0	0	0	0	0.00398676	0	0	0	0.00551826	0	0	0	0	0.00216746	0	0.00203044	0.000691224	0.00175216	0.0745981	0.0661441	0.418845	0.0843103	0.458052
ASV447	k__Bacteria; p__Actinobacteria; c__Actinobacteria; o__Actinomycetales	0	0	0	0.0111683	0	0.00150309	0.0003934	0.0610379	0.00250159	0.030774	0.00130995	0.0344385	0	0.000303613	0	0	0.00243751	0	0.000273382	0.000252609	0	0	0	0	0.415344	0	0.0121883	0.160756	0.0164572	0.000664461	0	0.00835972	0.0309109	0	0.0303117	0.0465682	0.00622828	0.0431319	0.00270932	0.00188652	0.0230117	0.000691224	0.00175216	0	0.00327446	0	0.00079538	0
ASV448	k__Bacteria; p__FBP; c__; o__; f__; g__; s__	0	0	0	0	0	0.0275566	0	0	0.065354	0.00427416	0	0.00655971	0.0191815	0.00151806	0	0	0.0134063	0	0.00792809	0	0	0.0109424	0.00359278	0	0.005809	0.00341469	0.0148379	0.222075	0.134066	0	0.002019	0.109721	0.396961	0	0.00168398	0.0678099	0	0.0238088	0.00433492	0.00125768	0	0	0	0.00128617	0.000654892	0	0	0
ASV449	k__Bacteria; p__Proteobacteria; c__Alphaproteobacteria; o__Rhizobiales; f__Aurantimonadaceae; g__; s__	0	0.000413868	0	0.0394174	0.00300693	0.0395813	0	0	0.00406508	0	0.0537078	0.0513844	0	0	0	0	0.00487502	0	0	0	0	0.000420861	0	0	0.296259	0	0.0582917	0.0066291	0.00963349	0.00265784	0.00807601	0	0	0	0.0101039	0.0106208	0	0.0174253	0.00108373	0.00062884	0.00676814	0	0	0	0.00196468	0.000707509	0	0
ASV450	k__Bacteria; p__Proteobacteria; c__Alphaproteobacteria; o__Sphingomonadales; f__Sphingomonadaceae; g__Sphingomonas; s__	0	0	0	0.0256213	0	0.0155319	0	0	0.00343968	0	0.0104796	0.000546642	0	0.000607225	0.00034347	0.0105768	0.0027422	0.000354801	0	0	0	0.00252517	0.00943104	0.000605917	0.0140384	0	0.000529925	0.0215446	0.00240837	0.000664461	0.0129216	0.0313489	0.0276571	0	0.0353637	0.0727118	0.0232034	0.148201	0.00487678	0.0213806	0.0101522	0.00276489	0.00525647	0	0.0104783	0.000707509	0.00159076	0.00363533
ASV451	k__Bacteria; p__Proteobacteria; c__Alphaproteobacteria; o__Sphingomonadales; f__Sphingomonadaceae	0	0	0	0	0	0	0	0	0.00125079	0	0.000654973	0	0	0.00455419	0.00377817	0	0.00457033	0	0.00328059	0	0	0.00210431	0	0.00181775	0.00774533	0.00204882	0	0	0	0.00265784	0	0.0355288	0.175704	0.00429198	0.191974	0.652772	0.000244246	0.00724616	0.00216746	0	0.00609133	0.000691224	0	0	0.00261957	0.00141502	0	0
ASV452	k__Bacteria; p__Bacteroidetes; c__Sphingobacteriia; o__Sphingobacteriales; f__Sphingobacteriaceae	0	0.0012416	0	0	0.0150347	0.00150309	0.0003934	0	0.161665	0	0.111018	0	0	0	0.00034347	0	0.000914066	0.000354801	0.0762737	0	0	0.00126258	0.0107783	0	0	0	0.0164277	0	0.159755	0	0	0	0.00325378	0	0	0.0122548	0	0	0.00108373	0	0	0	0	0	0.00130978	0.00283004	0	0
ASV453	k__Bacteria; p__Actinobacteria; c__Actinobacteria; o__Actinomycetales; f__Micromonosporaceae; g__Actinoplanes; s__	0	0	0	0.202343	0	0.167344	0	0	0	0	0.134924	0	0.0341005	0.00941199	0	0	0	0	0	0	0	0	0	0	0.0106498	0	0	0	0	0	0	0	0	0	0	0	0	0	0	0.0848934	0.0900163	0.00276489	0.0105129	0	0.00916848	0	0	0
ASV454	k__Bacteria; p__Proteobacteria; c__Gammaproteobacteria; o__Enterobacteriales; f__Enterobacteriaceae	0	0	0	0	0	0	0	0	0	0	0.000327487	0	0	0	0	0	0	0	0	0	0	0	0.000898194	0	0	0.000682939	0.0021197	0	0.00280977	0	0	0	0	0.0545694	0	0	0.000610616	0	0.0173397	0	0	0	0	0	0	0.00141502	0	0
ASV455	k__Bacteria; p__Actinobacteria; c__Actinobacteria; o__Actinomycetales; f__Sanguibacteraceae; g__Sanguibacter; s__	0	0	0	0.0709513	0.00350809	0.0160329	0	0	0	0	0.0212866	0	0.00298379	0	0.00206082	0	0	0.00425761	0	0	0	0.261355	0.00808375	0.0036355	0	0.0266346	0	0.00828638	0	0.00730907	0	0.0219443	0	0.0907447	0	0	0	0.052621	0	0.00062884	0.00406089	0	0	0.00257235	0.150625	0.00141502	0.00477228	0.0043624
ASV456	k__Bacteria; p__Proteobacteria; c__Alphaproteobacteria; o__Sphingomonadales; f__Sphingomonadaceae; g__Kaistobacter; s__	0	0	0	0.0571552	0	0.0125257	0	0	0.00343968	0	0.0985735	0.00710635	0	0.000910838	0	0.109293	0.0027422	0	0	0	0	0.0277768	0.0134729	0	0.00919758	0	0	0.0878356	0.00602093	0.000664461	0	0.0188094	0.00813445	0.00122628	0.0437836	0.134803	0.033706	0.0113868	0.00216746	0.0886664	0.138747	0.00207367	0.011389	0	0.0176821	0	0	0
ASV457	k__Bacteria; p__Proteobacteria; c__Betaproteobacteria; o__Burkholderiales; f__Oxalobacteraceae	0	0	0	0	0.00200462	0.017536	0	0	0	0	0.023579	0	0	0	0	0	0	0.00283841	0	0	0	0	0	0.000605917	0	0	0.0900872	0	0.487294	0.000664461	0	0	0	0	0	0.0171567	0.000122123	0.0308825	0	0.00062884	0.000676814	0	0	0	0	0	0	0
ASV458	k__Bacteria; p__Proteobacteria; c__Betaproteobacteria; o__Burkholderiales; f__Comamonadaceae; g__Variovorax; s__paradoxus	0	0	0	0	0	0.00250515	0	0	0	0	0.000327487	0	0	0	0	0	0	0	0	0	0	0	0	0.0139361	0.0237201	0.021854	0.0249065	0.203845	0.0116405	0.00996691	0.0145368	0.252881	0.200107	0.0061314	0.163346	0.123365	0.0428653	0.0193231	0.0135466	0	0	0	0	0	0	0	0	0
ASV459	k__Bacteria; p__Proteobacteria; c__Alphaproteobacteria; o__Rhizobiales; f__Rhizobiaceae	0.00189789	0	0.0175485	0.0676666	0.00150347	0.0100206	0.000786801	0	0.00531587	0.0119677	0.0952986	0	0.000426256	0	0	0	0.0466173	0	0.000546765	0	0	0	0.00269458	0	0.000484083	0	0	0	0	0	0	0	0	0	0	0	0	0.0950628	0	0.120737	0.07648	0.0207367	0.0464322	0	0.000654892	0	0	0
ASV460	k__Bacteria; p__Proteobacteria; c__Betaproteobacteria; o__Burkholderiales; f__Oxalobacteraceae; g__Janthinobacterium; s__	0	0	0	0	0	0.00100206	0	0	0	0	0.013427	0	0	0.00182168	0	0	0.000609377	0	0	0	0	0.000420861	0.0211076	0.000605917	0.00338858	0	0.0328553	0	0.0196684	0.00132892	0.0012114	0.00731475	0.00813445	0	1.26467	0.0253266	0	0.0667682	0	0	0	0	0	0	0.00196468	0	0	0
ASV461	k__Bacteria; p__Actinobacteria; c__Actinobacteria; o__Actinomycetales; f__Nocardioidaceae; g__; s__	0	0	0	0.0256213	0	0.122251	0	0.0573009	0.0500317	0.0324836	0.0193217	0.0169459	0.00895137	0.00425058	0.00789982	0.0458327	0.000609377	0.00567682	0.00109353	0	0.000549146	0.0101007	0	0	0.191697	0	0.0519326	0.251906	0.0136474	0	0	0.0198543	0	0	0	0	0.00403007	0.00741869	0.00162559	0.00125768	0.00406089	0	0.000876079	0.00128617	0.0392935	0.000707509	0.0039769	0
ASV462	k__Bacteria; p__Proteobacteria; c__Betaproteobacteria; o__Burkholderiales; f__Oxalobacteraceae; g__Janthinobacterium; s__	0	0	0	0	0	0	0	0	0	0	0	0	0	0	0	0	0	0	0	0	0	0	0	0	0	0	0	0.0314882	0	0.00265784	0	0	0	0	1.37918	0.297383	0	0	0	0	0	0	0	0	0	0	0	0
ASV463	k__Bacteria; p__Proteobacteria; c__Betaproteobacteria; o__Burkholderiales; f__Comamonadaceae	0	0	0.0035097	0	0	0	0	0	0	0	0	0	0	0	0	0	0	0	0	0	0	0	0	0.00969468	0.0130703	0.0204882	0.0222568	0.326483	0.0433507	0.0212627	0.0371497	0.205858	0.165943	0.00429198	0.0623074	0.0996724	0.0297981	0.0258792	0.00866983	0.00125768	0.0047377	0	0	0	0	0	0	0
ASV464	k__Bacteria; p__Bacteroidetes; c__Cytophagia; o__Cytophagales; f__Cytophagaceae; g__Hymenobacter; s__	0	0	0	0.030877	0.0110254	0.00651339	0	0.257854	0.000312698	0.00769349	0.000327487	0.1465	0	0.17731	0.0034347	0	0.000304689	0	0.00218706	0	0.00219658	0.00252517	0	0.000605917	0	0	0	0.0132582	0	0.00199338	0.00363421	0	0	0	0	0	0	0	0	0	0	0	0	0	0	0	0	0
ASV465	k__Bacteria; p__Actinobacteria; c__Actinobacteria; o__Actinomycetales	0	0	0	0.0164239	0	0.0135278	0	0.0087197	0.000312698	0	0.137544	0.015306	0.00213128	0.000607225	0	0	0.00365626	0	0.000546765	0	0	0	0	0	0.0905236	0	0.0333853	0.0232019	0.0104363	0.00797353	0.0129216	0	0	0.00367884	0.141455	0.173201	0.00512918	0.0263967	0	0.00125768	0.000676814	0	0	0	0.00916848	0	0	0
ASV466	k__Bacteria; p__Proteobacteria; c__Gammaproteobacteria; o__Enterobacteriales; f__Enterobacteriaceae; g__Klebsiella; s__	0	0	0	0	0	0	0	0	0	0	0	0	0	0	0	0	0	0	0	0	0	0	0	0	0	0	0	0	0	0	0	0	0	0	0	0	0	0	0	0	0	0.00829468	0	0	0	0	0	0
ASV467	k__Bacteria; p__Actinobacteria; c__Actinobacteria; o__Actinomycetales; f__Mycobacteriaceae; g__Mycobacterium; s__	0	0	0.0122839	0.0177378	0.00100231	0.118744	0.0015736	0	0.00844286	0	0.0173568	0	0.348251	0	0.040186	0	0.00761721	0	0	0	0.000549146	0	0	0	0	0	0	0	0	0	0	0	0	0	0	0	0	0	0	0.00691724	0.00541451	0.000691224	0.000876079	0	0.00720381	0	0	0
ASV468	k__Bacteria; p__Proteobacteria; c__Gammaproteobacteria; o__Enterobacteriales; f__Enterobacteriaceae; g__Pantoea; s__agglomerans	0	0	0	0	0	0	0	0	0	0	0	0	0	0	0	0	0	0	0	0	0	0	0.000449097	0	0	0	0	0	0	0	0	0	0	0	0	0	0	0	0	0	0.000676814	0.000691224	0	0	0	0	0	0
ASV469	k__Bacteria; p__Proteobacteria; c__Gammaproteobacteria; o__Xanthomonadales; f__Xanthomonadaceae	0	0	0	0	0	0	0	0	0	0	0	0	0	0	0	0	0	0	0	0	0	0	0	0	0	0	0	0	0	0	0	0	0	0	0	0	0	0	0	0.0855222	0.0169204	1.30641	0.226904	0	0	0	0	0
ASV470	k__Bacteria; p__Actinobacteria; c__Actinobacteria; o__Actinomycetales; f__Nocardioidaceae	0	0	0	0	0	0	0	0	0	0	0	0	0	0	0	0	0	0	0	0	0	0	0	0	0	0	0	0.767319	0	0.00132892	0.0113064	0	0	0	0	0	0.136534	0	0	0	0.00135363	0	0	0	0	0	0.00079538	0
ASV471	k__Bacteria; p__Actinobacteria; c__Actinobacteria; o__Actinomycetales; f__Nocardioidaceae; g__Aeromicrobium; s__	0	0	0	0	0	0.00400824	0	0	0.00938095	0	0.0108071	0.00491978	0.000426256	0.00182168	0.00034347	0	0.0106641	0.243394	0.000273382	0	0	0	0	0	0.011618	0.0860503	0.0021197	0.593305	0.0361256	0.0033223	0.000807601	0	0	0	0	0	0	0	0	0.0415034	0.0175972	0.0117508	0.00262824	0.00257235	0.024231	0.00141502	0	0
ASV472	k__Bacteria; p__Actinobacteria; c__Actinobacteria; o__Actinomycetales; f__Microbacteriaceae; g__Salinibacterium; s__	0	0	0	0	0.00100231	0.00601236	0.0011802	0	0.00125079	0.00341933	0.013427	0.59256	0	0	0.000686941	0	0.00548439	0.000709602	0.00164029	0	0	0	0	0	0.000968167	0	0	0	0	0.000664461	0.002019	0	0	0	0	0.00653589	0	0	0	0.0270401	0.00744496	0.00207367	0.000876079	0	0.0170272	0.000707509	0	0
ASV473	k__Bacteria; p__Actinobacteria; c__Actinobacteria; o__Actinomycetales; f__Microbacteriaceae; g__Salinibacterium; s__	0	0	0	0	0.00100231	0.00901853	0.0027538	0	0	0	0	0.00710635	0	0	0	0	0.00335157	0.0180949	0	0.00101044	0	0.167503	0	0.00545326	0.0338858	0	0.0317955	0.169042	0.0489702	0.100334	0.010095	0.0250792	0	0.00122628	0.0185238	0.0204247	0.000122123	0.0700463	0.000541864	0.00062884	0	0	0	0.00514469	0.0176821	0.0120276	0.0079538	0.00363533
ASV474	k__Bacteria; p__Actinobacteria; c__Thermoleophilia; o__Solirubrobacterales; f__Patulibacteraceae; g__; s__	0	0	0	0	0	0	0	0	0	0.000854832	0	0.658704	0	0	0.00137388	0	0.000304689	0	0	0	0	0	0	0	0	0	0	0	0	0	0	0	0	0	0	0	0	0	0	0	0.000676814	0.000691224	0	0	0.00130978	0	0	0
ASV475	k__Bacteria; p__Bacteroidetes; c__Cytophagia; o__Cytophagales; f__Cytophagaceae; g__Dyadobacter; s__	0	0	0	0	0	0	0.0035406	0	0	0	0.137217	0	0.000426256	0	0	0	0.120047	0	0	0	0	0	0	0	0	0	0	0	0	0	0	0	0	0	0	0	0	0	0	0.511247	0.154314	0.102992	0.0692102	0	0	0	0	0
ASV476	k__Bacteria; p__Proteobacteria; c__Alphaproteobacteria; o__Sphingomonadales; f__Sphingomonadaceae; g__Sphingomonas; s__	0	0	0	0.126136	0	0	0	0	0	0	0.132632	0.0546642	0.0161977	0	0.00618247	0	0.0079219	0	0	0	0	0.000420861	0	0	0.00193633	0.0655621	0.00105985	0.0348028	0	0	0	0	0	0	0.00673593	0	0	0	0.00108373	0.0635128	0.169204	0.00345612	0.000876079	0	0.00196468	0	0	0
ASV477	k__Bacteria; p__FBP; c__; o__; f__; g__; s__	0	0	0	0.00262783	0	0.0926905	0	0	0.00156349	0	0.0756494	0.0158526	0	0.0258071	0.0161431	0.659286	0	0.0010644	0	0	0	0	0	0	0.00484083	0	0	0.0530328	0.00682372	0.00199338	0.00403801	0	0	0	0.0151559	0.0923195	0.00903712	0.0538286	0	0	0	0	0	0	0	0	0	0
ASV478	k__Bacteria; p__Chlamydiae; c__Chlamydiia; o__Chlamydiales; f__Rhabdochlamydiaceae; g__Candidatus Rhabdochlamydia; s__	0	0	0	0	0	0	0	0	0	0	0	0	0	0	0	0	0	0	0	0	0	0	0	0	0	0	0.00264962	0	0	0	0	0	0	0	0	0	0.157539	0	0.00108373	0	0	0	0	0	0	0	0	0
ASV479	k__Bacteria; p__Proteobacteria; c__Gammaproteobacteria; o__Enterobacteriales; f__Enterobacteriaceae	0	0	0	0	0	0	0	0	0	0	0	0	0	0	0	0	0.000304689	0.000354801	0	0	0	0	0	0	0	0	0	0	0	0	0	0	0	0	0	0	0	0	0	0	0.202367	0	0	0	0	0	0	0
ASV480	k__Bacteria; p__Firmicutes; c__Bacilli; o__Bacillales; f__Bacillaceae; g__Bacillus; s__flexus	0	0	0.00877424	0.00722653	0.00300693	0.033569	0.000786801	0	0.00281429	0.0119677	0.00261989	0.00874628	0.0123614	0.00303613	0	0.00705119	0.000304689	0	0	0.000252609	0	0.00378775	0.0116765	0	0.21106	0	0.00317955	0.248591	0.0120419	0.000664461	0	0.124351	0.00325378	0.00183942	0.230706	0.0522872	0.00976986	0.0103517	0.00650237	0.0031442	0.00270726	0	0	0	0	0	0	0
ASV481	k__Bacteria; p__Actinobacteria; c__Actinobacteria; o__Actinomycetales; f__Nocardioidaceae	0	0	0.0210582	0	0.00150347	0	0	0	0.00125079	0	0	0.0136661	0	0	0	0	0	0.0276745	0	0.000252609	0	0	0.00359278	0	0.0271087	0	0.0270262	0.144183	0.0128446	0.00132892	0.0331116	0.00731475	0.00162689	0.00122628	0	0.00980384	0.046529	0.119389	0	0	0	0	0	0.00128617	0.00851359	0.00141502	0.00079538	0.000727067
ASV482	k__Bacteria; p__Proteobacteria; c__Alphaproteobacteria; o__Rhizobiales; f__Xanthobacteraceae; g__Labrys; s__	0	0	0	0	0	0	0	0	0	0	0	0	0	0	0	0	0	0	0	0	0	0	0	0	0.0547014	0	0.0153678	0.01823	0.000401395	0.00199338	0.0016152	0.0261241	0.154554	0	0	0.0833327	0.00293096	0.164246	0	0	0.00203044	0.000691224	0.000876079	0	0	0	0	0
ASV483	k__Bacteria; p__Bacteroidetes; c__Cytophagia; o__Cytophagales; f__Cytophagaceae; g__Dyadobacter; s__	0	0	0	0.114967	0	0	0.0031472	0	0.0184492	0	0.211556	0	0	0	0.0714418	0	0.00182813	0	0.00710794	0	0	0	0	0	0	0	0.028086	0	0.049773	0	0	0	0	0	0.00168398	0.00245096	0.0116017	0.0201857	0	0	0	0	0	0	0	0.00353754	0	0.0043624
ASV484	k__Bacteria; p__Proteobacteria; c__Gammaproteobacteria; o__Pseudomonadales; f__Moraxellaceae; g__Acinetobacter; s__	0	0.00248321	0.307098	0.0164239	0.00701617	0.0050103	0.0027538	0	0.00375238	0.329965	0.0049123	0.0169459	0.0157715	0.00516142	0.00240429	0.461853	0.0027422	0.000709602	0.00847485	0.00101044	0.000274573	0.0138884	0.0202094	0	0	0.00614645	0.0503429	0	0	0	0	0	0	0.00061314	0.0319957	0	0	0.0360583	0.0092117	0	0	0	0	0	0	0	0	0
ASV485	k__Bacteria; p__Proteobacteria; c__Betaproteobacteria; o__Burkholderiales; f__Burkholderiaceae	0	0	0.0035097	0	0	0	0.0003934	0	0	0	0	0	0	0	0	0	0	0	0	0	0	0	0	0.0121183	0.00629308	0.0122929	0.0275561	0.220418	0.0586037	0.0166115	0.0642043	0.263331	0.135032	0.00367884	0.101039	0.0882346	0.0252795	0.0341605	0.0135466	0	0	0	0	0	0	0	0	0
ASV486	k__Bacteria; p__Bacteroidetes; c__Cytophagia; o__Cytophagales; f__Cytophagaceae; g__Hymenobacter; s__	0	0	0	0.0164239	0	0.290096	0	0	0	0.000854832	0.0140819	0.194058	0.00341005	0	0.00034347	0.359611	0.00944534	0.00887003	0.00328059	0	0	0.000841723	0	0	0	0	0	0	0	0	0.0109026	0	0	0	0	0	0.00219822	0.00207033	0	0.00062884	0.00203044	0	0	0	0.00130978	0.000707509	0	0
ASV487	k__Bacteria; p__Bacteroidetes; c__Cytophagia; o__Cytophagales; f__Cytophagaceae; g__Hymenobacter; s__	0	0	0	0.000656957	0	0.00050103	0.0003934	0	0	0	0.00654973	0	0	0.00455419	0	0	0.000914066	0.000354801	0.00109353	0	0	0.0269351	0	0	0.0227519	0	0	0	0.000401395	0.00199338	0.0113064	0	0	0	0	0	0	0.198062	0	0	0	0	0	0	0.00196468	0	0	0
ASV488	k__Bacteria; p__Actinobacteria; c__Actinobacteria; o__Actinomycetales; f__Streptosporangiaceae; g__Nonomuraea; s__	0	0	0	0	0	0	0	0	0	0	0.000327487	0.0038265	0	0	0	0	0	0	0	0	0	0	0	0	0	0	0	0	0	0.000664461	0	0	0	0	0	0	0	0	0	0.00062884	0	0	0	0	0.000654892	0	0	0
ASV489	k__Bacteria; p__Bacteroidetes; c__Cytophagia; o__Cytophagales; f__Cytophagaceae; g__Hymenobacter; s__	0	0.000827736	0	0	0	0	0	1.36027	0	0.0025645	0.000327487	0	0	0	0	0	0	0	0	0	0	0	0	0	0	0	0	0	0	0	0	0.00104496	0	0	0	0	0.000244246	0	0	0	0.00270726	0	0.00175216	0	0	0	0	0
ASV490	k__Bacteria; p__Actinobacteria; c__Actinobacteria; o__Actinomycetales	0	0	0	0	0	0	0	0	0	0	0.00622225	0	0	0.000303613	0	0	0	0	0	0.000505219	0	0.00126258	0	0	0	0	0	0.0198873	0.000401395	0	0.0012114	0	0	0	0	0.000816987	0	0	0	0.924395	0.351267	0.159673	0.157694	0	0.0235761	0	0	0
ASV491	k__Bacteria; p__Actinobacteria; c__Actinobacteria; o__Actinomycetales; f__Mycobacteriaceae; g__Mycobacterium; s__	0	0.0012416	0	0.135333	0.00150347	0.106719	0.000786801	0	0.0365857	0.020516	0.0962811	0.00765299	0.104006	0.000910838	0.000686941	0	0.0219376	0	0.0109353	0	0	0	0	0.00242367	0.00338858	0	0	0.00165728	0.0180628	0.00664461	0	0	0	0	0.00841992	0.00408493	0.000610616	0	0.000541864	0.00251536	0.00270726	0.000691224	0	0	0	0	0	0
ASV492	k__Bacteria; p__Actinobacteria; c__Actinobacteria; o__Actinomycetales; f__Williamsiaceae; g__Williamsia; s__	0	0	0	0	0	0.00601236	0	0	0.000938095	0	0.354341	0.0180392	0.00511507	0	0	0	0	0	0	0	0	0	0	0	0	0.268395	0	0	0.00120419	0	0	0	0	0	0	0	0	0	0	0.0031442	0	0.000691224	0.000876079	0	0	0.000707509	0	0.000727067
ASV493	k__Bacteria; p__Actinobacteria; c__Actinobacteria; o__Actinomycetales; f__Microbacteriaceae	0	0	0	0	0.00350809	0.00350721	0	0	0.000938095	0	0.00163743	0	0	0	0	0	0.000304689	0.00425761	0.00218706	0	0	0	0.00583826	0.00181775	0.244946	0	0.132481	0	0.0939265	0.00199338	0	0.0114946	0.0488067	0.00245256	0.0235758	0.0269606	0.000610616	0.0234638	0	0	0	0	0	0	0.0779321	0.000707509	0	0
ASV494	k__Bacteria; p__Proteobacteria; c__Alphaproteobacteria; o__Rhizobiales; f__Rhizobiaceae	0.0113874	0.00331094	0	0	0.00100231	0.0616266	0.005901	0	0.00531587	0	0.098246	0	0	0.000303613	0.000686941	0	0.172758	0.00354801	0.000820147	0.00202088	0.00796261	0.000841723	0	0.00484734	0.000484083	0.00273176	0	0	0.000401395	0	0	0	0	0	0	0	0.000732739	0	0	0.309389	0.259897	0.463811	0.825266	0	0.0078587	0.0162727	0.00318152	0.0043624
ASV495	k__Bacteria; p__Proteobacteria; c__Gammaproteobacteria; o__Enterobacteriales; f__Enterobacteriaceae; g__Klebsiella; s__	0	0	0	0	0	0	0	0	0	0	0	0	0	0	0	0	0	0	0	0	0	0	0	0	0	0	0	0	0	0	0	0	0	0	0	0	0	0	0	0	0	0	0	0	0	0	0	0
ASV496	k__Bacteria; p__Bacteroidetes; c__Cytophagia; o__Cytophagales; f__Cytophagaceae; g__Dyadobacter; s__	0	0	0	0	0	0	0	0	0	0	0	0	0	0	0	0	0	0	0	0	0	0	0	0	0	0	0	0	0	0	0	0	0	0	0	0	0	0	0	1.05142	0.340438	0.000691224	0	0	0	0	0	0
ASV497	k__Bacteria; p__Actinobacteria; c__Actinobacteria; o__Actinomycetales; f__Nocardioidaceae; g__Nocardioides; s__	0	0	0	0.00328478	0.00100231	0.159828	0.0003934	0	0	0.000854832	0.382832	0.0114795	0	0	0.00034347	0	0.00121875	0	0	0	0	0	0	0	0	0	0	0	0.0088307	0	0	0	0	0	0	0	0	0	0	0	0.00270726	0	0	0.0141479	0.0189919	0.000707509	0.00079538	0
ASV498	k__Bacteria; p__Proteobacteria; c__Alphaproteobacteria; o__Sphingomonadales; f__Sphingomonadaceae; g__Sphingomonas; s__wittichii	0	0	0	0.0413883	0	0.0415855	0	0	0.000625397	0	0.132305	0.0218657	0.137254	0	0.00446511	0.0282048	0.0164532	0	0	0	0.00329487	0.00252517	0	0	0.0121021	0.00546351	0.00158977	0.0066291	0.00200698	0	0	0.00313489	0	0	0	0.0367644	0.000244246	0.00966155	0	0.00817492	0.0318103	0.00207367	0	0	0.000654892	0	0	0
ASV499	k__Bacteria; p__Proteobacteria; c__Betaproteobacteria; o__Burkholderiales; f__Oxalobacteraceae; g__Janthinobacterium; s__lividum	0	0	0	0	0	0.565161	0	0.140761	0	0	0	0	0	0	0	0	0	0	0	0	0	0	0	0	0	0	0	0	0.000401395	0	0	0	0	0	0	0.00490192	0	0	0	0	0	0	0	0	0	0	0	0
ASV500	k__Bacteria; p__Actinobacteria; c__Actinobacteria; o__Actinomycetales; f__Microbacteriaceae	0	0	0	0.00525565	0.00350809	0.00200412	0.0110152	0	0	0	0.00130995	0.0251455	0	0	0	0	0.00975003	0.0209333	0	0.0159144	0.00109829	0.0568163	0	0.0193894	0.00242042	0	0.117643	0.0281737	0.213542	0.0398676	0.00646081	0.00104496	0	0.00490512	0.0101039	0.0171567	0.00170973	0.0106967	0.000541864	0.00125768	0	0	0.000876079	0.00385852	0.00654892	0.00495256	0.0103399	0.0021812
ASV501	k__Bacteria; p__Proteobacteria; c__Gammaproteobacteria; o__Enterobacteriales; f__Enterobacteriaceae	0	0	0	0	0	0	0	0	0	0	0	0	0	0	0	0	0	0	0	0	0	0	0	0	0	0	0	0	0	0	0	0	0	0	0	0	0	0	0	0	0	0	0	0	0	0	0	0
ASV502	k__Bacteria; p__Actinobacteria; c__Actinobacteria; o__Actinomycetales; f__Nocardioidaceae; g__; s__	0	0.000413868	0	0.00788348	0	0	0	0.12083	0.000938095	0.00170966	0.00654973	0.352038	0	0	0	0	0.000609377	0.00248361	0.00273382	0.000252609	0	0	0	0	0.0503447	0	0.0042394	0	0.0124433	0.00132892	0	0	0	0.00183942	0	0.0718948	0	0.000690111	0	0.00125768	0.00812177	0	0.000876079	0	0.0478071	0.000707509	0.00238614	0
ASV503	k__Bacteria; p__Actinobacteria; c__Actinobacteria; o__Actinomycetales; f__Mycobacteriaceae; g__Mycobacterium; s__	0	0	0	0	0	0	0	0	0	0	0	0	0	0	0	0	0	0	0	0	0	0	0	0	0	0	0	0	0	0	0	0.00104496	0	0	0	0	0	0	0	0.686693	0.700503	0.000691224	0.00175216	0	0	0	0	0
ASV504	k__Bacteria; p__Actinobacteria; c__Actinobacteria; o__Actinomycetales; f__Microbacteriaceae; g__; s__	0	0	0	0	0	0	0	0	0	0.000854832	0.023579	0.280427	0.00127877	0.0412913	0	0.243266	0.0106641	0	0.00574103	0.000505219	0	0.0197805	0.00583826	0	0.00968167	0	0	0	0	0	0	0	0	0	0	0	0.00122123	0.0331253	0	0	0.000676814	0.000691224	0.00175216	0	0	0	0	0
ASV505	k__Bacteria; p__Bacteroidetes; c__Sphingobacteriia; o__Sphingobacteriales; f__Sphingobacteriaceae; g__; s__	0	0	0	0.19643	0	0.135779	0.0003934	0	0.000312698	0	0	0	0.119778	0	0	0	0.00243751	0	0.0062878	0	0	0	0.0148202	0	0	0	0	0.14584	0	0	0	0	0	0	0	0	0	0	0	0.00188652	0	0	0	0	0.00196468	0	0	0.00145413
ASV506	k__Bacteria; p__Firmicutes; c__Bacilli; o__Bacillales; f__Paenibacillaceae; g__; s__	0	0	0	0	0	0	0	0	0	0	0	0	0	0	0	0	0	0	0	0	0	0	0	0	0	0	0	0	0	0	0	0	0	0	0	0	0.183795	0	0	0	0	0	0	0	0	0	0	0
ASV507	k__Bacteria; p__Proteobacteria; c__Alphaproteobacteria; o__Rhizobiales; f__Phyllobacteriaceae	0.000474473	0	0	0.0131391	0	0	0	0	0	0	0.000327487	0	0.390876	0	0	0	0.00213282	0	0	0	0	0	0	0	0	0	0	0	0	0	0	0	0	0	0	0	0	0	0	0.00188652	0.0257189	0.00760346	0.00438039	0	0	0	0	0
ASV508	k__Bacteria; p__Proteobacteria; c__Betaproteobacteria; o__Burkholderiales; f__Oxalobacteraceae; g__Janthinobacterium; s__	0	0	0	0.0124822	0	0.00100206	0	0.119584	0	0	0.00785968	0	0	0.00303613	0	0	0.000609377	0	0	0	0	0.00126258	0.000898194	0	0.00242042	0	0.0249065	0.0132582	0.0164572	0	0	0.0125396	0.00325378	0	1.24783	0.0285945	0	0.0243264	0	0	0	0	0	0	0	0	0	0
ASV509	k__Bacteria; p__Gemmatimonadetes; c__Gemm-3; o__; f__; g__; s__	0	0	0	0	0	0	0	0	0	0	0.00556727	0	0	0	0	0	0	0	0	0	0	0	0	0	0	0	0	0	0	0	0.000403801	0	0	0	0	0	0.13287	0.140955	0.00108373	0	0.000676814	0	0.00175216	0	0	0	0	0
ASV510	k__Bacteria; p__Proteobacteria; c__Alphaproteobacteria; o__Rhizobiales; f__Methylocystaceae; g__Methylopila; s__	0	0.000827736	0	0	0.0887045	0.00250515	0.0015736	0	0	0	0.00916962	0	0	0	0.00034347	0	0.000304689	0	0	0	0	0	0	0	0.0508288	0.00204882	0.00582917	0	0.0164572	0.00265784	0	0.137935	0.0471798	0	0	0.154411	0.0131893	0.058832	0	0.0100614	0.0135363	0.00207367	0.00262824	0	0	0.0134427	0.00715842	0.000727067
ASV511	k__Bacteria; p__Bacteroidetes; c__Flavobacteriia; o__Flavobacteriales; f__Flavobacteriaceae; g__Flavobacterium; s__	0	0	0	0.0722653	0	0	0.0003934	0	0	0	0.340914	0	0	0	0	0	0	0	0	0	0	0	0	0	0	0	0	0	0	0	0	0	0	0	0	0	0	0	0	0	0.0155667	0.0207367	0.0481843	0	0	0	0	0
ASV512	k__Bacteria; p__Proteobacteria; c__Alphaproteobacteria; o__Rhizobiales; f__Rhizobiaceae; g__Agrobacterium; s__	0	0	0	0	0.00250578	0	0	0	0.000938095	0	0.00098246	0	0	0	0	0	0.00487502	0	0	0.000252609	0.000274573	0	0	0.000605917	0.000968167	0	0	0.0132582	0.0140488	0.0033223	0	0	0	0	0	0	0	0	0	0.00251536	0.00879859	0.00483856	0.0201498	0	0.00261957	0.0113201	0.00079538	0
ASV513	k__Bacteria; p__Bacteroidetes; c__Cytophagia; o__Cytophagales; f__Cytophagaceae; g__Hymenobacter; s__	0	0	0	0.00394174	0	0.00250515	0	0.150726	0	0	0.0163743	0.0103862	0	0	0.000686941	0	0.000609377	0.000354801	0.00136691	0.000757828	0	0.0530285	0	0	0.00822942	0	0	0	0	0	0.002019	0	0	0	0.00841992	0.00490192	0	0.157345	0	0	0	0	0.000876079	0	0	0	0	0
ASV514	k__Bacteria; p__Actinobacteria; c__Actinobacteria; o__Actinomycetales; f__Micromonosporaceae	0	0	0	0	0	0	0	0	0	0	0	0	0	0	0	0	0	0	0	0	0	0	0	0	0	0	0	0	0	0	0	0	0	0	0	0	0	0	0	0.00188652	0.000676814	0	0.00175216	0	0	0	0	0
ASV515	k__Bacteria; p__Proteobacteria; c__Betaproteobacteria; o__Burkholderiales; f__Oxalobacteraceae; g__Janthinobacterium; s__	0	0	0	0	0	0.00150309	0.0011802	0	0	0	0.000654973	0.00218657	0	0	0	0	0.0316876	0	0	0	0	0	0.00134729	0	0	0	0	0	0	0.00398676	0	0	0	0	0.121247	0.72385	0	0	0	0	0.000676814	0	0	0	0	0	0	0
ASV516	k__Bacteria; p__Proteobacteria; c__Gammaproteobacteria; o__Enterobacteriales; f__Enterobacteriaceae	0	0	0	0	0	0	0	0.728718	0	0	0.0216141	0	0	0	0	0	0	0	0	0	0	0	0	0	0	0	0	0	0	0	0	0	0	0	0	0	0	0	0	0.00062884	0	0.611042	0	0	0	0	0	0
ASV517	k__Bacteria; p__Proteobacteria; c__Alphaproteobacteria; o__Sphingomonadales; f__Sphingomonadaceae; g__Sphingomonas; s__	0.000474473	0	0	0.0170809	0	0.00701441	0.0003934	0	0.00250159	0	0.00098246	0.00546642	0.00170502	0	0	0.0035256	0.00304689	0	0	0	0	0.00126258	0	0	0.0198474	0	0.00105985	0.639708	0.00160558	0	0.000403801	0	0	0	0.00168398	0	0.0153875	0.0995485	0.00866983	0.0301843	0.0270726	0.00414734	0.000876079	0	0.000654892	0	0	0
ASV518	k__Bacteria; p__Bacteroidetes; c__Sphingobacteriia; o__Sphingobacteriales; f__Sphingobacteriaceae; g__Pedobacter; s__	0	0	0	0	0	0.328675	0	0	0.0387746	0	0.000327487	0.00983956	0.0106564	0	0	0.0141024	0.000304689	0	0	0	0	0.00378775	0	0	0	0.0840015	0	0	0	0	0	0	0	0	0	0.000816987	0.00488493	0	0.000541864	0.00440188	0.00203044	0	0	0	0	0	0	0
ASV519	k__Bacteria; p__Bacteroidetes; c__Cytophagia; o__Cytophagales; f__Cytophagaceae; g__Hymenobacter; s__	0	0	0	0	0	0	0	0	0	0	0.000654973	0	0	0	0	0	0	0	0	0	0	0.00336689	0	0	0	0	0.000529925	0	0	0.00398676	0	0	0	0.0447592	0.227338	0.56944	0	0.00983408	0	0	0	0	0	0	0	0	0	0
ASV520	k__Bacteria; p__Proteobacteria; c__Betaproteobacteria; o__Burkholderiales; f__Comamonadaceae	0.000474473	0	0	0	0	0.00400824	0	0.169411	0	0	0.0284913	0	0	0.0100192	0.00446511	0	0.000914066	0	0	0	0	0.00462947	0	0	0.10553	0	0.0227868	0	0.013246	0	0.002019	0.00104496	0	0	0.00336797	0.0204247	0.000122123	0.103689	0	0.0031442	0.00338407	0	0.000876079	0	0	0	0	0.00145413
ASV521	k__Bacteria; p__Bacteroidetes; c__Sphingobacteriia; o__Sphingobacteriales; f__Sphingobacteriaceae; g__Pedobacter; s__	0	0	0	0	0	0.0050103	0.0015736	0	0	0	0.00753219	0	0.00341005	0	0.00377817	0	0.0594143	0	0	0	0	0.00294603	0	0	0	0.0102441	0	0.00994365	0	0.000664461	0.0173634	0	0	0.00245256	0	0.058823	0.0172194	0.0327803	0.00866983	0.00188652	0.0338407	0	0	0	0.024231	0.00212253	0.0119307	0.0363533
ASV522	k__Bacteria; p__Proteobacteria; c__Betaproteobacteria; o__Burkholderiales; f__Oxalobacteraceae; g__; s__	0	0	0	0.000656957	0	0.0145299	0	0	0	0	0	0	0	0	0	0	0	0	0	0	0	0	0	0.000605917	0	0	0	0	0	0	0	0	0	0.00061314	1.66209	0.00816987	0	0	0	0.00377304	0	0	0	0	0	0	0	0
ASV523	k__Bacteria; p__Proteobacteria; c__Betaproteobacteria; o__Burkholderiales; f__Oxalobacteraceae	0	0	0	0	0.000501155	0.00050103	0	0	0	0	0	0	0	0	0	0	0.000609377	0.0010644	0	0	0.000274573	0.577422	0	0	0	0	0.00370947	0	0	0.000664461	0	0	0	0	0	0	0	0	0	0	0	0	0	0	0.000654892	0	0	0
ASV524	k__Bacteria; p__Bacteroidetes; c__Sphingobacteriia; o__Sphingobacteriales; f__Sphingobacteriaceae; g__Olivibacter; s__	0	0	0	0	0	0	0	0	0	0	0	0	0	0	0	0	0	0	0	0	0	0	0	0	0	0	0	0	0	0	0	0	0	0	0	0	0	0	0	0	0	0	0	0	0	0	0	0
ASV525	k__Bacteria; p__Proteobacteria; c__Alphaproteobacteria; o__Rhizobiales; f__Xanthobacteraceae; g__; s__	0	0	0	0.00131391	0.00300693	0.00400824	0	0	0.00656667	0.0162418	0.0144094	0	0.00426256	0	0	0	0.000304689	0	0	0	0.00164744	0	0	0	0	0	0	0	0	0	0.00484561	0	0	0	0	0	0	0	0	0.318822	0.265311	0.0953888	0.0709624	0	0.00327446	0	0	0
ASV526	k__Bacteria; p__Actinobacteria; c__Actinobacteria; o__Actinomycetales; f__Geodermatophilaceae	0	0	0	0.000656957	0	0.00100206	0	0	0.00969365	0	0.000327487	0.0125728	0.018329	0	0	0	0	0	0.000546765	0	0	0.00967981	0	0	0.133607	0.00819527	0.0180174	0.185615	0.0148516	0	0	0	0	0.00183942	0.0117879	0.0212417	0.00500705	0.0415792	0.00704424	0.0220094	0.0304566	0	0.00175216	0	0.180095	0.00141502	0.0039769	0
ASV527	k__Bacteria; p__Actinobacteria; c__Acidimicrobiia; o__Acidimicrobiales; f__; g__; s__	0	0	0	0	0	0.00601236	0	0	0	0	0.00884214	0	0	0.000607225	0.0133953	0	0.00152344	0	0	0	0	0	0	0	0.00968167	0.00204882	0.0021197	0	0	0.00132892	0	0	0	0	0	0.0106208	0	0.174598	0.000541864	0.00377304	0.00676814	0.000691224	0	0	0.0196468	0	0	0
ASV528	k__Bacteria; p__Actinobacteria; c__Actinobacteria; o__Actinomycetales; f__Nakamurellaceae; g__; s__	0	0	0	0.0505857	0	0.0295607	0	0	0.00156349	0.00427416	0.0560002	0.067237	0.0076726	0	0	0.0846143	0.00335157	0.00177401	0.000820147	0	0	0.00462947	0	0	0.0832623	0	0.0959164	0.0331455	0.0112391	0.00132892	0.000403801	0.00940468	0.00488067	0.00061314	0	0.00571891	0.0124566	0.0262242	0	0.00188652	0.00203044	0.00207367	0.00438039	0	0.0111332	0.00141502	0.00238614	0
ASV529	k__Bacteria; p__Proteobacteria; c__Betaproteobacteria; o__Burkholderiales; f__Oxalobacteraceae; g__Janthinobacterium; s__	0	0	0	0.00262783	0	0.00751544	0	0	0	0	0.000654973	0	0	0	0	0	0	0	0	0	0	0.000420861	0	0	0.000484083	0.106538	0.0270262	0	0.451971	0.00465122	0.000403801	0	0	0	0.00168398	0.0187907	0	0.000172528	0	0	0.0047377	0	0	0	0	0	0	0
ASV530	k__Bacteria; p__Bacteroidetes; c__Cytophagia; o__Cytophagales; f__Cytophagaceae; g__Hymenobacter; s__	0	0	0	0	0	0.00400824	0	0	0	0	0.00261989	0	0	0	0	0	0	0.00248361	0.000546765	0	0	0.00631292	0	0	0.427446	0	0	0.0232019	0.00642232	0	0.00403801	0	0	0	0	0	0	0	0	0.00251536	0.00203044	0	0	0	0.000654892	0	0	0
ASV531	k__Bacteria; p__Proteobacteria; c__Gammaproteobacteria; o__Enterobacteriales; f__Enterobacteriaceae	0	0	0	0	0	0	0	0	0	0	0	0	0	0	0	0	0	0	0	0	0	0	0	0	0	0	0	0	0	0	0	0	0	0	0	0	0	0	0	0	0.000676814	0	0	0	0	0	0	0
ASV532	k__Bacteria; p__Proteobacteria; c__Betaproteobacteria; o__Burkholderiales; f__Comamonadaceae	0	0	0	0.00985435	0.016037	0.00651339	0.0003934	0.135778	0	0	0.00589476	0.0120261	0	0	0	0	0.00304689	0.0170305	0.00191368	0	0.00109829	0	0.0565862	0	0.00435675	0	0.056172	0.0281737	0.067033	0.00398676	0.0032304	0	0	0	0.21555	0.0849666	0	0.0232912	0	0	0	0	0	0	0.0176821	0	0	0.000727067
ASV533	k__Bacteria; p__Proteobacteria; c__Gammaproteobacteria; o__Enterobacteriales; f__Enterobacteriaceae	0	0	0	0	0	0	0	0	0	0	0.000327487	0	0	0	0	0	0	0	0	0	0	0	0	0	0	0	0	0	0	0	0	0	0	0	0	0	0	0	0	0	0	0	0	0	0	0	0	0
ASV534	k__Bacteria; p__Proteobacteria; c__Alphaproteobacteria; o__Rhodospirillales; f__Acetobacteraceae	0	0	0	0	0	0	0	0	0	0	0	0	0	0	0	0	0	0	0	0	0	0	0	0	0	0	0	0	0	0	0	0	0	0	0	0	0	0	0	0	0.000676814	0.0345612	0.000876079	0	0	0	0	0
ASV535	k__Bacteria; p__Actinobacteria; c__Actinobacteria; o__Actinomycetales; f__Nocardioidaceae; g__Aeromicrobium; s__	0	0	0	0	0	0.00050103	0	0	0	0	0	0.0038265	0	0	0.00034347	0	0	0	0	0	0	0	0	0.0230249	0.0295291	0.239712	0.0132481	0.324826	0.00963349	0.0159471	0.00403801	0.152565	0.148047	0.0165548	0.0538875	0.0571891	0.0295538	0.00207033	0.0113792	0.0125768	0.00203044	0.0110596	0	0	0.00196468	0.000707509	0	0
ASV536	k__Bacteria; p__Proteobacteria; c__Deltaproteobacteria; o__Bdellovibrionales; f__Bdellovibrionaceae; g__Bdellovibrio; s__bacteriovorus	0	0	0	0.0243074	0	0.122251	0.001967	0	0.00343968	0	0.136562	0.00710635	0.00341005	0	0	0	0.0539299	0	0	0	0	0	0	0	0	0	0	0.00331455	0	0.00265784	0.00928741	0	0	0	0	0	0	0	0	0.00691724	0.00135363	0	0.00788471	0	0.00261957	0	0	0
ASV537	k__Bacteria; p__Proteobacteria; c__Betaproteobacteria; o__Burkholderiales; f__Alcaligenaceae	0	0.000413868	0	0	0.0546259	0.0265546	0.0011802	0	0.000938095	0	0.000327487	0	0	0	0.00206082	0	0	0.010644	0.285411	0	0	0	0	0	0	0.00819527	0	0	0	0	0	0	0	0	0	0	0	0.0018978	0	0.00125768	0.000676814	0	0.00438039	0	0.000654892	0	0	0.0021812
ASV538	k__Bacteria; p__Proteobacteria; c__Alphaproteobacteria; o__Rhodospirillales; f__Acetobacteraceae; g__; s__	0.000474473	0	0	0	0.000501155	0	0	0	0	0	0	0	0	0	0	0	0	0	0	0	0	0	0	0	0.005809	0	0	0.0546901	0	0	0	0.00104496	0	0	0	0	0	0.0150099	0	0	0.0094754	0.00138245	0	0	0	0	0	0
ASV539	k__Bacteria; p__Bacteroidetes; c__Sphingobacteriia; o__Sphingobacteriales; f__Sphingobacteriaceae; g__Pedobacter; s__	0	0.000413868	0	0	0.0260601	0.00200412	0.0055076	0	0.0222016	0.00170966	0.0216141	0	0	0.0555611	0.0130519	0	0.18068	0.0294485	0.000820147	0.00252609	0.00109829	0.000420861	0	0.00121183	0	0	0	0	0.00361256	0	0	0	0.00976134	0	0	0	0	0	0	0	0.00203044	0	0	0	0	0	0	0
ASV540	k__Bacteria; p__Proteobacteria; c__Betaproteobacteria; o__Burkholderiales; f__Comamonadaceae; g__Polaromonas; s__	0	0	0	0.143217	0.00801848	0.0140288	0.0003934	0.011211	0.0140714	0	0.0111345	0	0.0038363	0.0048578	0	0.0916655	0.00944534	0.00283841	0.000820147	0.000505219	0.00137286	0.0416653	0.000898194	0	0.0319495	0.00341469	0.0402743	0.0265164	0.0341186	0.00598015	0.0375535	0	0.104121	0	0.00505195	0.0196077	0.00439644	0.0148374	0	0.00251536	0.00135363	0	0	0	0.0104783	0.000707509	0.00159076	0
ASV541	k__Bacteria; p__FBP; c__; o__; f__; g__; s__	0	0	0	0.159641	0	0.033068	0	0	0.184805	0	0	0	0.0225915	0	0	0.158652	0	0	0	0	0	0.00799636	0	0	0.00387267	0	0	0.0265164	0	0	0	0	0	0	0.0437836	0.0106208	0	0	0	0	0	0	0	0	0	0	0	0
ASV542	k__Bacteria; p__FBP; c__; o__; f__; g__; s__	0	0	0	0	0	0	0	0	0	0	0	0	0	0	0	0	0	0	0	0	0	0	0	0	0.387267	0	0	0	0	0	0	0	0.00976134	0	0	0	0	0	0.00650237	0	0	0	0	0	0	0	0	0
ASV543	k__Bacteria; p__Proteobacteria; c__Alphaproteobacteria; o__Rhizobiales	0	0	0	0.00262783	0	0.0105216	0.0035406	0	0.00250159	0.0162418	0.00753219	0.00163993	0.0123614	0	0.00377817	0	0.0770862	0	0.000546765	0	0	0.000841723	0	0	0.0101658	0	0	0	0	0	0.000403801	0	0	0	0.00168398	0	0.00109911	0	0.000541864	0.413148	0.102876	0.0380173	0.00963687	0	0.00261957	0	0	0
ASV544	k__Bacteria; p__Proteobacteria; c__Gammaproteobacteria; o__Enterobacteriales; f__Enterobacteriaceae	0	0	0	0	0	0	0	0	0	0	0	0	0	0	0	0	0	0.000354801	0	0	0	0	0	0	0	0	0	0	0	0	0	0	0	0	0	0	0	0	0	0	0	0	0	0	0	0	0	0
ASV545	k__Bacteria; p__Bacteroidetes; c__Cytophagia; o__Cytophagales; f__Cytophagaceae; g__; s__	0	0	0	0	0	0	0	0	0	0	0	0	0	0	0	0	0	0	0	0	0	0	0	0	0	0.0129758	0.049283	0.00828638	0	0	0.000807601	0.00104496	0	0	0	0	0.102461	0.000345055	0.0373886	0.0031442	0	0	0	0	0	0	0	0
ASV546	k__Bacteria; p__Proteobacteria; c__Alphaproteobacteria; o__Rhodospirillales; f__Acetobacteraceae	0.000948947	0.0968451	0	0.0137961	0.0285658	0.016534	0	0	0.00312698	0	0.00818717	0.0224123	0	0.00364335	0.00034347	0	0.0103594	0.0173853	0.009295	0.000757828	0	0.00168345	0	0	0.0029045	0	0.000529925	0.0066291	0.00080279	0.00531569	0.0209976	0	0.00650756	0.00122628	0	0	0	0	0	0	0.00406089	0	0.000876079	0.00128617	0.20891	0.037498	0.00079538	0.0370804
ASV547	k__Bacteria; p__Actinobacteria; c__Actinobacteria; o__Actinomycetales; f__Streptomycetaceae; g__; s__	0.000474473	0	0	0	0	0	0	0	0.000312698	0	0.00360235	0	0	0	0	0	0	0	0	0.000252609	0	0	0	0	0	0	0	0	0	0	0	0	0	0	0	0	0	0	0	0	0	0	0.000876079	0	0	0	0	0
ASV548	k__Bacteria; p__Proteobacteria; c__Alphaproteobacteria; o__Rhodospirillales; f__Acetobacteraceae; g__; s__	0	0	0	0	0	0.00300618	0	0	0.00187619	0	0	0.000546642	0	0	0	0	0	0	0	0	0	0	0	0	0	0	0	0	0	0	0	0	0	0	0	0	0	0.000172528	0	0	0	0	0.000876079	0	0	0	0	0
ASV549	k__Bacteria; p__Proteobacteria; c__Alphaproteobacteria; o__Rhizobiales	0.00284684	0	0.0263227	0	0	0.00200412	0.000786801	0	0	0.00598383	0.00130995	0	0.000426256	0	0	0	0.00152344	0	0.000273382	0	0	0.000420861	0	0.00727101	0.011618	0.00682939	0.0164277	0.0149155	0.00160558	0.00863799	0.0133254	0.0940468	0.109002	0.00429198	0.0336797	0.0408493	0.0433537	0.0155275	0.0254676	0.0861511	0.058206	0.00829468	0.00350431	0	0	0	0	0
ASV550	k__Bacteria; p__Proteobacteria; c__Gammaproteobacteria; o__Enterobacteriales; f__Enterobacteriaceae	0	0	0	0	0	0	0	0	0	0	0	0	0	0	0	0	0	0	0	0	0	0	0	0	0	0	0	0	0	0	0	0	0	0	0	0	0	0	0	0	0	0	0	0	0	0	0	0
ASV551	k__Bacteria; p__Actinobacteria; c__Actinobacteria; o__Actinomycetales; f__Nocardioidaceae; g__; s__	0	0	0	0.18789	0.000501155	0.067639	0	0	0.00218889	0	0.112328	0.0677836	0	0	0.00103041	0	0.00517971	0	0.00109353	0	0	0	0	0	0.0551855	0	0	0	0	0	0	0	0	0	0	0.00408493	0	0.000345055	0	0.0106903	0.0216581	0.000691224	0.000876079	0.00128617	0.00982338	0.0134427	0.0119307	0
ASV552	k__Bacteria; p__Actinobacteria; c__Acidimicrobiia; o__Acidimicrobiales; f__; g__; s__	0	0	0	0	0	0.169849	0	0	0	0	0.00098246	0	0	0	0	0	0	0	0	0	0	0	0	0	0.246883	0	0	0	0	0.0033223	0	0	0	0	0	0	0	0	0	0.00125768	0.00812177	0	0	0	0.00261957	0	0	0
ASV553	k__Bacteria; p__Proteobacteria; c__Gammaproteobacteria; o__Enterobacteriales; f__Enterobacteriaceae	0	0	0	0	0	0	0	0	0	0	0	0	0	0	0	0	0	0	0	0	0	0	0	0	0	0	0	0	0	0	0	0	0	0	0	0	0	0	0	0	0.00135363	0	0	0	0	0	0	0
ASV554	k__Bacteria; p__Proteobacteria; c__Alphaproteobacteria; o__Rhizobiales; f__Phyllobacteriaceae; g__Aminobacter; s__	0	0.000413868	0	0.00394174	0.0240554	0.0190391	0.0003934	0	0.0100063	0	0.00753219	0.00109328	0.00895137	0	0.0377817	0	0.0115782	0.00212881	0	0	0	0.00210431	0.00134729	0	0	0.0300493	0.0105985	0.0430892	0.0425479	0.00797353	0.016152	0.0428436	0.0422991	0.00061314	0	0.0392154	0.000976986	0.000172528	0.00162559	0.078605	0.112351	0.0103684	0.0770949	0	0.024231	0.00424505	0	0.00945186
ASV555	k__Bacteria; p__Actinobacteria; c__Actinobacteria; o__Actinomycetales; f__Nocardioidaceae; g__; s__	0	0	0	0	0.00200462	0.00551133	0.0003934	0	0	0	0	0.028972	0	0.000303613	0	0	0.000914066	0.00425761	0	0.00101044	0	0.000420861	0	0	0.0111339	0	0.0169576	0	0	0	0	0	0	0	0	0.0424833	0.00232034	0.155275	0	0	0.00338407	0	0	0	0.00458424	0	0	0
ASV556	k__Bacteria; p__Proteobacteria; c__Betaproteobacteria; o__Burkholderiales; f__Oxalobacteraceae; g__Janthinobacterium; s__	0	0	0	0	0.00501155	0.193397	0.0003934	0	0	0	0.0144094	0.00929292	0	0	0	0.0493583	0.00853128	0.0177401	0	0	0	0	0.0247003	0	0.000968167	0.00136588	0.0646508	0.0232019	0.0389353	0.00132892	0.014133	0	0.00162689	0	0.0218918	0.0196077	0	0.0305374	0.00108373	0	0	0	0.000876079	0	0	0	0	0
ASV557	k__Bacteria; p__Actinobacteria; c__Actinobacteria; o__Actinomycetales; f__Nakamurellaceae; g__; s__	0	0	0	0	0	0	0	0	0	0	0.000327487	0	0	0.000910838	0	0	0	0	0	0	0	0	0	0.00908876	0.0430834	0	0.00105985	0	0.00521814	0.00199338	0	0.0198543	0.31887	0.00122628	0.0555715	0.205881	0.00305308	0.0400264	0.00325119	0.00062884	0.00338407	0	0.00262824	0	0	0	0	0
ASV558	k__Bacteria; p__Proteobacteria; c__Gammaproteobacteria; o__Enterobacteriales; f__Enterobacteriaceae	0	0	0	0	0	0	0.0003934	0	0	0	0.000327487	0	0	0	0	0	0	0	0	0.000252609	0	0	0	0	0	0	0	0	0	0	0	0	0	0	0	0	0	0	0.000541864	0	0	0	0	0	0	0	0	0
ASV559	k__Bacteria; p__Proteobacteria; c__Alphaproteobacteria; o__Caulobacterales; f__Caulobacteraceae; g__Caulobacter; s__	0	0.00662189	0	0	0	0	0	0	0	0	0	0.00109328	0	0	0	0	0	0	0	0	0	0	0	0.0193894	0.023236	0.0184393	0.0259663	0.0447464	0.00561953	0.00996691	0	0.150475	0.151301	0.00735767	0.106091	0.0727118	0.0212494	0.00759122	0.0167978	0.0264113	0.0175972	0.0331787	0.000876079	0	0.00196468	0	0	0
ASV560	k__Bacteria; p__Firmicutes; c__Bacilli; o__Bacillales; f__Paenibacillaceae; g__Cohnella; s__	0	0	0	0	0	0	0	0	0	0	0	0	0	0	0	0	0	0	0	0	0	0	0	0.00121183	0.00822942	0	0	0	0	0.0338875	0.119929	0.211083	0.0357916	0.00490512	0.0353637	0.000816987	0.058497	0.00638353	0	0	0	0	0	0	0	0	0	0
ASV561	k__Bacteria; p__Proteobacteria; c__Gammaproteobacteria; o__Enterobacteriales; f__Enterobacteriaceae	0.745398	0.000827736	0	0	0	0	0	0	0	0	0	0	0	0	0	0	0.000304689	0.000354801	0	0	0	0	0	0	0	0	0	0	0	0	0	0	0	0	0	0	0	0	0	0	0.000676814	0.00829468	0.000876079	0	0.00196468	0.040328	0	0
ASV562	k__Bacteria; p__Proteobacteria; c__Gammaproteobacteria; o__Pseudomonadales; f__Moraxellaceae; g__Acinetobacter; s__	0	0	0.0298324	0	0	0.00350721	0	0.777299	0	0.114548	0	0.00109328	0.00511507	0	0	0.0669863	0	0	0	0	0	0	0	0	0	0	0	0	0	0	0	0	0	0	0	0.00735288	0	0	0	0	0	0	0	0	0	0	0	0
ASV563	k__Bacteria; p__Firmicutes; c__Bacilli; o__Bacillales; f__Staphylococcaceae; g__Staphylococcus; s__epidermidis	0.000474473	0.00869123	0.28253	0.000656957	0.00801848	0.00050103	0.000786801	0.337577	0.000938095	0.0641124	0.00130995	0.000546642	0.00724635	0.000303613	0	0.193908	0.000914066	0.00212881	0.000273382	0	0.00219658	0.012205	0.0175148	0.00424142	0.005809	0.00273176	0.014308	0.0116009	0.00240837	0.000664461	0.0028266	0.0219443	0.0195227	0.00061314	0.00505195	0.00898685	0.0211273	0.0338154	0.00812797	0.00062884	0.00135363	0.000691224	0	0	0	0	0	0
ASV564	k__Bacteria; p__Actinobacteria; c__Actinobacteria; o__Actinomycetales; f__Corynebacteriaceae; g__Corynebacterium; s__	0.000474473	0.00579415	0.526454	0	0.00350809	0	0	0.135778	0.00156349	0.0504351	0	0.0524777	0.016624	0	0.00034347	0.0634607	0	0	0	0	0.00109829	0.000841723	0	0.0036355	0.00193633	0	0.0021197	0.0696056	0	0	0.0024228	0.0438885	0	0	0	0.00490192	0.0173415	0.0163901	0.00596051	0.00125768	0.000676814	0.000691224	0.000876079	0	0	0	0	0
ASV565	k__Bacteria; p__Proteobacteria; c__Betaproteobacteria; o__Burkholderiales; f__Alcaligenaceae; g__Achromobacter; s__	0	0	0	0	0	0	0	0	0	0	0	0	0	0	0	0	0	0	0	0	0	0	0	0	0	0	0	0	0	0	0	0	0	0	0	0	0	0	0	0	0	0	0	0	0	0	0	0
ASV566	k__Bacteria; p__Bacteroidetes; c__Cytophagia; o__Cytophagales; f__Cytophagaceae; g__Hymenobacter; s__	0	0	0	0	0	0.0050103	0	0	0	0.00170966	0.00556727	0.0147593	0.0038363	0	0	0	0	0	0	0	0	0	0	0	0.000484083	0	0	0.0149155	0.146509	0.000664461	0	0	0	0	0	0	0	0.130603	0.00216746	0	0	0	0	0	0	0	0	0
ASV567	k__Bacteria; p__Actinobacteria; c__Actinobacteria; o__Actinomycetales; f__Mycobacteriaceae; g__Mycobacterium; s__	0	0	0	0	0	0	0.00865481	0	0.000625397	0	0.00098246	0	0.000426256	0	0	0	0.28854	0	0	0	0	0	0	0	0.000484083	0.00273176	0	0	0	0	0	0	0	0	0	0	0	0	0	0.0295555	0.029103	0.0145157	0.000876079	0	0.00392935	0.000707509	0	0
ASV568	k__Bacteria; p__Actinobacteria; c__Actinobacteria; o__Actinomycetales; f__Nocardioidaceae; g__; s__	0	0	0	0	0	0.00050103	0	0	0.000625397	0	0.0111345	0	0	0.00182168	0	0	0	0	0	0	0	0	0	0	0.104562	0	0.00317955	0.152469	0.00080279	0.00265784	0.00444181	0.00208993	0.0130151	0	0.00168398	0.0228756	0.00280883	0.105242	0.00216746	0.00125768	0.00744496	0	0.00350431	0	0.0111332	0	0	0
ASV569	k__Bacteria; p__Bacteroidetes; c__[Saprospirae]; o__[Saprospirales]; f__Chitinophagaceae; g__Chitinophaga; s__	0	0	0	0	0	0	0.0043274	0	0	0	0	0	0	0	0	0	0.14168	0	0	0.000252609	0	0	0	0	0	0	0	0	0	0	0	0	0	0	0	0	0	0	0	0.416921	0.00541451	0.00207367	0.00525647	0	0	0	0	0
ASV570	k__Bacteria; p__Proteobacteria; c__Alphaproteobacteria; o__Rhizobiales; f__Rhizobiaceae; g__Agrobacterium; s__	0.00379579	0.000827736	0	0	0.000501155	0.00050103	0.000786801	0	0.000625397	0	0.000327487	0	0	0.000910838	0.00103041	0	0.00182813	0.000709602	0.00136691	0.000757828	0.000823719	0.000841723	0	0.00181775	0	0	0	0	0	0.000664461	0	0	0	0	0	0	0.000244246	0	0	0.0138345	0.0636206	0.00345612	0.0525647	0	0.00327446	0.00424505	0.00079538	0.00508947
ASV571	k__Bacteria; p__Actinobacteria; c__Actinobacteria; o__Actinomycetales; f__Micromonosporaceae	0	0	0	0	0	0	0	0	0	0	0	0	0	0	0	0	0	0	0	0	0	0	0	0	0	0	0	0	0	0	0	0	0	0	0	0	0	0	0	0.511876	0.780367	0.00829468	0	0	0	0	0	0
ASV572	k__Bacteria; p__Bacteroidetes; c__Sphingobacteriia; o__Sphingobacteriales; f__Sphingobacteriaceae; g__Olivibacter; s__	0	0	0	0	0	0	0	0	0	0	0	0	0	0	0	0	0	0	0	0	0	0	0	0	0	0	0	0	0	0	0	0	0	0	0	0	0	0	0	0	0	0	0	0	0	0	0	0
ASV573	k__Bacteria; p__Proteobacteria; c__Betaproteobacteria; o__Burkholderiales; f__Comamonadaceae	0	0	0	0.000656957	0.00501155	0	0	0.149481	0.0459667	0.0581286	0.000327487	0.00109328	0	0	0.00206082	0	0.0027422	0	0	0	0	0	0	0	0.00338858	0	0	0	0.00441535	0	0	0	0	0	0	0.00490192	0.0084265	0.0924749	0.000541864	0	0	0	0	0	0.00196468	0.0155652	0	0.00290827
ASV574	k__Bacteria; p__Actinobacteria; c__Actinobacteria; o__Actinomycetales; f__Geodermatophilaceae; g__; s__	0	0	0.0333421	0.0400744	0.000501155	0.0721483	0	0.00124567	0.0340841	0.015387	0.0124445	0.0191325	0.0268541	0.0160915	0.00274776	0.41602	0.00487502	0.0010644	0	0	0	0.00420861	0	0	0.0517969	0	0	0.0745774	0.0361256	0	0	0	0	0	0	0	0.000488493	0.0031055	0	0.0326997	0.0155667	0.000691224	0.00175216	0	0.00523913	0	0	0
ASV575	k__Bacteria; p__Proteobacteria; c__Betaproteobacteria; o__Rhodocyclales; f__Rhodocyclaceae; g__Methyloversatilis; s__	0	0	0	0	0	0	0	0	0	0	0	0	0	0	0	0	0	0	0	0	0	0	0	0	0	0.000682939	0	0	0	0	0	0	0	0	0	0	0.141541	0	0	0	0	0	0	0	0	0	0	0
ASV576	k__Bacteria; p__Bacteroidetes; c__Flavobacteriia; o__Flavobacteriales; f__Flavobacteriaceae; g__Flavobacterium; s__	0	0	0	0	0	0	0	0	0	0	0	0	0	0	0	0	0	0	0	0	0	0	0	0	0	0	0	0	0	0	0	0	0.014642	0	0	0	0.108812	0	0	0	0	0	0	0	0	0	0	0
ASV577	k__Bacteria; p__Proteobacteria; c__Betaproteobacteria; o__Burkholderiales; f__Comamonadaceae	0	0	0	0	0.0215497	0.03407	0.0023604	0.222975	0.000625397	0	0.0049123	0.00218657	0	0.0379516	0.00103041	0	0	0.00816043	0.00246044	0	0	0	0.0273949	0	0.0101658	0	0.0169576	0	0.0160558	0.000664461	0.0387649	0.00417986	0.087852	0.00183942	0	0.0277776	0	0.0207033	0	0.00691724	0.00135363	0.000691224	0	0	0	0	0	0
ASV578	k__Bacteria; p__Actinobacteria; c__Actinobacteria; o__Actinomycetales; f__Nakamurellaceae; g__; s__	0	0	0	0	0	0.0085175	0	0	0.00187619	0	0.0049123	0.0262388	0.0298379	0	0	0	0.00182813	0	0	0.000505219	0	0	0.00269458	0	0	0	0	0.0762347	0.000401395	0.000664461	0	0	0	0.00122628	0.00168398	0.367644	0.00806013	0	0	0	0.00812177	0.00276489	0.00175216	0.0475884	0.066799	0.00283004	0.00556766	0
ASV579	k__Bacteria; p__Bacteroidetes; c__Sphingobacteriia; o__Sphingobacteriales; f__Sphingobacteriaceae; g__; s__	0	0	0	0.00525565	0	0.00050103	0	0	0	0	0	0	0	0	0.00240429	0	0	0.00567682	0.00246044	0	0	0.0155719	0.00359278	0	0.00484083	0	0.000529925	0	0.0184642	0.00132892	0.0109026	0.0731475	0.0195227	0.00183942	0.0286277	0.0294115	0	0.118009	0	0	0.00338407	0	0.000876079	0	0	0.000707509	0	0.0021812
ASV580	k__Bacteria; p__Proteobacteria; c__Alphaproteobacteria; o__Rhizobiales; f__Hyphomicrobiaceae; g__Devosia; s__	0	0	0	0.102485	0.000501155	0.0400824	0	0	0.022827	0	0.0176843	0.0125728	0.108269	0	0.00103041	0	0.000304689	0	0	0	0	0.012205	0	0.000605917	0.00338858	0.00478057	0.00582917	0	0.00762651	0.0126248	0.0226128	0	0.00162689	0	0	0.00735288	0	0	0	0.00188652	0	0	0	0	0	0	0	0
ASV581	k__Bacteria; p__Bacteroidetes; c__Sphingobacteriia; o__Sphingobacteriales; f__Sphingobacteriaceae; g__Pedobacter; s__cryoconitis	0	0	0	0.26344	0	0	0	0	0	0	0.124772	0	0	0	0	0	0	0	0	0	0	0	0	0	0	0	0	0	0	0	0	0	0	0	0	0	0	0	0	0.10313	0.0148899	0.000691224	0.000876079	0	0.00523913	0	0	0
ASV582	k__Bacteria; p__Proteobacteria; c__Betaproteobacteria; o__Burkholderiales; f__Comamonadaceae	0	0	0.0596648	0	0.00751733	0	0.0208502	0	0.000938095	0.0282095	0	0.00109328	0.0038363	0.000303613	0.00034347	0.419546	0	0.00177401	0.000273382	0.000252609	0.000274573	0.0054712	0.0300895	0.044232	0	0.00478057	0.00317955	0.174014	0.0168586	0.000664461	0.0157482	0.0135845	0.255422	0.017781	0.0168398	0	0.000488493	0.0031055	0.00270932	0	0.000676814	0	0	0	0	0	0	0
ASV583	k__Bacteria; p__Proteobacteria; c__Gammaproteobacteria; o__Enterobacteriales; f__Enterobacteriaceae	0	0	0	0	0	0	0	0	0	0	0	0	0	0	0	0	0	0	0	0	0	0	0	0	0	0	0	0	0	0	0	0	0	0	0	0	0	0	0	0	0	0	0	0	0	0	0	0
ASV584	k__Bacteria; p__Proteobacteria; c__Gammaproteobacteria; o__Xanthomonadales; f__Xanthomonadaceae; g__Pseudoxanthomonas; s__	0	0	0	0	0	0	0.001967	0	0	0	0.000654973	0	0	0.000303613	0.00206082	0	0	0	0	0	0	0	0	0	0	0	0.0042394	0	0.148115	0	0	0	0	0	0	0	0	0	0	0.0125768	0.0710655	0.0228104	0.00963687	0	0	0	0	0
ASV585	k__Bacteria; p__Proteobacteria; c__Alphaproteobacteria; o__Rhizobiales; f__Hyphomicrobiaceae; g__Devosia; s__	0	0	0	0.000656957	0	0	0	0	0.0866174	0	0.152936	0.00327985	0.000426256	0	0	0	0.00152344	0	0	0	0.0370673	0	0	0	0	0	0	0	0	0	0	0	0	0	0	0	0	0	0	0.0698012	0.0372248	0.0331787	0.0341671	0	0	0	0	0
ASV586	k__Bacteria; p__Proteobacteria; c__Gammaproteobacteria; o__Pseudomonadales; f__Moraxellaceae; g__Acinetobacter; s__	0	0	0	0	0	0	0	0.655223	0	0.131644	0	0	0.00213128	0	0	0.165703	0	0	0	0	0	0	0	0	0.000484083	0	0	0	0	0	0	0	0.00813445	0	0	0	0	0	0	0	0	0	0	0	0	0	0	0
ASV587	k__Bacteria; p__Actinobacteria; c__Actinobacteria; o__Actinomycetales; f__Geodermatophilaceae; g__; s__	0	0.000827736	0	0.00722653	0.00350809	0.0100206	0.0003934	0	0.00343968	0	0	0.0481045	0.0468881	0.000910838	0	0.158652	0.00365626	0	0	0	0	0.000420861	0	0	0.0387267	0.00273176	0.00582917	0.205502	0.0148516	0.00199338	0	0	0	0.00061314	0.00673593	0.0155227	0.00952561	0.0288121	0.00433492	0.00062884	0.00203044	0	0.00262824	0	0	0	0	0
ASV588	k__Bacteria; p__Proteobacteria; c__Alphaproteobacteria; o__Sphingomonadales; f__Sphingomonadaceae	0	0	0	0	0	0	0.0015736	0	0	0	0	0	0	0	0	0	0.069469	0	0	0	0	0	0	0	0	0	0	0	0	0	0	0	0	0	0	0	0	0	0	0.0446476	0.50355	0.145157	0.0192737	0	0	0	0	0
ASV589	k__Bacteria; p__Actinobacteria; c__Actinobacteria; o__Actinomycetales; f__Geodermatophilaceae; g__; s__	0	0	0	0.0394174	0.000501155	0.050604	0	0	0.0419016	0.0581286	0.00458481	0.0245989	0.0102301	0.0115373	0.00206082	0.218587	0.000609377	0	0	0.000757828	0	0	0	0	0.029045	0.00204882	0.00105985	0.0066291	0.0453577	0	0	0.00417986	0	0.00122628	0.0303117	0.00163397	0.00561767	0.00138022	0.00325119	0.0031442	0.0047377	0	0	0	0.00196468	0	0	0
ASV590	k__Bacteria; p__Actinobacteria; c__Actinobacteria; o__Actinomycetales; f__Nocardioidaceae; g__; s__	0.000474473	0	0	0.045987	0.00100231	0.0215443	0.0003934	0.0896883	0.0112571	0	0.0622225	0	0	0	0.0034347	0	0.00700784	0	0	0	0	0.00294603	0.00314368	0	0.0653513	0	0.00900872	0.0132582	0.0116405	0.000664461	0	0.00731475	0.00976134	0	0.0522035	0.00571891	0.00439644	0.0419242	0	0.00251536	0.00203044	0.000691224	0	0	0.00130978	0	0	0
ASV591	k__Bacteria; p__Acidobacteria; c__Solibacteres; o__Solibacterales; f__; g__; s__	0	0	0	0	0	0	0	0	0	0	0	0	0	0	0	0	0	0	0	0	0	0	0	0.0242367	0.0353381	0.00409763	0.0100686	0.159098	0.01726	0.0299007	0.0117102	0.0992717	0.0862251	0.0128759	0.0656754	0.0457513	0.0145327	0.00293297	0.0189653	0	0	0	0	0	0	0	0	0
ASV592	k__Bacteria; p__Proteobacteria; c__Betaproteobacteria; o__Burkholderiales; f__Oxalobacteraceae	0	0	0	0	0	0.00200412	0	0	0	0	0.000654973	0.00655971	0	0	0	0	0.000304689	0	0	0	0	0.000420861	0	0	0.000484083	0	0.111814	0.029831	0.27616	0.000664461	0	0.00104496	0	0	0.18187	0.0196077	0	0.00172528	0.00541864	0.00691724	0.00812177	0	0	0	0	0.00141502	0.00079538	0.000727067
ASV593	k__Bacteria; p__Proteobacteria; c__Alphaproteobacteria; o__Rhizobiales; f__Bradyrhizobiaceae	0.00189789	0.0012416	0	0.00328478	0	0.0526081	0.0003934	0	0.000938095	0.0495803	0.00785968	0.0180392	0.0562657	0	0.00240429	0	0.0109688	0.000354801	0.0133957	0	0	0.00252517	0	0.00666509	0.00145225	0.0423422	0.00105985	0.0265164	0.0297032	0.0199338	0.0016152	0.00104496	0	0	0.00168398	0.00735288	0	0	0.00216746	0.0798627	0.0324871	0.00345612	0.0376714	0	0.0189919	0.00495256	0.00079538	0
ASV594	k__Bacteria; p__Proteobacteria; c__Gammaproteobacteria; o__Enterobacteriales; f__Enterobacteriaceae	0	0	0	0	0	0	0	0	0.333649	0	0	0	0	0	0	0	0	0	0	0	0	0	0	0	0	0	0	0	0	0	0	0	0	0	0	0	0	0	0	0	0.00135363	0	0	0	0	0	0	0
ASV595	k__Bacteria; p__Firmicutes; c__Bacilli; o__Bacillales; f__Paenibacillaceae; g__Cohnella; s__	0	0	0	0	0	0	0	0	0	0	0	0	0	0	0	0	0	0	0	0	0	0	0	0	0.00338858	0	0	0	0	0	0	0	0	0.00183942	0	0	0.113086	0.00483078	0	0	0	0	0	0	0	0	0	0
ASV596	k__Bacteria; p__Proteobacteria; c__Alphaproteobacteria; o__Rhizobiales; f__Rhizobiaceae; g__Agrobacterium; s__	0.00569368	0.000827736	0	0.000656957	0	0.0245505	0.0015736	0	0.000938095	0	0.0252165	0	0	0.000303613	0.000686941	0	0.0566721	0.00461242	0	0.000252609	0.00109829	0.000841723	0	0.00181775	0	0	0	0	0.00120419	0.00132892	0	0	0	0	0	0	0.000244246	0	0	0.131428	0.30592	0.130641	0.979456	0.00128617	0.00589403	0.00990512	0.00238614	0.00363533
ASV597	k__Bacteria; p__Actinobacteria; c__Actinobacteria; o__Actinomycetales; f__Nocardioidaceae; g__; s__	0	0	0	0	0	0	0	0	0	0	0.000327487	0	0	0	0	0	0.000304689	0	0	0	0	0	0	0	0.0396948	0.00204882	0	0	0.00561953	0	0.0012114	0.0229892	0	0	0.0151559	0.00245096	0.00183185	0.110418	0	0.0106903	0.129272	0	0.00175216	0	0.33072	0.00141502	0	0
ASV598	k__Bacteria; p__Proteobacteria; c__Betaproteobacteria; o__Burkholderiales; f__Oxalobacteraceae; g__Janthinobacterium; s__	0	0	0.00526454	0	0	0.0050103	0	0	0	0	0.0219416	0.0191325	0	0.00121445	0	0	0.00243751	0.00212881	0	0	0	0.000420861	0	0	0.000484083	0	0.000529925	0	0.0212739	0	0	0	0	0	0	0.0122548	0	0.15493	0	0.00062884	0.000676814	0	0	0.00128617	0	0	0	0
ASV599	k__Bacteria; p__Proteobacteria; c__Alphaproteobacteria; o__Caulobacterales; f__Caulobacteraceae	0	0	0	0.0105113	0	0.00200412	0.0003934	0	0.000938095	0	0.0160468	0.000546642	0.00426256	0	0	0	0.00426564	0	0	0.000252609	0	0	0	0.00545326	0	0.000682939	0.0116583	0	0.000401395	0.00863799	0.002019	0.0114946	0.0488067	0.00122628	0.00336797	0.00408493	0.0648474	0.0194956	0.00325119	0.0144633	0.00609133	0.00207367	0.00175216	0	0.00196468	0	0	0
ASV600	k__Bacteria; p__Proteobacteria; c__Gammaproteobacteria; o__Enterobacteriales; f__Enterobacteriaceae	0	0	0	0	0	0	0	0	0	0	0	0	0	0	0	0	0	0	0	0	0	0	0	0	0	0	0	0	0	0	0	0	0	0	0	0	0	0	0	0	0	0	0	0	0	0	0	0
ASV601	k__Bacteria; p__Proteobacteria; c__Alphaproteobacteria; o__Rhizobiales; f__Methylocystaceae; g__; s__	0	0	0.0122839	0	0	0	0.0011802	0	0	0.00940316	0.00098246	0.000546642	0	0.0941199	0.00412164	0	0	0	0.000273382	0	0	0.000841723	0	0.000605917	0.0372744	0.00136588	0.00529925	0.0414319	0.0144502	0.000664461	0	0.0815073	0.043926	0.00061314	0.0101039	0.0449343	0	0.012422	0.00325119	0	0.00541451	0	0.00525647	0	0	0	0	0
ASV602	k__Bacteria; p__Bacteroidetes; c__Sphingobacteriia; o__Sphingobacteriales; f__Sphingobacteriaceae; g__Pedobacter; s__cryoconitis	0	0.00289708	0	0	0.154857	0.00050103	0.0047208	0	0	0.00854832	0.00458481	0	0	0	0.00686941	0	0.00335157	0.170305	0.000273382	0.00757828	0	0	0	0	0	0	0	0.0265164	0	0	0.00363421	0	0	0	0	0.0375814	0.00036637	0	0	0.00062884	0	0	0	0	0	0	0	0.00508947
ASV603	k__Bacteria; p__Proteobacteria; c__Alphaproteobacteria; o__Rhizobiales; f__Rhizobiaceae; g__Agrobacterium; s__	0.000474473	0.000413868	0	0	0.00250578	0	0	0	0.000625397	0	0.0753219	0	0.000426256	0.00182168	0.00103041	0	0.00670315	0	0.00546765	0	0	0.00126258	0.000449097	0.00666509	0.00387267	0.00273176	0.0577618	0	0.124834	0	0.00888361	0.00731475	0	0.00122628	0	0.0669929	0.000732739	0	0	0.019494	0.0480538	0.000691224	0.0534408	0.00257235	0.0144076	0.0113201	0.00636304	0.0232661
ASV604	k__Bacteria; p__Proteobacteria; c__Gammaproteobacteria; o__Enterobacteriales; f__Enterobacteriaceae	0	0	0	0	0	0	0	0	0	0	0	0	0	0	0	0	0	0	0	0	0	0	0	0	0	0	0	0	0	0	0	0	0	0	0	0	0	0	0	0	0	0	0	0	0	0	0	0
ASV605	k__Bacteria; p__Actinobacteria; c__Actinobacteria; o__Actinomycetales; f__Micrococcaceae; g__Microbispora; s__rosea	0	0	0	0	0	0	0	0	0.000312698	0.030774	0	0	0	0	0	0	0	0	0	0	0	0	0	0	0.00774533	0	0.000529925	0	0.0393367	0.00863799	0.00726841	0	0	0	0	0	0	0.00603847	0	0	0.00135363	0	0	0	0	0	0	0
ASV606	k__Bacteria; p__Actinobacteria; c__Actinobacteria; o__Actinomycetales; f__Nocardioidaceae; g__; s__	0	0.000413868	0	0.419795	0.00250578	0	0.0003934	0	0.0153222	0.0282095	0.00196492	0.000546642	0	0	0	0	0.00213282	0	0	0	0	0	0	0	0.0377585	0	0	0.0198873	0	0	0.00484561	0	0.00488067	0	0	0	0.00488493	0	0	0.00125768	0.00609133	0	0.00175216	0.0128617	0.0189919	0.00353754	0.0103399	0
ASV607	k__Bacteria; p__Proteobacteria; c__Alphaproteobacteria; o__Sphingomonadales; f__Sphingomonadaceae; g__Sphingomonas; s__	0	0.000413868	0	0.00854044	0	0.0140288	0.000786801	0	0.00656667	0.00683866	0.128702	0.0185858	0	0.00364335	0.00034347	0.0740375	0.00213282	0.00212881	0.00246044	0.000505219	0	0	0.0305386	0	0.0222678	0	0.0021197	0	0.00401395	0	0.00363421	0	0.00162689	0	0.00505195	0.00163397	0	0.0207033	0.000541864	0.0031442	0.00744496	0	0.00175216	0	0.000654892	0	0	0
ASV608	k__Bacteria; p__Actinobacteria; c__Actinobacteria; o__Actinomycetales; f__Nocardioidaceae; g__; s__	0	0	0	0.0177378	0	0.00651339	0	0	0.00375238	0.000854832	0.00261989	0.0973023	0	0	0	0	0.000304689	0.000709602	0	0	0	0	0	0	0.0706762	0.00478057	0.0042394	0.0281737	0.0084293	0.00598015	0.000403801	0	0.00813445	0	0.00841992	0.0686269	0	0	0	0.0515649	0.0697119	0.000691224	0.00262824	0.00385852	0.294701	0.00495256	0	0
ASV609	k__Bacteria; p__Proteobacteria; c__Gammaproteobacteria; o__Xanthomonadales; f__Xanthomonadaceae; g__Pseudoxanthomonas; s__mexicana	0	0.000413868	0.0245679	0	0	0	0	0	0	0	0	0	0	0	0	0	0	0.000354801	0	0	0	0	0	0.00302959	0.000968167	0.0211711	0.0270262	0	0	0.00132892	0.238242	0.0449335	0.014642	0.00061314	0.0656754	0.00571891	0.00354157	0.0093165	0.0113792	0	0.0047377	0.00760346	0.00175216	0	0	0	0	0
ASV610	k__Bacteria; p__Actinobacteria; c__Actinobacteria; o__Actinomycetales; f__Cellulomonadaceae; g__Cellulomonas; s__	0.00189789	0	0	0	0	0	0	0	0	0	0	0	0	0.0072867	0	0	0	0	0	0	0	0	0	0	0.00822942	0	0	0	0	0	0.000403801	0	0	0	0	0	0.105026	0.00138022	0	0.0113191	0.0121827	0.000691224	0	0	0.0622147	0	0.00079538	0
ASV611	k__Bacteria; p__Proteobacteria; c__Gammaproteobacteria; o__Enterobacteriales; f__Enterobacteriaceae	0	0	0	0	0	0	0	0	0	0	0.000654973	0	0	0	0	0	0	0	0	0	0	0	0.000898194	0	0	0	0	0	0	0	0	0	0	0	0	0	0	0	0	0	0	0	0	0	0	0	0	0
ASV612	k__Bacteria; p__Proteobacteria; c__Betaproteobacteria; o__Burkholderiales; f__Oxalobacteraceae; g__Janthinobacterium; s__lividum	0.000474473	0	0	0	0	0.392306	0	0	0	0	0	0	0	0.000303613	0	0	0	0	0	0	0	0	0	0	0	0	0	0	0	0	0	0	0	0	0	0	0	0	0	0	0	0	0	0	0	0	0	0
ASV613	k__Bacteria; p__Proteobacteria; c__Alphaproteobacteria; o__Sphingomonadales; f__Sphingomonadaceae; g__Sphingomonas; s__wittichii	0	0	0	0	0	0	0	0	0	0	0.0225966	0	0	0	0.00103041	0	0	0.00567682	0	0	0	0	0	0	0.00726125	0.000682939	0.000529925	0	0.00280977	0	0	0	0.0178958	0	0.00336797	0.0122548	0.000122123	0.118527	0	0	0.0101522	0	0.00438039	0	0	0	0	0
ASV614	k__Bacteria; p__Actinobacteria; c__Actinobacteria; o__Actinomycetales; f__Sporichthyaceae; g__; s__	0	0	0	0	0	0.00050103	0	0	0.00156349	0	0	0	0	0	0	0	0.000304689	0	0	0	0	0	0	0.00181775	0.142805	0.00341469	0.00317955	0.0232019	0.00160558	0.00132892	0.0024228	0.00313489	0.135032	0	0.0370476	0.00163397	0.000244246	0.0802254	0	0.0031442	0.00203044	0	0.00262824	0	0	0	0	0
ASV615	k__Bacteria; p__Proteobacteria; c__Alphaproteobacteria; o__Rhodobacterales; f__Rhodobacteraceae	0	0	0	0	0	0	0	0	0	0	0.00098246	0	0	0	0	0	0	0	0	0	0	0	0	0	0	0	0	0	0	0	0	0	0	0	0	0	0	0	0	0	0	0	0	0	0	0	0	0
ASV616	k__Bacteria; p__Actinobacteria; c__Actinobacteria; o__Actinomycetales; f__Pseudonocardiaceae; g__Pseudonocardia; s__	0	0	0	0	0	0	0	0	0	0	0	0	0	0	0	0	0	0	0	0	0	0	0	0	0	0	0	0	0	0	0	0	0	0	0	0	0	0	0	0	0	0	0	0	0	0	0.00079538	0
ASV617	k__Bacteria; p__Bacteroidetes; c__[Saprospirae]; o__[Saprospirales]; f__Chitinophagaceae; g__; s__	0	0	0	0	0	0	0	0	0	0	0	0	0	0	0	0	0	0	0	0	0	0	0	0	0	0	0.000529925	0.00165728	0	0	0.000807601	0.00626979	0.0780907	0	0.0117879	0	0.018807	0.113178	0	0	0	0	0	0	0	0	0	0
ASV618	k__Bacteria; p__Proteobacteria; c__Alphaproteobacteria; o__Sphingomonadales; f__Sphingomonadaceae; g__Sphingomonas; s__	0	0	0	0.0486148	0	0.00100206	0.00668781	0	0	0	0.000327487	0	0.000426256	0	0	0	0.148688	0	0	0	0	0	0	0	0.000484083	0	0	0	0	0	0	0	0	0	0	0	0	0.000172528	0.000541864	0.0477918	0.178679	0.0504593	0.0148933	0	0.000654892	0	0	0
ASV619	k__Bacteria; p__Proteobacteria; c__Deltaproteobacteria; o__Myxococcales; f__Haliangiaceae; g__; s__	0	0	0	0.637905	0	0	0	0	0	0	0.00196492	0	0	0	0	0	0	0	0	0	0	0	0	0	0	0	0	0	0	0	0	0	0	0	0	0	0	0	0	0.0031442	0.000676814	0	0.00175216	0	0	0	0	0
ASV620	k__Bacteria; p__Bacteroidetes; c__Cytophagia; o__Cytophagales; f__Cytophagaceae; g__Dyadobacter; s__	0	0	0	0.0144531	0	0.321661	0	0	0.00125079	0	0	0	0.020034	0	0	0	0	0	0	0	0	0	0	0	0	0	0	0	0	0	0	0	0	0	0	0	0	0	0	0.00062884	0.036548	0	0	0	0	0	0	0
ASV621	k__Bacteria; p__Actinobacteria; c__Actinobacteria; o__Actinomycetales; f__Nocardioidaceae; g__; s__	0	0	0	0	0	0	0.0003934	0.0734946	0.0156349	0.00512899	0.0180118	0.00601306	0	0.0361299	0.00137388	0.285573	0.00975003	0.0010644	0	0.000757828	0	0.000420861	0	0	0.0309813	0.00204882	0.00794887	0.0348028	0.0128446	0	0.000807601	0	0	0.00245256	0.0202078	0.0106208	0.0144105	0.0236363	0.000541864	0	0.00203044	0.00138245	0.000876079	0.00128617	0.00916848	0	0.00715842	0
ASV622	k__Bacteria; p__Firmicutes; c__Bacilli; o__Bacillales; f__Paenibacillaceae; g__Cohnella; s__	0	0	0	0	0	0	0	0	0	0	0	0	0	0	0	0	0	0	0	0	0	0	0	0.00181775	0.0029045	0	0	0	0	0.0159471	0.0476485	0.1557	0.0471798	0	0.0774632	0	0.0647253	0	0	0	0	0	0	0	0	0	0	0
ASV623	k__Bacteria; p__Proteobacteria; c__Betaproteobacteria; o__Burkholderiales; f__Oxalobacteraceae; g__Janthinobacterium; s__	0	0	0	0.0183948	0	0.375772	0	0	0.00156349	0	0.00130995	0.00437314	0	0	0	0	0	0	0	0	0	0	0	0	0.000484083	0	0.000529925	0.0314882	0.00120419	0	0	0	0	0	0.0218918	0	0	0.000345055	0	0	0	0	0	0	0.000654892	0	0	0
ASV624	k__Bacteria; p__Actinobacteria; c__Actinobacteria; o__Actinomycetales; f__Micromonosporaceae	0	0	0	0	0	0	0	0	0	0	0	0	0	0	0	0	0	0	0	0	0	0	0	0	0.215901	0	0.00582917	0	0	0.00199338	0	0	0.00650756	0	0	0.198528	0.00170973	0.0139747	0	0.019494	0.0094754	0.00138245	0.0297867	0.00385852	0.0078587	0	0	0
ASV625	k__Bacteria; p__Proteobacteria; c__Gammaproteobacteria; o__Enterobacteriales; f__Enterobacteriaceae	0	0	0	0	0	0	0	0	0	0	0	0	0	0	0	0	0	0	0	0	0	0	0	0	0	0	0	0	0	0	0	0	0	0	0	0	0	0	0	0	0	0	0	0	0	0	0	0
ASV626	k__Bacteria; p__Bacteroidetes; c__Cytophagia; o__Cytophagales; f__Cytophagaceae; g__Hymenobacter; s__	0	0	0	0.0867183	0	0	0.0011802	0.00124567	0	0	0.196819	0.0147593	0	0	0	0	0.0487502	0	0	0	0	0.000420861	0	0	0.029045	0	0	0	0	0	0	0	0	0	0	0	0	0	0	0.00062884	0.00135363	0.00138245	0	0	0.0222663	0	0	0
ASV627	k__Bacteria; p__Proteobacteria; c__Gammaproteobacteria; o__Pseudomonadales; f__Pseudomonadaceae; g__Pseudomonas; s__	0	0	0	0	0	0	0	0.774808	0	0	0	0	0	0	0	0	0	0	0	0	0	0	0	0	0	0	0	0	0	0	0	0	0	0	0	0	0	0	0	0	0	0	0	0	0	0	0	0
ASV628	k__Bacteria; p__Proteobacteria; c__Gammaproteobacteria; o__Enterobacteriales; f__Enterobacteriaceae; g__Klebsiella; s__	0	0	0	0	0	0	0	0	0	0	0	0	0	0	0	0	0	0	0	0	0	0	0	0	0	0	0	0	0	0	0	0	0	0	0	0	0	0	0	0	0	0	0	0	0	0	0	0
ASV629	k__Bacteria; p__Actinobacteria; c__Actinobacteria; o__Actinomycetales; f__Intrasporangiaceae; g__Phycicoccus; s__	0	0	0	0.0091974	0	0.208428	0	0	0.0115698	0.0316288	0.0147369	0.0317053	0.016624	0.00212529	0	0	0.00213282	0.00212881	0	0.00126305	0	0.00336689	0	0	0	0	0	0.00828638	0	0	0	0	0	0	0	0.0196077	0	0	0	0.0176075	0.0162435	0.000691224	0	0.00257235	0.177476	0.00141502	0.00238614	0
ASV630	k__Bacteria; p__Firmicutes; c__Bacilli; o__Bacillales; f__Bacillaceae; g__Bacillus; s__flexus	0	0	0.0175485	0	0	0.00951956	0.0003934	0	0.000625397	0.00683866	0	0.00491978	0.0106564	0	0.000686941	0	0	0	0	0.000757828	0	0	0.00449097	0	0.122473	0	0.00794887	0.129267	0.0100349	0	0	0.0543382	0.00162689	0.00061314	0.259333	0.0114378	0.00134336	0.00155275	0.00162559	0	0.00203044	0	0	0	0	0	0	0
ASV631	k__Bacteria; p__Actinobacteria; c__Actinobacteria; o__Actinomycetales; f__Nocardioidaceae; g__; s__	0	0	0	0.0210226	0	0.00200412	0	0	0.000938095	0	0.000654973	0	0.00980388	0	0	0	0.00213282	0	0	0	0	0	0	0	0	0	0	0	0.00080279	0	0	0	0	0	0.0101039	0.0212417	0.00146548	0.0954078	0	0.125139	0.0216581	0.00276489	0.00175216	0	0.00327446	0	0	0
ASV632	k__Bacteria; p__Firmicutes; c__Clostridia; o__Clostridiales; f__[Tissierellaceae]; g__Anaerococcus; s__	0	0.00206934	0.419409	0	0	0.00050103	0	0.506988	0	0.00170966	0	0	0	0	0	0.0423071	0	0	0	0	0	0	0	0	0	0	0	0	0	0	0	0	0	0	0	0	0	0	0	0	0	0	0	0	0	0	0	0
ASV633	k__Bacteria; p__Proteobacteria; c__Alphaproteobacteria; o__Rhizobiales; f__Hyphomicrobiaceae; g__Devosia; s__	0	0	0	0	0	0	0	0	0	0	0.00098246	0	0	0	0	0	0.000914066	0	0	0	0	0	0	0	0.00242042	0.000682939	0.00741895	0.0165728	0.00401395	0.000664461	0.002019	0.0428436	0.169196	0.00061314	0.00841992	0.118463	0.00256459	0.0553814	0	0.00377304	0.0094754	0.00138245	0.00613255	0	0	0	0.00079538	0
ASV634	k__Bacteria; p__Actinobacteria; c__Actinobacteria; o__Actinomycetales; f__Nocardioidaceae; g__Nocardioides	0	0	0	0.0197087	0.00300693	0.0435896	0	0	0.0231397	0.010258	0.0366785	0.0174926	0.00213128	0	0	0	0.000914066	0.0014192	0	0.000252609	0	0.0054712	0	0.000605917	0.00193633	0.000682939	0.00158977	0.228704	0.0397381	0.00930245	0.02019	0	0.0260302	0	0	0.00490192	0.0190512	0	0	0.00691724	0.00203044	0	0	0	0.123775	0.00636758	0.00636304	0
ASV635	k__Bacteria; p__Proteobacteria; c__Betaproteobacteria; o__Burkholderiales; f__Oxalobacteraceae; g__Ralstonia; s__	0	0	0.0315873	0	0	0.00551133	0.001967	0	0.000312698	0.163273	0.000327487	0.00437314	0.00170502	0	0.00240429	0.274996	0.000914066	0.000354801	0	0.000505219	0	0.00967981	0	0.0272663	0.00193633	0	0.00529925	0.124296	0.00120419	0.00531569	0.0028266	0.0177644	0.221257	0.00981023	0.0235758	0.00326795	0.00146548	0.0179429	0.00216746	0	0	0	0	0	0	0	0	0
ASV636	k__Bacteria; p__Proteobacteria; c__Gammaproteobacteria; o__Enterobacteriales; f__Enterobacteriaceae	0	0	0	0	0	0	0	0	0	0	0	0	0	0	0	0	0	0	0	0	0	0	0	0	0	0	0	0	0	0	0	0	0	0	0	0	0	0	0	0	0	0	0	0	0	0	0	0
ASV637	k__Bacteria; p__FBP; c__; o__; f__; g__; s__	0	0	0	0	0	0	0	0	0	0	0	0	0	0	0	0	0	0	0	0	0	0	0	0	0	0	0	0	0	0	0	0	0	0	0	0	0.00549555	0.129741	0	0	0	0	0	0	0	0	0	0
ASV638	k__Bacteria; p__FBP; c__; o__; f__; g__; s__	0	0	0	0	0.00100231	0.00300618	0.0015736	0	0.0206381	0	0.0167018	0.00546642	0	0.0112337	0	0	0.0079219	0	0.00656118	0	0.000549146	0.042507	0.00853284	0	0.0716443	0	0.0021197	0	0.00762651	0	0.014133	0.0125396	0.0813445	0.00122628	0.0454676	0.0669929	0	0.0226011	0	0	0	0	0	0	0	0	0	0
ASV639	k__Bacteria; p__Proteobacteria; c__Alphaproteobacteria; o__Rhizobiales; f__Phyllobacteriaceae; g__; s__	0.000474473	0	0	0	0	0	0	0	0.000312698	0	0	0	0	0	0	0	0.000914066	0	0	0	0	0	0	0	0	0	0	0	0	0	0	0	0	0	0	0	0	0	0	0.251536	0.439929	0.0698136	0.11389	0	0	0	0	0
ASV640	k__Bacteria; p__Actinobacteria; c__Actinobacteria; o__Actinomycetales; f__Cellulomonadaceae; g__Cellulomonas; s__	0.000474473	0	0	0.0144531	0	0.00601236	0	0	0	0	0.00294738	0.0207724	0	0	0	0.0035256	0.000914066	0	0	0	0	0.00210431	0	0	0.251723	0	0.00264962	0	0	0	0	0	0	0	0.00168398	0.000816987	0	0.0571067	0	0.00062884	0.010829	0	0.00350431	0	0.00261957	0	0	0
ASV641	k__Bacteria; p__Proteobacteria; c__Gammaproteobacteria; o__Enterobacteriales; f__Enterobacteriaceae; g__Klebsiella; s__	0	0	0	0	0	0	0	0	0	0	0	0	0	0	0	0	0	0	0	0	0	0	0	0	0	0	0	0	0	0	0	0	0	0	0	0	0	0	0	0	0	0	0	0	0	0	0	0
ASV642	k__Bacteria; p__Proteobacteria; c__Betaproteobacteria; o__Burkholderiales; f__Comamonadaceae; g__Acidovorax	0	0	0	0	0	0	0	0	0.000625397	0.0136773	0	0	0	0	0	0	0	0	0	0	0	0	0.00314368	0.00848284	0.00484083	0.0211711	0.0148379	0.0629765	0.0128446	0.00863799	0.0205938	0.0982267	0.113882	0.00367884	0.0235758	0.0547381	0.0131893	0.0272594	0.0173397	0	0	0	0	0	0	0	0	0
ASV643	k__Bacteria; p__Bacteroidetes; c__[Saprospirae]; o__[Saprospirales]; f__Chitinophagaceae; g__; s__	0	0	0	0.274608	0	0.0235484	0.0003934	0	0.030019	0	0.0150644	0.00273321	0	0	0.00137388	0.211536	0.00517971	0.000709602	0.00382735	0	0	0.00126258	0.00898194	0	0	0	0.00105985	0.0066291	0.00080279	0	0.0012114	0.00731475	0	0.00061314	0	0.0187907	0	0	0.000541864	0.00062884	0.00541451	0	0	0	0.000654892	0	0	0
ASV644	k__Bacteria; p__Bacteroidetes; c__Sphingobacteriia; o__Sphingobacteriales; f__Sphingobacteriaceae; g__; s__	0	0	0	0	0	0	0	0	0.000625397	0	0	0	0	0	0	0	0.00152344	0	0	0	0	0	0	0	0.000968167	0	0.120823	0	0.204712	0	0	0	0	0	0	0	0.000122123	0	0	0	0	0	0.000876079	0	0	0.000707509	0	0
ASV645	k__Bacteria; p__Proteobacteria; c__Alphaproteobacteria; o__Rhodospirillales; f__Acetobacteraceae; g__; s__	0	0.000413868	0.0403615	0.143217	0.00701617	0.03407	0.0003934	0	0.00156349	0	0.000327487	0.00601306	0.00596758	0	0	0	0.00639846	0.00212881	0.00410074	0.00126305	0	0.00168345	0	0.00121183	0.0106498	0	0.0121883	0	0.0256893	0.00465122	0.00928741	0.00313489	0.0162689	0	0.0252598	0.0653589	0	0.00793628	0.00270932	0	0.00676814	0	0	0	0.00261957	0	0	0
ASV646	k__Bacteria; p__Actinobacteria; c__Thermoleophilia; o__Solirubrobacterales; f__Patulibacteraceae; g__Patulibacter; s__	0	0	0	0.0223365	0.00100231	0.0380783	0.0011802	0	0.00906825	0.015387	0.0098246	0.0371717	0.0234441	0	0.0199213	0	0.0164532	0.0415117	0.000273382	0.0118726	0	0.00505034	0	0	0.0101658	0.0771721	0.0148379	0.00497183	0.0329144	0	0	0	0	0.00061314	0.00673593	0.00326795	0.000854863	0	0	0.00188652	0.00203044	0	0	0.0154341	0.0255408	0.00283004	0.00159076	0
ASV647	k__Bacteria; p__Proteobacteria; c__Betaproteobacteria; o__Burkholderiales; f__Oxalobacteraceae; g__Janthinobacterium; s__	0	0	0	0.0144531	0.016037	0.151311	0.0027538	0.0523182	0.000625397	0	0.0111345	0.0174926	0.000852511	0.000607225	0	0	0.0188907	0.0166757	0.000273382	0	0	0	0.000449097	0	0.0425993	0	0.00953865	0.00165728	0.015253	0.00199338	0.0137292	0.00313489	0.00813445	0	0.0572554	0.0196077	0	0	0	0	0.000676814	0	0	0.00128617	0.000654892	0	0	0
ASV648	k__Bacteria; p__FBP; c__; o__; f__; g__; s__	0	0	0	0.00591261	0	0	0	0	0.00437778	0	0	0	0	0	0	0	0	0	0	0	0	0	0	0	0	0	0.000529925	0.01823	0	0	0	0	0	0	0	0	0.0146548	0.120597	0	0	0	0	0	0	0	0	0	0
ASV649	k__Bacteria; p__Proteobacteria; c__Alphaproteobacteria; o__Caulobacterales; f__Caulobacteraceae; g__Brevundimonas; s__diminuta	0	0	0.215846	0	0.00851964	0.0085175	0.0031472	0	0.00187619	0.164983	0.00785968	0.0142127	0.0170502	0.00333974	0	0.0493583	0.00213282	0	0.00300721	0.000252609	0	0.00294603	0.0107783	0	0	0	0	0	0.00561953	0	0	0.00940468	0	0	0	0	0	0.0177704	0	0	0	0.000691224	0.000876079	0	0	0	0	0
ASV650	k__Bacteria; p__Proteobacteria; c__Alphaproteobacteria; o__Sphingomonadales; f__Sphingomonadaceae; g__Kaistobacter; s__	0	0	0.0122839	0.0939448	0.000501155	0.0210432	0.0003934	0	0.00187619	0.000854832	0.05993	0.00163993	0.000426256	0.00151806	0	0.109293	0.00365626	0	0	0	0	0	0	0	0.0154907	0	0.0021197	0.119324	0.00722511	0	0.000403801	0.00208993	0	0.00367884	0.0336797	0.00571891	0.00561767	0.0138022	0.00108373	0.019494	0.018274	0	0.00175216	0	0.00916848	0.000707509	0	0
ASV651	k__Bacteria; p__Proteobacteria; c__Gammaproteobacteria; o__Enterobacteriales; f__Enterobacteriaceae; g__Erwinia; s__	0.795692	0	0	0	0	0	0	0	0	0	0	0	0	0	0	0	0	0	0	0	0	0	0	0	0	0	0	0	0	0	0	0	0	0	0	0	0	0	0	0	0	0	0	0	0	0	0	0
ASV652	k__Bacteria; p__Firmicutes; c__Bacilli; o__Bacillales; f__Bacillaceae; g__Bacillus; s__	0	0	0	0	0	0	0	0	0	0	0	0	0	0	0	0	0	0	0	0	0	0	0	0	0.00242042	0.00273176	0.00105985	0.00828638	0	0.0139537	0	0.00417986	0.100867	0.0564088	0	0.000816987	0.0768155	0.00103517	0	0	0	0	0	0	0	0	0	0
ASV653	k__Bacteria; p__Actinobacteria; c__Actinobacteria; o__Actinomycetales; f__Nocardioidaceae; g__; s__	0.000474473	0.31247	0	0.000656957	0.00150347	0.00050103	0.000786801	0	0.000312698	0	0.000654973	0.000546642	0	0	0	0	0.00152344	0.000354801	0	0	0	0	0	0	0.000484083	0.000682939	0	0	0	0	0	0	0	0	0	0	0	0	0	0.00062884	0.0094754	0	0.000876079	0	0.0196468	0	0	0
ASV654	k__Bacteria; p__Bacteroidetes; c__Cytophagia; o__Cytophagales; f__Cytophagaceae; g__Hymenobacter; s__	0	0	0	0	0	0	0.000786801	0	0	0	0.000654973	0	0	0	0	0	0	0	0	0	0	0.00210431	0	0	0.00338858	0.00136588	0.000529925	0	0	0.00132892	0.00646081	0	0.00325378	0.026365	0.0740953	0.395422	0	0	0	0	0	0.000691224	0	0	0	0	0	0
ASV655	k__Bacteria; p__Actinobacteria; c__Actinobacteria; o__Actinomycetales	0	0	0	0	0	0.00400824	0	0	0.000312698	0.0025645	0.0458481	0.00273321	0	0	0	0	0	0	0	0	0	0	0	0	0.257532	0.000682939	0	0	0	0	0	0	0.00325378	0	0.0101039	0.0212417	0.00232034	0.0134572	0	0.00377304	0.00812177	0.000691224	0.00262824	0	0.0333995	0	0	0
ASV656	k__Bacteria; p__Proteobacteria; c__Alphaproteobacteria; o__Sphingomonadales; f__Sphingomonadaceae; g__Sphingomonas; s__	0	0.000827736	0	0.00722653	0	0.0781606	0	0	0	0.000854832	0.00163743	0.0256922	0	0	0	0	0	0.000709602	0	0	0	0.00294603	0.000449097	0	0.0145225	0.00136588	0.00741895	0.084521	0.0204712	0.00265784	0.00444181	0.0240342	0.0113882	0	0.0101039	0.0498362	0.000244246	0.0198407	0	0.00565956	0.00541451	0	0.000876079	0	0.00327446	0.00141502	0.00238614	0
ASV657	k__Bacteria; p__Proteobacteria; c__Alphaproteobacteria; o__Rhodospirillales; f__Rhodospirillaceae; g__Inquilinus; s__limosus	0	0	0	0	0	0	0	0	0	0	0	0	0.000852511	0	0.00274776	0	0	0	0.000273382	0	0	0	0	0	0	0	0	0	0	0	0	0	0	0	0	0	0	0	0	0.00125768	0	0	0	0	0	0	0	0
ASV658	k__Bacteria; p__Actinobacteria; c__Actinobacteria; o__Actinomycetales; f__Kineosporiaceae; g__; s__	0	0	0	0	0	0.00400824	0	0	0	0.000854832	0.0098246	0.0836363	0	0	0	0	0.00152344	0.00283841	0	0	0	0	0	0	0.00968167	0	0.0243765	0.0281737	0.00200698	0.00398676	0.0012114	0	0	0.00490512	0	0.0122548	0.00598404	0.0427869	0	0.00062884	0.00135363	0	0	0.00128617	0.15128	0.00212253	0	0
ASV659	k__Bacteria; p__Actinobacteria; c__Actinobacteria; o__Actinomycetales; f__Geodermatophilaceae; g__Geodermatophilus; s__	0	0	0	0	0	0	0	0	0	0	0	0	0	0	0	0	0	0	0	0	0	0	0	0	0.00484083	0	0.000529925	0	0	0	0	0	0	0	0	0	0	0	0	0.0861511	0.844664	0.00691224	0.00350431	0	0	0	0.00079538	0
ASV660	k__Bacteria; p__Bacteroidetes; c__Cytophagia; o__Cytophagales; f__Cytophagaceae; g__Dyadobacter; s__	0	0	0	0	0	0	0	0	0	0	0	0	0	0	0	0	0	0	0	0	0	0	0	0	0	0	0	0	0	0	0	0	0	0	0.00673593	0	0	0	0	0.442074	0.215227	0.098845	0.108634	0	0	0	0	0
ASV661	k__Bacteria; p__Proteobacteria; c__Gammaproteobacteria; o__Pseudomonadales; f__Moraxellaceae; g__Acinetobacter; s__	0	0	0.0631745	0	0	0.00701441	0	0.489549	0	0.148741	0	0.00163993	0.00639383	0.00182168	0	0.0387816	0	0	0	0	0	0	0	0	0	0	0	0	0	0	0	0	0	0	0	0	0	0	0	0	0	0	0	0	0	0	0	0
ASV662	k__Bacteria; p__Proteobacteria; c__Alphaproteobacteria; o__Caulobacterales; f__Caulobacteraceae; g__; s__	0	0	0	0	0	0	0	0	0	0	0	0.00109328	0	0	0	0	0	0	0	0	0	0	0	0.014542	0.00532492	0.00614645	0.00582917	0.0778919	0.0120419	0.0119603	0.00686461	0.0815073	0.0976134	0.0061314	0.0151559	0.062908	0.0236919	0.0143198	0.0124629	0.00062884	0	0	0	0	0	0	0	0
ASV663	k__Bacteria; p__Bacteroidetes; c__Sphingobacteriia; o__Sphingobacteriales; f__Sphingobacteriaceae; g__; s__	0	0	0	0.0551844	0	0.00350721	0.000786801	0	0.0106317	0	0.0730295	0.000546642	0.00213128	0	0	0	0.000609377	0	0	0	0	0	0	0	0.00193633	0	0	0	0.0080279	0.00598015	0.0613777	0	0	0	0.0724113	0.0866006	0.000122123	0.00655605	0.00650237	0.00251536	0.0047377	0	0.00175216	0	0	0.00353754	0	0
ASV664	k__Bacteria; p__Proteobacteria; c__Gammaproteobacteria; o__Enterobacteriales; f__Enterobacteriaceae; g__Serratia; s__	0	0	0	0	0	0	0	0	0.271735	0	0	0	0	0	0	0	0	0	0	0	0	0	0	0	0	0	0	0	0	0	0	0	0	0	0	0	0	0	0	0	0	0	0	0	0	0	0	0
ASV665	k__Bacteria; p__Proteobacteria; c__Betaproteobacteria; o__Burkholderiales; f__Oxalobacteraceae; g__Janthinobacterium; s__	0	0	0	0.0045987	0.00150347	0.128765	0.0015736	0	0	0	0.0173568	0.00710635	0	0.00151806	0	0	0.0170626	0.0102892	0	0.000252609	0.00329487	0	0.00134729	0	0.0372744	0	0.00900872	0.00165728	0.0369284	0.00265784	0.026247	0	0.0162689	0	0.0420996	0.0302285	0	0.0119044	0	0.00062884	0	0	0	0	0	0	0	0
ASV666	k__Bacteria; p__Proteobacteria; c__Alphaproteobacteria; o__Rhizobiales; f__Hyphomicrobiaceae; g__Devosia; s__	0	0	0	0.0118252	0.0155358	0.0315649	0.0003934	0	0.0616016	0.000854832	0.0461756	0.0147593	0.00852511	0	0.00240429	0	0.00457033	0.00496722	0.00710794	0	0	0	0	0.000605917	0.00193633	0	0	0	0.00923209	0.00398676	0.00686461	0	0.0601949	0	0	0	0	0	0	0.0245248	0.00812177	0	0.000876079	0	0.030125	0.00141502	0	0.00363533
ASV667	k__Bacteria; p__Actinobacteria; c__Actinobacteria; o__Actinomycetales; f__Nocardioidaceae; g__; s__	0.000474473	0	0	0	0	0	0	0	0.00750476	0	0.00753219	0	0	0	0	0	0	0.00248361	0	0	0	0	0	0	0.0280768	0.00204882	0.00582917	0.00331455	0	0	0	0	0.058568	0	0.0437836	0.0326795	0.0031752	0.0954078	0.00108373	0.0201229	0.0318103	0.000691224	0.00438039	0.00128617	0.0333995	0	0	0
ASV668	k__Bacteria; p__Proteobacteria; c__Alphaproteobacteria; o__Rhodospirillales; f__Acetobacteraceae	0	0	0	0	0	0	0	0	0	0	0.0252165	0	0	0	0	0	0.000304689	0	0	0	0	0	0	0	0	0	0	0	0	0	0	0	0	0	0	0	0	0	0	0.0264113	0.0331639	0.351833	0.130536	0	0	0	0	0
ASV669	k__Bacteria; p__Proteobacteria; c__Alphaproteobacteria; o__Rhizobiales	0	0	0	0	0.00651502	0.00450927	0	0	0.00531587	0	0.00818717	0	0.000852511	0	0.0429338	0.151601	0.00517971	0.00780563	0.0530362	0.00126305	0	0.000420861	0.00718555	0	0	0.0198052	0.00317955	0	0.013246	0.00199338	0.0193824	0	0	0	0	0.0163397	0	0	0	0	0	0	0	0.00128617	0.00982338	0.00283004	0.00238614	0.0399887
ASV670	k__Bacteria; p__Actinobacteria; c__Actinobacteria; o__Actinomycetales; f__Micrococcaceae; g__; s__	0	0	0	0	0	0	0	0	0	0	0.000327487	0	0	0	0	0	0	0	0	0	0	0	0	0	0.0334018	0	0.00317955	0.207159	0.0361256	0.00797353	0.02019	0.0198543	0	0	0	0.00163397	0.0145327	0.0874716	0.00487678	0	0	0	0	0	0	0	0	0
ASV671	k__Bacteria; p__Actinobacteria; c__Thermoleophilia; o__Solirubrobacterales; f__Patulibacteraceae; g__; s__	0	0	0	0	0	0	0	0	0	0	0	0	0	0	0	0	0.0027422	0	0	0	0	0	0	0	0.0101658	0	0.00317955	0.0149155	0.00080279	0	0.00363421	0	0.014642	0.00429198	0.0218918	0.000816987	0.00464068	0.147339	0.00270932	0	0	0	0	0	0.0104783	0	0	0
ASV672	k__Bacteria; p__Bacteroidetes; c__[Saprospirae]; o__[Saprospirales]; f__Chitinophagaceae; g__Sediminibacterium; s__	0	0	0.0210582	0	0	0.00150309	0.0003934	0	0.000312698	0.0119677	0	0	0	0	0	0	0	0	0	0	0	0	0	0.00908876	0	0.0150247	0.013778	0.0944647	0.0124433	0.00531569	0.0129216	0.0930019	0.0471798	0.00122628	0.0454676	0.0310455	0.0240583	0.00534836	0.0102954	0	0.000676814	0	0	0	0	0	0	0
ASV673	k__Bacteria; p__Proteobacteria; c__Alphaproteobacteria; o__Rhizobiales; f__Rhizobiaceae	0	0	0	0.0045987	0	0.00200412	0	0	0	0	0.00196492	0	0	0	0	0.0141024	0	0	0	0	0	0	0	0	0	0.00956114	0	0	0	0	0	0	0	0	0	0	0	0.00172528	0	0.011948	0.0243653	0.000691224	0.011389	0	0	0	0	0
ASV674	k__Bacteria; p__Proteobacteria; c__Alphaproteobacteria; o__Rhizobiales; f__Rhizobiaceae; g__Agrobacterium; s__	0	0	0	0	0	0.00150309	0	0	0.00375238	0	0.00130995	0	0.000852511	0	0	0	0.00152344	0	0	0	0	0	0	0	0	0.0348299	0	0	0	0	0	0	0	0	0	0	0.00256459	0	0	0.298699	0.139424	0.00967713	0.0481843	0	0.00196468	0	0	0
ASV675	k__Bacteria; p__Proteobacteria; c__Alphaproteobacteria; o__Sphingomonadales; f__Sphingomonadaceae; g__Sphingomonas; s__	0	0	0	0.0722653	0	0.0215443	0	0	0	0	0.0337311	0	0.00639383	0	0	0	0.000304689	0	0	0	0	0.000420861	0	0	0	0	0	0	0	0	0.00646081	0	0.0325378	0	0	0.0163397	0	0	0	0.0924395	0.194246	0.0573716	0.0595733	0	0.0104783	0	0	0
ASV676	k__Bacteria; p__Proteobacteria; c__Deltaproteobacteria; o__Bdellovibrionales; f__Bdellovibrionaceae; g__Bdellovibrio; s__bacteriovorus	0	0	0	0.0183948	0	0	0	0	0	0	0.196819	0	0.00724635	0	0	0	0.0079219	0	0	0	0	0	0	0	0	0	0	0	0	0	0	0	0	0	0	0	0	0	0	0.0163498	0.0047377	0.00552979	0.00613255	0	0.00196468	0	0	0
ASV677	k__Bacteria; p__Proteobacteria; c__Alphaproteobacteria; o__Sphingomonadales; f__Sphingomonadaceae	0	0	0	0	0	0	0	0	0	0	0	0	0	0	0	0	0	0	0	0	0	0	0	0	0	0.000682939	0	0	0	0	0	0	0	0	0.0117879	0	0.0015876	0.0112143	0	0.0113191	0.62673	0.024884	0.00700863	0	0.00523913	0	0.00079538	0
ASV678	k__Bacteria; p__Proteobacteria; c__Alphaproteobacteria; o__Rhodospirillales; f__Acetobacteraceae; g__Gluconobacter; s__	0	0	0	0	0	0	0	0	0	0	0.00098246	0	0	0	0	0	0	0	0	0	0	0	0	0	0	0	0	0	0	0	0	0	0	0	0	0	0.00256459	0	0	0	0	0	0	0	0	0	0	0
ASV679	k__Bacteria; p__Bacteroidetes; c__Flavobacteriia; o__Flavobacteriales; f__[Weeksellaceae]	0	0.000413868	0	0	0.00250578	0.0921894	0	0	0	0	0.150644	0	0	0	0	0	0	0	0	0	0	0	0	0	0	0	0	0	0	0	0	0	0	0	0	0	0	0	0	0	0	0.000691224	0	0	0	0	0	0
ASV680	k__Bacteria; p__Proteobacteria; c__Alphaproteobacteria; o__Rhizobiales; f__Bradyrhizobiaceae; g__Bradyrhizobium; s__	0	0	0	0	0	0	0	0	0	0	0	0	0	0	0	0	0	0	0	0	0	0	0	0.0109065	0.00919758	0.0122929	0.0116583	0.0795492	0.0228795	0.00930245	0.0363421	0.0459785	0.0553142	0.00919709	0.0303117	0.0686269	0.0123344	0.0224286	0.0108373	0	0.000676814	0	0	0	0	0	0	0
ASV681	k__Bacteria; p__Bacteroidetes; c__Flavobacteriia; o__Flavobacteriales; f__[Weeksellaceae]; g__Chryseobacterium; s__	0	0	0	0	0.00100231	0.00200412	0.0027538	0	0.00343968	0	0.0130995	0.0136661	0.00170502	0	0.0151127	0	0.0843987	0.0702506	0.000546765	0	0	0	0.00359278	0	0	0.00136588	0.00105985	0	0	0	0.0024228	0.00208993	0	0	0	0	0.000610616	0	0	0.00125768	0.0967845	0	0	0	0	0	0	0
ASV682	k__Bacteria; p__Proteobacteria; c__Gammaproteobacteria; o__Enterobacteriales; f__Enterobacteriaceae	0	0	0	0	0	0	0	0	0	0	0.000654973	0	0	0	0	0	0	0	0	0	0	0	0	0	0	0	0	0	0	0.000664461	0	0	0	0	0	0	0	0	0	0	0	0	0	0	0	0	0	0
ASV683	k__Bacteria; p__Bacteroidetes; c__Flavobacteriia; o__Flavobacteriales; f__Flavobacteriaceae; g__Flavobacterium; s__	0	0	0	0	0	0	0	0	0	0	0	0	0	0	0	0	0	0	0	0	0	0	0	0	0	0	0	0	0	0	0	0	0	0	0	0	0	0	0	0	0	0	0	0	0	0	0	0
ASV684	k__Bacteria; p__Proteobacteria; c__Alphaproteobacteria; o__Rhizobiales; f__Hyphomicrobiaceae; g__Devosia; s__	0	0	0	0.00131391	0	0.00450927	0.0015736	0	0.0550349	0	0.0281638	0	0.0225915	0	0	0	0.0450939	0	0	0	0	0	0	0	0	0	0	0	0	0	0	0	0.0162689	0	0	0	0	0	0	0.115078	0.0676814	0.0193543	0.0402996	0	0.0078587	0	0	0
ASV685	k__Bacteria; p__Actinobacteria; c__Actinobacteria; o__Actinomycetales; f__Microbacteriaceae	0	0	0	0	0	0.294104	0	0	0	0	0.000327487	0	0	0	0	0	0	0	0	0.000505219	0	0	0	0	0	0	0	0	0	0	0	0	0	0	0	0.00898685	0	0	0	0.00062884	0.00135363	0.00276489	0	0	0	0	0	0
ASV686	k__Bacteria; p__Armatimonadetes; c__Armatimonadia; o__Armatimonadales; f__Armatimonadaceae; g__; s__	0	0	0	0.03022	0	0.00250515	0	0	0.17386	0.0025645	0.000327487	0.0174926	0.00127877	0	0.00171735	0	0.00121875	0	0	0	0	0.00168345	0	0	0.00774533	0	0	0.101094	0	0	0	0	0	0	0.0572554	0	0	0	0	0	0	0	0	0	0	0	0	0
ASV687	k__Bacteria; p__Proteobacteria; c__Alphaproteobacteria; o__Sphingomonadales; f__Sphingomonadaceae; g__Sphingomonas; s__	0	0	0	0	0	0	0	0	0	0	0.00261989	0	0	0	0.00137388	0	0.000609377	0	0	0	0	0	0	0	0.0029045	0	0.0699501	0	0.192268	0	0	0	0	0	0	0.00163397	0	0.0158726	0	0.00188652	0.00203044	0.00207367	0	0.00128617	0.00130978	0.00141502	0	0
ASV688	k__Bacteria; p__FBP; c__; o__; f__; g__; s__	0	0	0	0.00525565	0	0	0	0	0.000312698	0	0	0	0.0076726	0	0	0	0.000304689	0	0	0	0	0	0	0	0.0314654	0.000682939	0.00688902	0	0.00120419	0.00132892	0	0.0992717	0.46529	0	0.0471515	0.0106208	0	0	0	0.00062884	0.00135363	0.000691224	0	0	0	0	0	0
ASV689	k__Bacteria; p__Bacteroidetes; c__[Saprospirae]; o__[Saprospirales]; f__Chitinophagaceae; g__; s__	0	0	0	0.00985435	0	0.0130268	0	0.229204	0.0140714	0.015387	0.00753219	0	0	0.000910838	0	0	0.00121875	0	0	0	0	0.00168345	0	0	0	0.000682939	0	0.00497183	0	0	0	0.00731475	0.0244033	0	0	0.0155227	0.0199061	0.0175978	0.000541864	0.0150922	0.0169204	0.000691224	0	0	0	0	0	0
ASV690	k__Bacteria; p__Proteobacteria; c__Alphaproteobacteria; o__Rhizobiales; f__Xanthobacteraceae; g__; s__	0	0	0	0	0	0	0	0	0	0	0	0	0	0	0	0	0	0	0	0	0	0	0	0	0	0	0	0	0	0	0	0	0	0	0	0	0	0	0	0.0094326	0.00879859	0.0200455	0.00350431	0	0	0	0	0
ASV691	k__Bacteria; p__Proteobacteria; c__Gammaproteobacteria; o__Enterobacteriales; f__Enterobacteriaceae	0.0687986	0	0	0	0.00400924	0.00100206	0.000786801	0	0.00187619	0	0.000654973	0	0	0.00637587	0.00103041	0	0.0201094	0.0134824	0.000820147	0.00227349	0.000274573	0	0.00179639	0.0133302	0.000484083	0.000682939	0.000529925	0	0.00080279	0.0106314	0	0	0	0.0300438	0	0.00163397	0	0	0.00433492	0.00565956	0.0121827	0.0476944	0.033291	0.00128617	0.0419131	0.0127352	0.0039769	0.0043624
ASV692	k__Bacteria; p__Bacteroidetes; c__Cytophagia; o__Cytophagales; f__Cytophagaceae; g__Hymenobacter; s__	0	0	0	0	0	0.00801647	0.000786801	0.0336331	0	0	0.248562	0	0	0	0	0	0.0286407	0	0	0	0	0	0	0	0	0	0	0	0.0104363	0.00465122	0.0109026	0	0	0	0	0.00163397	0	0	0	0.00062884	0.000676814	0	0	0	0.0130978	0	0	0
ASV693	k__Bacteria; p__Actinobacteria; c__Actinobacteria; o__Actinomycetales; f__Nocardioidaceae; g__; s__	0	0.000413868	0	0.00131391	0	0.00551133	0	0	0.0106317	0	0.00523979	0.00109328	0	0	0	0	0	0.000354801	0	0.000252609	0	0	0	0	0.293355	0.00204882	0	0.0132582	0.00441535	0	0	0	0	0	0.00841992	0.0326795	0.00268671	0.00638353	0	0.00880376	0.00406089	0.00207367	0.00175216	0	0.000654892	0	0	0
ASV694	k__Bacteria; p__Proteobacteria; c__Betaproteobacteria; o__Burkholderiales; f__Oxalobacteraceae	0	0	0	0	0	0	0	0	0	0	0	0	0	0.000910838	0	0	0	0	0	0	0	0	0	0	0.000484083	0	0.117113	0.00165728	0.23602	0	0	0	0	0	0	0	0	0	0	0	0	0	0	0	0	0	0	0
ASV695	k__Bacteria; p__Proteobacteria; c__Betaproteobacteria; o__Burkholderiales; f__Oxalobacteraceae; g__Janthinobacterium; s__	0	0	0	0	0	0	0	0	0	0	0.00098246	0	0	0	0	0	0.00152344	0	0	0	0	0	0	0	0.00677717	0	0.0842581	0	0.097539	0	0.0226128	0.0125396	0	0	0.00505195	0.00245096	0	0.0427869	0	0	0	0	0	0.00257235	0	0	0	0
ASV696	k__Bacteria; p__Actinobacteria; c__Actinobacteria; o__Actinomycetales; f__Actinosynnemataceae; g__Saccharothrix; s__	0	0	0	0	0	0.00250515	0	0	0	0	0.00360235	0	0	0.175792	0	0	0	0	0	0.000252609	0	0	0	0	0	0	0	0	0	0	0	0	0	0	0	0	0	0	0.000541864	0	0	0	0	0	0	0	0	0
ASV697	k__Bacteria; p__Proteobacteria; c__Alphaproteobacteria; o__Rhizobiales; f__Bradyrhizobiaceae; g__Bosea; s__genosp.	0.00664263	0	0	0	0.00200462	0.00200412	0	0	0.00375238	0	0.00785968	0	0.00468881	0.000607225	0.00103041	0	0.0240704	0.00177401	0.00410074	0.000505219	0.000274573	0.00126258	0	0	0	0.0341469	0	0	0	0	0	0	0	0	0	0	0.000122123	0.00431319	0	0.147149	0.175295	0.0200455	0.0262824	0	0.0111332	0.00566007	0.00079538	0.0116331
ASV698	k__Bacteria; p__Actinobacteria; c__Actinobacteria; o__Actinomycetales; f__Microbacteriaceae; g__; s__	0	0	0	0.00854044	0	0.0275566	0	0	0.00250159	0	0.0183392	0	0	0.00637587	0	0	0.00365626	0	0.000273382	0	0	0.000841723	0	0	0.0251723	0	0.00688902	0	0.00441535	0.00265784	0.00726841	0.00104496	0.0211496	0	0	0.0457513	0.00354157	0.0695287	0	0	0.00135363	0	0.000876079	0.00128617	0.00851359	0.00212253	0.00238614	0
ASV699	k__Bacteria; p__Proteobacteria; c__Betaproteobacteria; o__Burkholderiales; f__Oxalobacteraceae; g__Janthinobacterium; s__	0	0	0	0	0	0	0	0	0	0	0.00687722	0	0	0.00333974	0	0	0	0	0	0	0	0	0.00898194	0.00181775	0.000484083	0	0.0243765	0.0132582	0.0220767	0.00199338	0.0024228	0.0835972	0.00162689	0	0.437836	0.0196077	0	0.0179429	0.000541864	0	0	0	0	0	0	0	0	0
ASV700	k__Bacteria; p__Bacteroidetes; c__Flavobacteriia; o__Flavobacteriales; f__[Weeksellaceae]; g__Chryseobacterium; s__	0	0	0	0	0	0.0085175	0	0	0	0	0.00622225	0	0	0	0	0	0.0109688	0	0.000273382	0	0	0.027356	0	0	0	0.247907	0.000529925	0	0	0.000664461	0	0	0	0.00061314	0.0117879	0.0424833	0	0	0	0.0031442	0.000676814	0.000691224	0	0	0	0	0	0
ASV701	k__Bacteria; p__Proteobacteria; c__Alphaproteobacteria; o__Rhizobiales; f__Methylocystaceae; g__Methylopila; s__	0	0	0	0.0295631	0	0.0190391	0.0003934	0.00124567	0.000938095	0	0.0887489	0	0.0306904	0	0.00858676	0	0.00487502	0	0	0	0	0	0	0	0	0	0	0.0232019	0	0.000664461	0	0	0	0	0.00168398	0.0408493	0.0052513	0.0155275	0	0.00188652	0.0243653	0	0.000876079	0	0	0.00566007	0.0039769	0
ASV702	k__Bacteria; p__Bacteroidetes; c__Flavobacteriia; o__Flavobacteriales; f__Flavobacteriaceae; g__Flavobacterium; s__	0	0.0012416	0	0	0.0365843	0.00901853	0.0043274	0	0.0187619	0	0.00098246	0	0.000852511	0	0	0	0.000609377	0	0	0	0.0724872	0.00168345	0	0.0327195	0	0	0	0	0	0	0	0	0.187092	0	0	0	0	0	0	0.00188652	0.0575292	0.00345612	0.00350431	0	0.00130978	0	0	0
ASV703	k__Bacteria; p__Proteobacteria; c__Alphaproteobacteria; o__Rhizobiales; f__Methylobacteriaceae; g__; s__	0.000474473	0.319092	0	0	0.00350809	0	0.0011802	0	0	0	0	0	0	0	0	0	0	0	0	0	0	0	0	0	0.000968167	0	0	0	0	0	0	0	0	0	0	0	0	0	0	0	0	0	0	0	0	0	0	0
ASV704	k__Bacteria; p__Bacteroidetes; c__Sphingobacteriia; o__Sphingobacteriales; f__Sphingobacteriaceae; g__; s__	0	0	0	0	0	0	0.00668781	0	0	0	0.00622225	0	0	0	0	0	0.000609377	0	0	0	0	0	0.0305386	0.000605917	0	0	0.217269	0	0.0513786	0	0	0.0334389	0.00325378	0.00061314	0.00336797	0.0269606	0.00512918	0.00241539	0.000541864	0	0	0	0	0	0	0	0	0
ASV705	k__Bacteria; p__Bacteroidetes; c__[Saprospirae]; o__[Saprospirales]; f__Chitinophagaceae; g__Segetibacter; s__	0	0	0	0.0900031	0	0.133274	0.0003934	0	0.00437778	0	0.0353686	0	0	0.00212529	0.00034347	0.0141024	0.0127969	0.000709602	0	0	0	0.0159927	0	0	0	0.000682939	0	0	0	0	0	0	0	0	0	0.00408493	0	0	0	0.00691724	0.00203044	0	0.00175216	0	0.000654892	0	0	0
ASV706	k__Bacteria; p__Bacteroidetes; c__Sphingobacteriia; o__Sphingobacteriales; f__Sphingobacteriaceae; g__Pedobacter; s__	0	0	0	0.0348187	0	0.00450927	0	0	0.000312698	0	0.128375	0.00929292	0	0	0.0583899	0	0.000914066	0.00283841	0	0	0	0	0.0188621	0	0	0	0	0	0	0	0	0	0	0	0	0	0	0	0	0.00062884	0.00135363	0	0	0	0	0	0	0
ASV707	k__Bacteria; p__Bacteroidetes; c__Cytophagia; o__Cytophagales; f__Cytophagaceae; g__Hymenobacter; s__	0	0	0	0	0	0	0	0	0	0	0	0	0	0	0	0	0	0	0	0	0	0	0	0	0.0101658	0	0.000529925	0.117667	0.0301046	0.00132892	0	0	0.0211496	0	0.00505195	0.164214	0.0372476	0.00258792	0	0	0	0	0	0	0	0	0	0
ASV708	k__Bacteria; p__Bacteroidetes; c__Cytophagia; o__Cytophagales; f__Cytophagaceae; g__Hymenobacter; s__	0	0	0	0.0131391	0	0.162334	0.000786801	0	0	0	0.00163743	0.0617706	0	0.014877	0	0	0.0277267	0.000354801	0	0	0	0	0	0	0	0	0	0	0	0	0.0032304	0	0	0	0	0	0	0	0	0	0.00541451	0	0	0	0	0	0	0
ASV709	k__Bacteria; p__Proteobacteria; c__Alphaproteobacteria; o__Sphingomonadales; f__Sphingomonadaceae; g__Sphingomonas; s__	0	0	0.0035097	0	0	0	0	0	0	0.0111128	0.00130995	0.000546642	0.000426256	0.000303613	0	0.0634607	0	0.000709602	0.000273382	0	0	0.00294603	0	0.000605917	0.000484083	0	0	0	0	0.000664461	0.128005	0.150475	0.00976134	0.00061314	0.0488355	0	0	0.00103517	0	0.00062884	0	0	0	0	0	0	0	0
ASV710	k__Bacteria; p__Actinobacteria; c__Actinobacteria; o__Actinomycetales; f__Intrasporangiaceae; g__Phycicoccus; s__	0.000948947	0.000413868	0.0280776	0.0131391	0.00200462	0.0781606	0	0	0.0234524	0.0188063	0.00163743	0.00983956	0.0421993	0.00121445	0.00103041	0.105768	0.000304689	0.0014192	0.000273382	0.000505219	0	0.0117841	0.00538917	0	0.00387267	0	0.00317955	0	0.0080279	0	0.00807601	0.00731475	0.00488067	0	0.00336797	0.00408493	0	0	0.00108373	0.0729454	0.0690351	0.00138245	0.0105129	0	0.0261957	0	0	0
ASV711	k__Bacteria; p__Proteobacteria; c__Betaproteobacteria; o__Burkholderiales; f__Oxalobacteraceae; g__; s__	0	0	0	0	0	0	0	0	0	0	0	0	0	0	0	0	0	0	0	0	0	0.000420861	0	0	0	0	0	0	0	0	0	0	0	0	0.934611	0.00326795	0	0	0	0	0	0	0	0	0	0	0	0
ASV712	k__Bacteria; p__Proteobacteria; c__Betaproteobacteria; o__Burkholderiales; f__Burkholderiaceae; g__Burkholderia	0	0	0	0	0	0	0	0	0	0	0	0	0	0	0	0	0	0	0	0	0	0	0	0.0109065	0.00242042	0.010927	0.0158977	0.285051	0.0244851	0.00797353	0.024228	0.0762824	0.0894789	0.00367884	0.0387316	0.0522872	0.00903712	0.0134572	0.0092117	0	0	0	0	0	0	0	0	0
ASV713	k__Bacteria; p__Proteobacteria; c__Betaproteobacteria; o__Burkholderiales; f__Oxalobacteraceae	0	0	0	0	0.00651502	0.00450927	0.0015736	0.0373701	0	0	0.0245615	0.00710635	0	0.000607225	0	0	0.00335157	0	0	0	0	0	0.00269458	0	0	0	0.0100686	0	0.0578009	0	0	0	0	0	0.00168398	0	0.00036637	0.0895419	0	0.00251536	0.00338407	0	0	0.00128617	0	0	0	0
ASV714	k__Bacteria; p__Bacteroidetes; c__[Saprospirae]; o__[Saprospirales]; f__Chitinophagaceae; g__; s__	0	0	0	0	0	0	0.0003934	0	0	0	0.222036	0	0	0	0.00446511	0	0.00731253	0	0	0	0	0	0	0	0	0	0	0	0	0	0	0	0	0	0	0	0	0	0	0	0.00406089	0	0	0	0.000654892	0	0	0
ASV715	k__Bacteria; p__Proteobacteria; c__Alphaproteobacteria; o__Rhizobiales; f__Phyllobacteriaceae	0	0	0	0.0223365	0.0045104	0.0130268	0.0003934	0	0.0387746	0	0.0560002	0.0038265	0.0447568	0	0	0	0.0237657	0	0.000273382	0	0	0	0	0	0	0.00204882	0	0	0.00321116	0	0	0	0.0178958	0	0.00841992	0	0	0	0	0.0477918	0.00676814	0.000691224	0.00175216	0	0.00982338	0	0	0
ASV716	k__Bacteria; p__Bacteroidetes; c__Cytophagia; o__Cytophagales; f__Cytophagaceae; g__Hymenobacter; s__	0	0	0	0	0	0.00050103	0	0	0	0	0.239393	0.0109328	0	0	0	0	0.000304689	0	0	0	0	0	0	0	0.000484083	0	0	0	0	0.000664461	0.0153444	0	0	0	0	0	0	0	0	0.00188652	0.0047377	0	0	0	0	0	0	0
ASV717	k__Bacteria; p__Proteobacteria; c__Betaproteobacteria; o__Burkholderiales; f__Oxalobacteraceae; g__Janthinobacterium; s__	0	0	0	0.00197087	0	0.00100206	0	0	0	0	0	0	0	0	0	0	0	0	0	0	0	0	0	0	0.000484083	0.00204882	0.0021197	0	0.327137	0	0	0.00313489	0.00488067	0	0	0	0	0	0	0	0.00135363	0	0	0	0	0	0	0
ASV718	k__Bacteria; p__Bacteroidetes; c__Sphingobacteriia; o__Sphingobacteriales; f__Sphingobacteriaceae; g__Pedobacter; s__	0	0.133265	0	0	0	0.0485999	0.000786801	0	0.00218889	0.000854832	0.000654973	0	0.00255753	0.00212529	0	0	0.000304689	0.000709602	0	0	0	0	0	0	0	0.00136588	0	0	0.00602093	0.00797353	0.00847981	0	0	0	0	0	0	0	0	0.00880376	0.0284262	0	0	0	0.00589403	0	0	0.0138143
ASV719	k__Bacteria; p__Proteobacteria; c__Betaproteobacteria; o__Burkholderiales; f__Comamonadaceae	0	0.0012416	0	0	0.0340786	0.00400824	0.0003934	0.123321	0.00156349	0	0.00458481	0.0278788	0	0.000303613	0	0.0881399	0.00243751	0.0149016	0.00601441	0.00884133	0	0.0614457	0.00673646	0	0.000484083	0.00136588	0	0	0	0.0033223	0.00565321	0	0	0	0	0	0	0	0	0	0	0	0	0.00128617	0.0124429	0.0169802	0	0.00581653
ASV720	k__Bacteria; p__Proteobacteria; c__Gammaproteobacteria; o__Pseudomonadales; f__Pseudomonadaceae; g__Pseudomonas; s__viridiflava	0.000474473	0.000413868	0	0.00131391	0.00751733	0.0085175	0.0043274	0	0	0.137628	0.0049123	0.00163993	0	0.00303613	0	0	0.121571	0.0344157	0	0.085382	0	0.000841723	0.125298	0	0	0	0	0.0132582	0	0.00265784	0.000403801	0	0	0	0	0	0.00109911	0.025189	0	0.00125768	0	0	0	0.00771704	0	0.000707509	0	0.00145413
ASV721	k__Bacteria; p__Proteobacteria; c__Alphaproteobacteria; o__Rhizobiales; f__Rhizobiaceae; g__Agrobacterium; s__	0	0	0	0	0	0.00050103	0	0	0.000312698	0	0	0	0.000426256	0	0	0	0.00121875	0.000354801	0.000273382	0	0	0	0	0	0	0	0	0	0	0.00132892	0	0	0	0	0	0	0	0	0	0.011948	0.029103	0.00207367	0.022778	0	0.00392935	0.00212253	0.00079538	0.00508947
ASV722	k__Bacteria; p__Proteobacteria; c__Betaproteobacteria; o__Burkholderiales; f__Oxalobacteraceae; g__Janthinobacterium; s__	0	0	0	0.25687	0	0.0455937	0	0	0	0	0	0.0716101	0	0	0	0	0.00213282	0	0	0	0	0.030302	0	0	0.000484083	0	0	0	0	0	0	0	0.0748369	0	0	0	0	0	0.000541864	0.00062884	0.00135363	0	0	0	0	0	0	0
ASV723	k__Bacteria; p__Proteobacteria; c__Alphaproteobacteria; o__Rhodobacterales; f__Rhodobacteraceae; g__Paracoccus; s__	0	0	0	0	0	0	0	0	0	0	0	0	0	0	0	0	0	0	0	0	0	0	0	0	0.00242042	0	0	0	0.00361256	0	0	0	0	0	0	0	0	0	0	0.00817492	0	0.000691224	0	0	0	0	0	0
ASV724	k__Bacteria; p__Proteobacteria; c__Alphaproteobacteria; o__Rhizobiales; f__Hyphomicrobiaceae; g__Devosia; s__	0	0	0	0.00262783	0.000501155	0	0	0	0.12289	0	0.0425733	0	0.0149189	0	0	0	0.00457033	0	0	0	0	0	0	0	0	0	0	0	0	0	0	0	0	0	0	0	0	0	0	0.0295555	0.018274	0.0165894	0.0271584	0	0	0	0	0
ASV725	k__Bacteria; p__Proteobacteria; c__Gammaproteobacteria; o__Pseudomonadales; f__Pseudomonadaceae; g__Pseudomonas	0.000474473	0	0	0	0	0	0	0	0.000312698	0	0.000327487	0	0	0	0	0	0	0	0.000820147	0	0	0	0	0.000605917	0	0	0	0	0	0.00132892	0	0.00208993	0	0.00183942	0	0	0.0786474	0.00172528	0	0.00062884	0	0	0	0	0	0	0	0
ASV726	k__Bacteria; p__Firmicutes; c__Bacilli; o__Bacillales; f__Paenibacillaceae; g__Cohnella; s__	0	0	0	0	0	0	0	0	0	0	0	0	0	0	0	0	0	0	0	0	0	0	0	0	0.00677717	0	0	0	0	0.00863799	0.0779335	0.189139	0.0959865	0.00183942	0.0303117	0	0.0234477	0	0	0	0	0	0	0	0	0	0	0
ASV727	k__Bacteria; p__Actinobacteria; c__Acidimicrobiia; o__Acidimicrobiales; f__; g__; s__	0	0	0	0	0	0	0	0	0	0	0	0	0	0	0	0	0	0.00212881	0	0	0	0	0	0	0	0	0.0402743	0	0	0	0	0	0	0	0	0.00898685	0	0.0973056	0	0	0	0	0	0	0.00196468	0	0	0
ASV728	k__Bacteria; p__Actinobacteria; c__Actinobacteria; o__Actinomycetales; f__Mycobacteriaceae; g__Mycobacterium; s__	0	0	0	0	0	0	0	0	0	0	0	0	0	0	0	0	0.000304689	0	0	0	0	0	0	0	0.00145225	0	0.00158977	0	0	0	0	0	0	0	0	0	0	0	0	0.0371016	0.247037	0.467267	0.0394235	0	0	0	0	0
ASV729	k__Bacteria; p__Proteobacteria; c__Gammaproteobacteria; o__Pseudomonadales; f__Pseudomonadaceae; g__Pseudomonas; s__	0	0	0	0	0	0	0	0	0	0	0	0	0	0	0	0	0	0	0	0	0	0	0	0	0	0	0.0948565	0	0.00923209	0	0.000807601	0	0	0	0	0	0.000122123	0.000862639	0	0	0	0	0	0	0	0	0	0
ASV730	k__Bacteria; p__Proteobacteria; c__Deltaproteobacteria; o__Myxococcales	0	0	0	0	0	0	0	0	0	0	0	0	0	0	0	0	0	0	0	0	0	0	0	0	0.00145225	0	0	0	0	0	0	0	0	0	0.857148	0	0	0	0	0.0062884	0.00338407	0	0	0	0	0	0	0
ASV731	k__Bacteria; p__Proteobacteria; c__Alphaproteobacteria; o__Sphingomonadales; f__Sphingomonadaceae; g__Sphingomonas; s__	0	0	0	0	0	0	0	0	0	0	0.00098246	0	0	0	0	0	0	0.000354801	0	0	0	0	0	0	0.00242042	0	0	0.0116009	0	0	0	0.00940468	0	0	0.0370476	0	0.0252795	0.0628001	0	0	0.00270726	0	0	0	0.00523913	0	0.00079538	0
ASV732	k__Bacteria; p__Proteobacteria; c__Alphaproteobacteria; o__Rhizobiales; f__Beijerinckiaceae	0	0	0	0	0.00100231	0	0	0	0.000312698	0	0.00654973	0	0	0.00273251	0.00961717	0	0	0.00177401	0	0.000252609	0	0.000841723	0	0.000605917	0.127798	0	0.0238466	0	0.00923209	0	0	0	0.029284	0.00122628	0.0454676	0.0653589	0	0.0120769	0.000541864	0	0	0	0	0	0.00261957	0.000707509	0	0.000727067
ASV733	k__Bacteria; p__Actinobacteria; c__Actinobacteria; o__Actinomycetales; f__Nocardioidaceae; g__; s__	0	0	0.00175485	0	0	0	0	0	0	0	0.00098246	0	0	0	0	0	0	0	0	0	0	0	0	0	0.00484083	0	0.00794887	0	0	0	0	0	0	0	0.00168398	0	0	0	0	0.0125768	0.0216581	0.000691224	0.00175216	0	0.000654892	0	0	0
ASV734	k__Bacteria; p__Acidobacteria; c__Acidobacteriia; o__Acidobacteriales; f__Acidobacteriaceae; g__Terriglobus; s__	0	0	0	0.0499287	0	0	0	0.0498269	0	0	0.0291463	0.000546642	0.0771523	0.00759032	0	0	0	0	0.0213238	0	0	0	0	0	0.0029045	0	0	0	0	0	0	0	0	0	0	0	0	0	0	0.0031442	0.00879859	0	0.000876079	0	0	0	0	0.0021812
ASV735	k__Bacteria; p__Proteobacteria; c__Betaproteobacteria; o__Burkholderiales; f__Oxalobacteraceae; g__Janthinobacterium; s__	0	0	0	0.00591261	0	0.0140288	0	0.0523182	0.00218889	0	0.025544	0.00983956	0	0	0.00652594	0.528839	0	0	0.000546765	0	0	0.000841723	0.00359278	0	0.000484083	0.00273176	0.000529925	0.0414319	0	0	0	0	0	0	0	0	0	0.0590045	0	0.00251536	0.000676814	0	0	0	0	0	0	0
ASV736	k__Bacteria; p__Actinobacteria; c__Actinobacteria; o__Actinomycetales; f__Williamsiaceae; g__Williamsia; s__	0	0	0	0.0216796	0	0.163336	0.000786801	0	0	0	0.00523979	0	0.0404943	0	0	0	0.0240704	0	0	0	0	0	0	0	0	0	0	0	0	0	0	0	0	0	0	0	0.00293096	0	0	0	0.00541451	0	0	0	0.00196468	0	0	0
ASV737	k__Bacteria; p__Gemmatimonadetes; c__Gemm-3; o__; f__; g__; s__	0	0	0	0	0	0.292601	0	0	0	0	0	0	0.000426256	0	0	0	0.000304689	0	0	0	0	0	0	0	0.00968167	0.00136588	0	0	0	0	0	0	0	0	0.00841992	0.0122548	0	0	0.00108373	0	0.0568524	0.000691224	0.000876079	0	0.00261957	0	0	0
ASV738	k__Bacteria; p__Bacteroidetes; c__Cytophagia; o__Cytophagales; f__Cytophagaceae; g__Hymenobacter; s__	0	0	0	0	0	0	0	0	0	0	0	0.265121	0	0	0	0.0317304	0.000304689	0	0	0	0	0	0	0	0	0	0	0	0	0	0	0	0	0	0	0	0	0	0	0	0.000676814	0	0	0	0.0111332	0	0	0
ASV739	k__Bacteria; p__Proteobacteria; c__Alphaproteobacteria; o__Rhizobiales; f__Methylocystaceae; g__Methylopila; s__	0	0	0	0	0.000501155	0	0	0	0	0	0.00130995	0	0	0	0	0	0.000304689	0	0	0	0	0	0	0	0.152486	0	0	0.00828638	0	0	0	0	0	0	0	0.000816987	0	0.0407165	0	0	0.00203044	0	0	0	0.000654892	0	0.00159076	0
ASV740	k__Bacteria; p__Proteobacteria; c__Betaproteobacteria; o__Burkholderiales; f__Oxalobacteraceae	0	0.000827736	0	0	0	0	0	0	0	0	0.00261989	0.0573974	0	0	0	0	0.00182813	0	0	0	0	0	0	0	0	0	0.0800187	0	0.20431	0	0	0	0	0	0	0	0	0	0	0.00754608	0.0047377	0	0	0	0	0	0	0
ASV741	k__Bacteria; p__Bacteroidetes; c__Cytophagia; o__Cytophagales; f__Cytophagaceae; g__Dyadobacter; s__	0	0.000413868	0	0.0834335	0	0.0235484	0.0011802	0	0.0956857	0	0.0117895	0.00819963	0.00895137	0	0	0	0.00426564	0.0010644	0.00437412	0	0	0.00210431	0.00314368	0	0	0	0	0	0.0108377	0.00132892	0	0	0	0	0	0.000816987	0.000854863	0.0018978	0.000541864	0.00188652	0.00879859	0.00207367	0	0	0.00130978	0.000707509	0.00159076	0.00363533
ASV742	k__Bacteria; p__Actinobacteria; c__Actinobacteria; o__Actinomycetales; f__Nakamurellaceae; g__; s__	0	0	0	0	0	0.00100206	0	0	0	0	0	0	0	0	0	0	0	0	0.00136691	0	0	0	0	0	0	0	0	0	0	0.00465122	0	0	0	0	0	0.400324	0.00122123	0	0	0	0.00135363	0	0.000876079	0	0.0117881	0.00283004	0.00318152	0
ASV743	k__Bacteria; p__Bacteroidetes; c__Sphingobacteriia; o__Sphingobacteriales; f__Sphingobacteriaceae; g__Pedobacter	0	0	0	0	0.00551271	0.00250515	0.0003934	0.0261591	0	0	0.0713921	0	0	0.00789393	0.00171735	0	0.00517971	0.0904743	0	0.00985177	0	0	0	0.00181775	0	0	0	0	0	0	0	0	0.0130151	0	0	0	0.00183185	0.000690111	0	0	0	0	0	0	0.00130978	0	0	0
ASV744	k__Bacteria; p__Proteobacteria; c__Alphaproteobacteria; o__Rhodospirillales; f__Acetobacteraceae	0	0	0.0157936	0.00328478	0.00350809	0.0606246	0	0	0.00781746	0	0.00687722	0.0158526	0.000426256	0.00455419	0.00309123	0	0.00243751	0.000709602	0.0046475	0	0.00219658	0.0054712	0	0	0.0169429	0	0.00317955	0	0.00200698	0	0	0.00731475	0.0244033	0	0.0168398	0.0531041	0.00354157	0.0167352	0.00325119	0.00251536	0.00270726	0	0	0	0	0	0	0
ASV745	k__Bacteria; p__Proteobacteria; c__Alphaproteobacteria; o__Caulobacterales; f__Caulobacteraceae	0	0	0	0	0	0	0	0	0	0	0	0	0	0	0	0	0	0	0	0	0	0	0	0.00969468	0.0087135	0.00341469	0.0116583	0.0712628	0.00361256	0.00863799	0.0024228	0.121216	0.105748	0.00490512	0.0437836	0.0506532	0.00415219	0.00655605	0.0146303	0.00754608	0	0	0	0	0	0	0	0
ASV746	k__Bacteria; p__Proteobacteria; c__Gammaproteobacteria; o__Xanthomonadales; f__Xanthomonadaceae; g__Stenotrophomonas; s__	0.32454	0.00165547	0	0	0	0	0	0	0	0	0	0	0	0	0	0	0	0	0	0	0	0	0	0	0	0	0	0	0	0	0	0	0	0	0	0	0	0	0	0	0.0155667	0	0	0	0	0	0	0
ASV747	k__Bacteria; p__Actinobacteria; c__Actinobacteria; o__Actinomycetales; f__Micromonosporaceae	0	0	0	0.243074	0	0.0315649	0	0	0	0	0.012772	0	0	0	0	0	0.0463127	0	0	0	0	0.00336689	0	0	0.000484083	0	0	0	0	0	0	0	0	0	0	0	0	0	0	0.0031442	0.0047377	0	0.00175216	0	0.0419131	0.000707509	0	0
ASV748	k__Bacteria; p__Actinobacteria; c__Actinobacteria; o__Actinomycetales; f__Nocardioidaceae; g__Nocardioides; s__plantarum	0	0.000413868	0	0.09066	0.0045104	0.0591215	0.0011802	0	0.00813016	0.0188063	0.00163743	0.0568508	0.0208865	0	0	0	0.0149297	0.0014192	0.000546765	0	0	0	0	0	0	0	0	0	0	0	0	0	0	0	0	0.0212417	0.00744952	0	0	0	0.0047377	0	0.000876079	0.00128617	0.0216114	0.0113201	0.00874918	0
ASV749	k__Bacteria; p__Proteobacteria; c__Alphaproteobacteria; o__Sphingomonadales; f__Sphingomonadaceae; g__Sphingomonas	0	0	0	0	0	0	0	0	0	0	0.000654973	0	0	0	0	0	0	0	0	0	0.00137286	0	0	0	0.00968167	0.00546351	0.00794887	0.048061	0.00722511	0	0.0012114	0	0.0130151	0.00061314	0.0724113	0.0179737	0.00415219	0.0667682	0	0	0	0	0	0	0	0	0	0
ASV750	k__Bacteria; p__Proteobacteria; c__Alphaproteobacteria; o__Rhizobiales; f__Rhizobiaceae; g__Agrobacterium; s__	0.0730689	0	0	0	0	0.0155319	0.0003934	0	0.000938095	0	0.0412633	0	0	0	0.00034347	0	0.00396095	0.000354801	0	0	0.000823719	0.000420861	0	0.000605917	0.000484083	0	0	0	0.000401395	0.000664461	0.0016152	0	0	0	0	0.00245096	0	0	0	0.0848934	0.186124	0.0511505	0.501993	0	0.00261957	0	0	0.000727067
ASV751	k__Bacteria; p__Proteobacteria; c__Alphaproteobacteria; o__Rhizobiales; f__Rhizobiaceae	0	0	0	0.00131391	0	0	0	0	0	0	0.0841641	0	0.0942025	0	0	0	0.000914066	0	0	0	0	0	0	0	0	0.0102441	0	0	0	0	0	0	0	0	0	0	0	0	0	0.00691724	0.0230117	0	0.0420518	0	0.0130978	0	0	0
ASV752	k__Bacteria; p__Bacteroidetes; c__Cytophagia; o__Cytophagales; f__Cytophagaceae; g__Hymenobacter; s__	0	0	0	0	0	0	0	0	0	0	0.00130995	0.00437314	0	0	0	0	0	0.00212881	0	0.000757828	0	0	0	0	0.000484083	0.00136588	0.00370947	0	0.0100349	0.000664461	0	0.00417986	0.00813445	0.00981023	0.331745	0.190358	0	0	0	0	0	0	0	0	0	0	0	0
ASV753	k__Bacteria; p__Bacteroidetes; c__Bacteroidia; o__Bacteroidales; f__Bacteroidaceae; g__Bacteroides; s__plebeius	0	0	0	0	0	0	0	0.440968	0	0.0957412	0	0.00163993	0	0	0	0	0	0	0	0	0	0	0	0	0	0	0	0	0	0	0	0	0	0	0	0	0	0	0	0	0	0	0	0	0	0.00353754	0.00318152	0
ASV754	k__Bacteria; p__Proteobacteria; c__Alphaproteobacteria; o__Rhodospirillales; f__Rhodospirillaceae; g__; s__	0	0	0	0	0	0	0	0	0	0	0	0	0	0	0	0	0	0	0	0	0	0	0	0.00121183	0	0	0.0021197	0	0	0.0119603	0.0730879	0.474414	0	0.00183942	0.00841992	0.000816987	0.00390794	0	0.00379305	0	0	0	0	0	0	0	0	0
ASV755	k__Bacteria; p__Actinobacteria; c__Actinobacteria; o__Actinomycetales; f__Streptomycetaceae	0.00332131	0	0	0	0	0	0	0	0	0	0	0	0	0	0	0	0	0	0	0	0	0	0	0	0	0	0.000529925	0	0.00120419	0.000664461	0	0	0	0	0.724113	0	0	0	0	0	0.00338407	0	0	0	0	0	0	0
ASV756	k__Bacteria; p__FBP; c__; o__; f__; g__; s__	0	0	0	0	0	0	0	0	0.00406508	0	0	0	0.00980388	0	0	0	0.000304689	0.00283841	0.00164029	0	0	0	0.00224549	0	0.00435675	0	0.00370947	0	0.0148516	0	0.002019	0.00208993	0	0.00183942	0.0286277	0.169116	0.00232034	0.034333	0.00108373	0	0.000676814	0	0	0	0	0	0	0
ASV757	k__Bacteria; p__Actinobacteria; c__Actinobacteria; o__Actinomycetales; f__Pseudonocardiaceae; g__Actinomycetospora; s__	0	0	0	0	0	0	0	0	0	0	0	0	0	0	0	0	0	0	0	0	0	0	0	0	0.0183952	0	0.00953865	0.0132582	0.0108377	0	0	0	0.0195227	0.00367884	0.00673593	0.352938	0.00122123	0.00741869	0	0.0031442	0.00879859	0.00276489	0.000876079	0	0	0	0	0
ASV758	k__Bacteria; p__Proteobacteria; c__Alphaproteobacteria; o__Rhizobiales; f__Rhizobiaceae	0.00332131	0	0	0	0	0	0	0	0	0	0	0	0	0	0	0	0	0	0	0	0	0	0	0	0	0	0	0	0	0	0	0	0	0	0	0	0	0	0	0	0.00406089	0.00138245	0	0	0	0	0	0
ASV759	k__Bacteria; p__Proteobacteria; c__Betaproteobacteria; o__Burkholderiales; f__Comamonadaceae; g__Variovorax; s__paradoxus	0	0	0	0	0	0.00050103	0	0	0	0	0	0	0	0	0	0	0	0	0	0	0	0	0	0.00848284	0.0111339	0.0102441	0.0206671	0.0530328	0.00401395	0.00398676	0.00888361	0.107631	0.0569411	0.00429198	0.099355	0.0539211	0.013922	0.0160451	0.0102954	0	0	0	0	0	0	0	0	0
ASV760	k__Bacteria; p__Proteobacteria; c__Betaproteobacteria; o__Burkholderiales; f__Comamonadaceae	0	0.231352	0	0.0591261	0.00150347	0.00200412	0.0015736	0	0.000312698	0	0.00130995	0	0.000426256	0.00151806	0	0	0.000304689	0	0	0	0	0.000420861	0	0	0.000968167	0	0	0	0	0	0.000807601	0	0	0	0.00336797	0.000816987	0	0	0	0.0220094	0.0236885	0.00276489	0.00438039	0	0	0	0	0
ASV761	k__Bacteria; p__Proteobacteria; c__Alphaproteobacteria; o__Rickettsiales; f__; g__; s__	0	0	0	0	0	0	0	0	0	0	0	0	0	0	0	0	0	0	0	0	0	0	0	0	0	0	0	0	0	0.321599	0	0	0	0	0	0.00571891	0	0	0	0.00062884	0	0	0	0	0	0	0	0
ASV762	k__Bacteria; p__Actinobacteria; c__Actinobacteria; o__Actinomycetales; f__Microbacteriaceae; g__; s__	0	0	0	0	0.000501155	0	0	0	0.000312698	0	0.00654973	0	0.00213128	0	0	0	0.000304689	0.000354801	0	0	0	0	0	0	0	0	0	0	0	0.000664461	0	0	0	0	0	0	0	0	0	0.283607	0.0433161	0.315889	0.00963687	0	0.00130978	0.000707509	0	0
ASV763	k__Bacteria; p__Actinobacteria; c__Actinobacteria; o__Actinomycetales; f__Micrococcaceae; g__Rothia; s__mucilaginosa	0	0	0.896727	0	0	0	0	0.0772316	0	0.000854832	0	0	0	0.000303613	0	0	0	0	0	0	0	0	0	0	0.00242042	0	0	0	0	0	0	0	0	0	0	0	0	0	0	0	0.000676814	0	0	0	0	0	0	0
ASV764	k__Bacteria; p__Actinobacteria; c__Actinobacteria; o__Actinomycetales; f__Microbacteriaceae	0	0	0	0	0	0.00601236	0	0.19557	0.00218889	0	0.0170293	0	0.00170502	0	0	0	0.00609377	0	0	0	0	0	0	0	0.101658	0	0.00264962	0.0348028	0.0084293	0	0	0	0.0211496	0	0.00505195	0.0106208	0	0.00207033	0	0	0	0	0	0	0.0209565	0	0.00079538	0
ASV765	k__Bacteria; p__Actinobacteria; c__Actinobacteria; o__Actinomycetales; f__Microbacteriaceae	0.000948947	0	0.0280776	0.000656957	0.00250578	0.00050103	0	0	0.00125079	0	0.00098246	0.00273321	0	0.0024289	0	0	0.00426564	0.0109988	0.000273382	0.00378914	0.000549146	0.0138884	0	0.000605917	0.005809	0	0	0.469009	0.00361256	0.0239206	0.002019	0.0313489	0	0	0	0.0318625	0.00757164	0.00120769	0.000541864	0.0062884	0.00135363	0.000691224	0	0	0.054356	0.0127352	0.00636304	0.000727067
ASV766	k__Bacteria; p__Proteobacteria; c__Alphaproteobacteria; o__Rhizobiales; f__Aurantimonadaceae; g__; s__	0	0.186654	0	0.0236504	0.00100231	0.0185381	0.0003934	0	0	0	0.000654973	0	0	0	0	0	0	0	0	0	0	0	0	0	0.00774533	0	0	0	0.00160558	0.00132892	0	0	0	0	0	0	0	0.000172528	0	0	0.00203044	0	0	0	0.000654892	0	0	0
ASV767	k__Bacteria; p__Actinobacteria; c__Actinobacteria; o__Actinomycetales; f__Micromonosporaceae; g__Actinoplanes; s__	0	0	0	0	0	0.241496	0	0	0	0	0	0	0	0	0	0	0	0	0	0	0	0	0	0	0	0	0	0	0	0	0	0	0	0	0	0	0	0	0	0.00125768	0.0094754	0	0.00175216	0	0.00261957	0	0	0
ASV768	k__Bacteria; p__Proteobacteria; c__Gammaproteobacteria; o__Xanthomonadales; f__Sinobacteraceae; g__Hydrocarboniphaga; s__effusa	0	0	0	0	0	0	0	0	0	0	0	0	0	0	0	0	0	0	0	0	0	0	0	0	0	1.17807	0.544233	0.00165728	0	0.00265784	0.0759145	0.301995	0.014642	0	0.0336797	0	0.0471396	0.000172528	0.770531	0	0	0.000691224	0	0	0	0	0	0
ASV769	k__Bacteria; p__Bacteroidetes; c__Cytophagia; o__Cytophagales; f__Cytophagaceae; g__Hymenobacter; s__	0	0	0	0	0	0	0.0003934	0	0	0	0.0265264	0.0721568	0	0.0142698	0.0319427	0	0.0140157	0	0.00328059	0.000505219	0	0	0	0	0.00435675	0	0	0	0.0124433	0.00132892	0.000403801	0.0344838	0.0276571	0.0134891	0.0134719	0.0228756	0	0	0	0	0	0	0	0	0	0	0	0
ASV770	k__Bacteria; p__Proteobacteria; c__Gammaproteobacteria; o__Enterobacteriales; f__Enterobacteriaceae	0	0	0	0	0	0	0.0003934	0	0	0	0	0	0	0	0	0	0.000304689	0	0	0	0	0	0	0.058774	0	0	0	0	0	0.025914	0	0	0	0.00061314	0	0	0	0	0.00108373	0	0	0	0	0.100322	0.0314348	0.131597	0.266452	0.237024
ASV771	k__Bacteria; p__Actinobacteria; c__Actinobacteria; o__Actinomycetales; f__Nocardioidaceae; g__; s__	0	0	0	0	0	0	0	0	0	0	0.00785968	0	0.000426256	0	0	0	0	0	0	0	0	0	0	0.00181775	0.121021	0.00273176	0.0291459	0	0.000401395	0.000664461	0	0.0114946	0.0894789	0	0.0353637	0.101306	0	0.00293297	0.00108373	0.00062884	0.00609133	0	0.000876079	0	0.00654892	0	0	0
ASV772	k__Bacteria; p__Proteobacteria; c__Gammaproteobacteria; o__Enterobacteriales; f__Enterobacteriaceae	0	0	0	0	0	0	0	0	0	0	0	0	0	0	0	0	0	0	0	0	0	0	0	0	0	0	0	0	0	0	0	0	0	0	0	0	0	0	0	0	0	0	0	0	0	0	0	0
ASV773	k__Bacteria; p__Proteobacteria; c__Alphaproteobacteria; o__Sphingomonadales; f__Sphingomonadaceae	0	0	0	0.00394174	0	0.0100206	0	0	0.000312698	0	0.00523979	0.0185858	0.000426256	0	0.00240429	0.772105	0.00121875	0	0	0	0	0	0	0	0.0101658	0.000682939	0	0.0381173	0	0	0	0.00104496	0	0	0.0151559	0.000816987	0.00329733	0.00207033	0.00162559	0.0647705	0.0230117	0	0.0105129	0	0.024231	0	0.00079538	0
ASV774	k__Bacteria; p__Bacteroidetes; c__[Saprospirae]; o__[Saprospirales]; f__Chitinophagaceae; g__Chitinophaga; s__	0	0	0	0	0	0	0	0	0	0.369288	0	0.00437314	0	0	0	0	0	0	0	0	0	0	0	0	0	0	0	0	0	0	0	0	0	0	0	0	0	0	0	0.00125768	0	0	0	0	0	0	0	0
ASV775	k__Bacteria; p__Acidobacteria; c__DA052; o__Ellin6513; f__; g__; s__	0	0	0	0	0	0	0	0	0	0	0	0	0	0	0	0	0	0	0	0	0	0	0	0.0115124	0.011618	0.00478057	0.00741895	0.114352	0.0084293	0.0112958	0.0153444	0.060608	0.0634487	0.00735767	0.0454676	0.0473852	0.0124566	0.00138022	0.00541864	0	0	0	0	0	0	0	0	0
ASV776	k__Bacteria; p__Actinobacteria; c__Actinobacteria; o__Actinomycetales; f__Microbacteriaceae	0	0	0	0	0	0	0	0	0	0	0	0	0	0	0	0	0.00121875	0	0	0.000252609	0	0	0	0	0	0	0	0	0	0.000664461	0	0	0	0	0	0	0	0	0	0.0106903	0.00744496	0.00138245	0.00700863	0	0.00261957	0	0	0
ASV777	k__Bacteria; p__Proteobacteria; c__Betaproteobacteria; o__Burkholderiales; f__Oxalobacteraceae	0	0	0	0	0	0.00150309	0.000786801	0	0	0	0	0	0	0	0	0	0.0630705	0	0	0	0	0.180129	0	0	0	0	0	0	0	0.000664461	0.000807601	0	0.0325378	0	0	0	0	0	0	0	0	0	0	0	0	0	0	0
ASV778	k__Bacteria; p__Bacteroidetes; c__Cytophagia; o__Cytophagales; f__Cytophagaceae; g__Spirosoma; s__	0	0	0	0	0	0.00200412	0	0.460898	0	0	0.000327487	0.0158526	0	0	0	0	0.000914066	0	0	0	0	0	0	0	0.0029045	0	0.0021197	0.0149155	0.0212739	0	0	0	0	0	0.00336797	0	0	0	0.00162559	0	0	0	0	0	0	0	0	0
ASV779	k__Bacteria; p__Proteobacteria; c__Alphaproteobacteria; o__Sphingomonadales; f__Sphingomonadaceae; g__Sphingomonas; s__	0	0.0339372	0	0.0847474	0.00200462	0.00350721	0.0003934	0	0	0.0162418	0.0153919	0.00109328	0	0.000303613	0	0	0	0.0014192	0	0	0	0	0.000898194	0	0.00145225	0	0.00476932	0.0149155	0.000401395	0	0.0028266	0.00104496	0	0	0.0168398	0	0	0.0284671	0	0.00188652	0.00338407	0	0	0	0.00589403	0.00495256	0.0039769	0.00363533
ASV780	k__Bacteria; p__Proteobacteria; c__Gammaproteobacteria; o__Pseudomonadales; f__Moraxellaceae; g__Acinetobacter; s__	0	0	0.135123	0	0.00100231	0.0050103	0.0003934	0	0.00437778	0.162418	0.00098246	0.00491978	0.00341005	0.000303613	0.00103041	0.274996	0.00213282	0	0.00546765	0.00101044	0.00137286	0.0101007	0.0170657	0	0	0	0.00105985	0	0	0	0	0	0.00488067	0	0	0	0	0.00707364	0	0	0	0	0	0	0	0	0	0
ASV781	k__Bacteria; p__Bacteroidetes; c__Sphingobacteriia; o__Sphingobacteriales; f__Sphingobacteriaceae; g__Pedobacter; s__	0	0	0	0.000656957	0	0.15081	0	0	0.00125079	0	0.00360235	0	0.000426256	0	0	0	0	0.00319321	0.00164029	0	0	0	0.000898194	0	0	0	0.0021197	0.0414319	0.00923209	0.0033223	0.00767221	0	0.0276571	0.00122628	0	0.0204247	0	0	0	0	0	0	0	0	0.0163723	0.000707509	0	0
ASV782	k__Bacteria; p__Proteobacteria; c__Alphaproteobacteria; o__Rhodospirillales; f__Acetobacteraceae; g__; s__	0	0	0	0	0.0115266	0	0.0003934	0	0	0	0	0	0	0	0	0.0141024	0	0	0	0.000252609	0	0	0	0	0.00242042	0	0	0.0265164	0.0088307	0	0	0	0	0	0	0	0	0	0	0.00062884	0	0	0.000876079	0.00385852	0.256718	0.0113201	0.00079538	0.0189037
ASV783	k__Bacteria; p__Actinobacteria; c__Actinobacteria; o__Actinomycetales; f__Sporichthyaceae; g__; s__	0	0	0	0	0	0.00901853	0	0	0.00250159	0.0282095	0	0	0	0	0.00274776	0	0.000609377	0	0	0	0	0.00631292	0	0	0.204283	0.00341469	0.00794887	0	0	0	0	0.0146295	0.00162689	0	0.00336797	0	0.00036637	0.00345055	0.00108373	0.0031442	0.00135363	0	0.00262824	0	0.00327446	0	0	0
ASV784	k__Bacteria; p__Actinobacteria; c__Actinobacteria; o__Actinomycetales; f__Kineosporiaceae; g__; s__	0	0	0	0	0	0	0	0	0	0	0.000327487	0	0	0	0	0	0	0	0	0	0	0	0	0	0.1186	0	0	0.00497183	0	0	0	0	0	0	0	0	0.0423768	0.000172528	0	0.00377304	0.00609133	0	0	0	0.00392935	0	0	0
ASV785	k__Bacteria; p__Proteobacteria; c__Alphaproteobacteria; o__Sphingomonadales; f__Sphingomonadaceae; g__Sphingobium; s__	0	0.000827736	0	0	0	0	0	0	0	0	0	0.00109328	0	0	0	0	0	0	0	0	0	0	0	0	0	0	0	0	0	0	0	0	0	0	0	0	0	0	0	0.00440188	0	0	0	0	0	0	0	0
ASV786	k__Bacteria; p__Proteobacteria; c__Gammaproteobacteria; o__Enterobacteriales; f__Enterobacteriaceae	0	0	0	0	0	0	0	0	0	0	0	0	0	0	0	0	0	0	0	0	0	0	0	0	0	0	0	0	0	0	0	0	0	0	0	0	0	0	0	0	0.000676814	0	0	0	0	0	0	0
ASV787	k__Bacteria; p__Proteobacteria; c__Alphaproteobacteria; o__Rhizobiales; f__Xanthobacteraceae; g__Labrys; s__	0.00189789	0	0	0	0	0	0	0	0	0	0	0	0	0	0	0	0	0	0	0	0	0	0	0	0	0	0	0	0	0	0	0	0	0	0	0	0	0	0	0	0.000676814	0.00483856	0	0	0	0	0	0
ASV788	k__Bacteria; p__Proteobacteria; c__Gammaproteobacteria; o__Enterobacteriales; f__Enterobacteriaceae	0	0	0	0	0	0	0	0	0	0	0	0	0	0	0	0	0	0	0	0	0	0	0	0	0	0	0	0	0	0	0	0	0	0	0	0	0	0	0	0	0.0101522	0	0	0	0	0	0	0
ASV789	k__Bacteria; p__Actinobacteria; c__Actinobacteria; o__Actinomycetales; f__Nocardioidaceae; g__; s__	0	0	0	0.0381035	0	0.0265546	0.0027538	0	0.00125079	0.000854832	0.024889	0.00109328	0.0439043	0.000607225	0	0	0.0630705	0	0.00109353	0	0	0	0	0	0	0	0	0.0165728	0	0.000664461	0	0	0	0	0	0.00326795	0	0	0.000541864	0.0150922	0.00879859	0.00622101	0.00262824	0	0.0235761	0	0	0
ASV790	k__Bacteria; p__Proteobacteria; c__Alphaproteobacteria; o__Rhizobiales	0	0	0	0	0	0	0	0	0	0	0	0	0	0	0	0	0	0	0	0	0	0	0	0.00121183	0	0	0	0	0	0	0	0	0	0	0	0	0	0	0	0.293039	0.0595597	0.0110596	0.0718385	0	0	0	0	0
ASV791	k__Bacteria; p__Actinobacteria; c__Actinobacteria; o__Actinomycetales; f__Pseudonocardiaceae; g__Pseudonocardia; s__	0.00142342	0	0	0	0	0.00150309	0	0	0	0	0	0.000546642	0	0	0	0	0.00152344	0.0010644	0	0	0	0	0	0	0	0.00204882	0	0.00828638	0	0.050499	0.0024228	0	0.00162689	0	0.0134719	0.00490192	0	0	0	0.282978	0.347883	0.0656662	0.0849796	0	0	0	0	0
ASV792	k__Bacteria; p__Actinobacteria; c__Actinobacteria; o__Actinomycetales; f__Nocardioidaceae; g__Aeromicrobium; s__	0	0	0	0	0	0.00050103	0	0	0	0	0.000654973	0	0	0	0	0	0	0.000354801	0	0	0	0	0	0	0.00629308	0.229467	0	0.16407	0	0	0	0	0	0	0	0	0	0	0	0.00188652	0	0.000691224	0	0	0.00261957	0	0.00477228	0
ASV793	k__Bacteria; p__Proteobacteria; c__Deltaproteobacteria; o__Myxococcales	0	0	0	0	0	0.00250515	0	0	0	0	0	0	0.000852511	0.000607225	0	0	0.000304689	0	0	0	0	0	0	0	0	0	0	0	0	0	0.0024228	0	0.00976134	0	0	0	0	0	0	0.243361	0.177325	0.0407822	0.00876079	0	0.00261957	0	0	0.00145413
ASV794	k__Bacteria; p__Proteobacteria; c__Gammaproteobacteria; o__Enterobacteriales; f__Enterobacteriaceae; g__Escherichia; s__coli	0	0	0.133368	0.00854044	0.00551271	0.00150309	0.00826141	0	0.00343968	0.114548	0.00294738	0.00491978	0.00511507	0.00212529	0.00206082	0.155126	0.00152344	0.00283841	0.00300721	0.000505219	0.000549146	0.00925895	0.0103292	0.000605917	0.00774533	0.00273176	0.00105985	0	0.00120419	0.000664461	0.0319002	0.00104496	0.0325378	0.00122628	0.00336797	0.0130718	0.000488493	0.000172528	0.00108373	0	0	0	0	0	0	0	0.00079538	0
ASV795	k__Bacteria; p__Bacteroidetes; c__Cytophagia; o__Cytophagales; f__Cytophagaceae; g__Hymenobacter; s__	0	0	0	0	0	0.00200412	0.0027538	0	0.00250159	0.0213708	0.00294738	0.0147593	0	0.00880477	0.0498032	0.20801	0.000609377	0	0	0.00151566	0	0	0	0	0.00193633	0	0	0	0	0.00132892	0	0	0.014642	0.0282044	0.0505195	0.0522872	0	0	0.00108373	0	0	0	0	0	0	0	0	0
ASV796	k__Bacteria; p__Proteobacteria; c__Alphaproteobacteria; o__Rhodospirillales; f__Rhodospirillaceae; g__; s__	0	0	0	0	0.00200462	0	0	0	0	0	0	0	0	0	0	0.0035256	0	0	0	0	0	0	0	0	0	0.0204882	0.0540523	0	0	0.017276	0.002019	0.0156745	0	0	0	0	0.0887836	0	0.0135466	0	0	0	0	0	0	0	0	0
ASV797	k__Bacteria; p__Proteobacteria; c__Betaproteobacteria; o__Burkholderiales; f__Oxalobacteraceae; g__Janthinobacterium; s__	0	0	0	0.0229935	0	0.18989	0	0	0.00343968	0	0	0.00109328	0	0.00151806	0	0	0.000609377	0	0	0	0	0.00505034	0	0	0.000484083	0	0.00317955	0.00331455	0.00602093	0.00199338	0.000403801	0.00313489	0.087852	0	0	0.00326795	0.00036637	0	0	0.00125768	0.0047377	0	0	0	0.00327446	0	0	0
ASV798	k__Bacteria; p__Proteobacteria; c__Betaproteobacteria; o__Burkholderiales; f__Comamonadaceae	0	0	0	0	0	0	0	0.330103	0.000625397	0	0.072702	0	0	0	0	0	0	0	0	0	0	0	0	0	0.000484083	0	0	0	0	0	0	0	0	0	0	0.00408493	0	0.000172528	0	0	0	0	0.000876079	0	0.000654892	0.000707509	0	0
ASV799	k__Bacteria; p__Proteobacteria; c__Gammaproteobacteria; o__Enterobacteriales; f__Enterobacteriaceae	0.000474473	0	0	0	0	0	0	0	0	0	0	0	0	0	0	0	0	0	0	0	0	0	0	0	0	0	0	0	0	0	0	0	0	0	0	0	0	0	0	0	0	0	0	0	0	0	0	0
ASV800	k__Bacteria; p__Actinobacteria; c__Actinobacteria; o__Actinomycetales; f__Nocardioidaceae; g__Nocardioides; s__plantarum	0	0	0	0	0	0.00701441	0	0	0.00594127	0.0025645	0	0.102769	0.00298379	0	0	0	0.00121875	0	0	0	0	0.000841723	0.0238021	0	0.00145225	0	0	0.0878356	0.00682372	0	0	0	0	0	0	0	0.00793801	0.000172528	0	0.0144633	0.0236885	0.000691224	0.00175216	0.00128617	0.00392935	0.00212253	0	0
ASV801	k__Bacteria; p__Bacteroidetes; c__[Saprospirae]; o__[Saprospirales]; f__Chitinophagaceae; g__Chitinophaga; s__	0	0	0	0	0	0	0	0	0	0.324836	0.000327487	0.00491978	0	0	0	0	0	0	0	0	0	0	0	0	0	0	0	0	0	0	0	0	0	0	0	0	0	0	0	0	0	0	0	0	0	0	0	0
ASV802	k__Bacteria; p__Proteobacteria; c__Gammaproteobacteria; o__Enterobacteriales; f__Enterobacteriaceae; g__Pantoea; s__agglomerans	0	0	0	0	0	0	0	0	0	0	0	0	0	0	0	0	0	0	0	0	0	0	0	0	0	0	0	0	0	0	0	0	0	0	0	0	0	0	0	0	0	0	0	0	0	0	0	0
ASV803	k__Bacteria; p__Bacteroidetes; c__Cytophagia; o__Cytophagales; f__Cytophagaceae; g__Hymenobacter; s__	0	0	0	0	0	0	0	0	0	0.0470158	0.000327487	0.000546642	0	0	0	0	0	0.0163209	0	0	0	0.0193596	0	0	0.136512	0	0	0	0.00441535	0.000664461	0	0	0	0	0	0.00245096	0	0.00465825	0	0.00062884	0	0	0	0	0	0	0	0
ASV804	k__Bacteria; p__Bacteroidetes; c__Sphingobacteriia; o__Sphingobacteriales; f__Sphingobacteriaceae; g__Sphingobacterium; s__	0	0	0	0	0	0	0	0	0	0	0	0	0	0	0	0	0	0	0	0	0	0	0	0	0	0	0	0	0	0	0	0	0	0	0	0	0	0	0	0	0	0	0	0	0	0	0	0
ASV805	k__Bacteria; p__Proteobacteria; c__Alphaproteobacteria; o__Sphingomonadales; f__Sphingomonadaceae; g__Sphingomonas; s__wittichii	0	0	0	0.0045987	0	0	0	0.0560552	0.00156349	0	0.0389709	0	0	0	0	0	0.000609377	0.000354801	0.00902162	0.000252609	0	0	0	0	0.0164588	0.00136588	0.00529925	0.0066291	0.00561953	0.00132892	0.0104988	0.00835972	0.0244033	0.00061314	0	0.0277776	0.000244246	0.028122	0	0.00251536	0.0169204	0.000691224	0.000876079	0	0	0	0	0.000727067
ASV806	k__Bacteria; p__Bacteroidetes; c__[Saprospirae]; o__[Saprospirales]; f__Chitinophagaceae; g__; s__	0	0	0	0	0	0	0	0	0.18887	0	0.000654973	0	0	0	0.00480858	0	0	0	0	0.000252609	0	0	0	0	0	0	0	0	0	0	0.000403801	0	0	0	0	0.0130718	0	0	0	0	0.00135363	0	0	0	0	0	0	0
ASV807	k__Bacteria; p__Proteobacteria; c__Alphaproteobacteria; o__Sphingomonadales	0	0.000413868	0	0.015767	0	0.0235484	0.0003934	0	0.00500317	0	0.086784	0	0.0255753	0	0	0	0.00914066	0	0	0	0	0	0	0	0	0.000682939	0	0.0165728	0	0.00265784	0.00847981	0	0.0178958	0	0	0	0.00280883	0.000172528	0	0.00817492	0.0250421	0.00138245	0.000876079	0	0.00130978	0.000707509	0	0
ASV808	k__Bacteria; p__Proteobacteria; c__Gammaproteobacteria; o__Enterobacteriales; f__Enterobacteriaceae	0.0844563	0	0	0.000656957	0.00651502	0.00200412	0.0023604	0	0.00281429	0	0.000654973	0	0	0.0157879	0.00206082	0	0.0219376	0.0131276	0.00191368	0.00176827	0.00109829	0.00126258	0.00314368	0.230855	0.000484083	0.00409763	0.00264962	0	0.000401395	0.176747	0.0012114	0	0.00813445	0.0539563	0	0.00653589	0.000854863	0	0.0108373	0.00565956	0.0135363	0.0228104	0.0306628	0.149196	0.250824	0.125937	0.150327	0.755422
ASV809	k__Bacteria; p__Actinobacteria; c__Actinobacteria; o__Actinomycetales; f__Pseudonocardiaceae; g__Actinomycetospora; s__	0	0	0	0	0	0	0	0	0	0	0	0	0	0	0	0	0	0	0	0	0	0	0	0	0.0358222	0	0.00582917	0.0265164	0	0.00265784	0	0.0762824	0.151301	0	0.0471515	0.0220586	0.00586192	0.0393363	0.00433492	0	0	0	0	0	0	0	0	0
ASV810	k__Bacteria; p__Actinobacteria; c__Actinobacteria; o__Actinomycetales; f__Geodermatophilaceae; g__; s__	0	0	0	0	0	0.00250515	0	0	0.00750476	0	0.000654973	0.00218657	0.00895137	0.00121445	0	0.451276	0.00152344	0.000709602	0	0	0	0	0.000449097	0	0.0411471	0.00341469	0.00476932	0.029831	0.00080279	0	0	0	0	0	0.00841992	0.00653589	0.00207609	0.0231187	0.000541864	0.00880376	0.00609133	0	0	0	0.000654892	0	0	0
ASV811	k__Bacteria; p__Proteobacteria; c__Betaproteobacteria; o__Burkholderiales; f__Comamonadaceae; g__Polaromonas; s__	0	0	0	0.354757	0.00651502	0.00050103	0.0003934	0	0	0	0	0	0	0	0	0	0	0.0014192	0	0	0	0	0	0	0	0	0	0	0	0	0	0	0.0309109	0	0	0	0	0	0	0	0	0.000691224	0	0	0	0	0	0.000727067
ASV812	k__Bacteria; p__Proteobacteria; c__Alphaproteobacteria; o__Rhizobiales; f__Rhizobiaceae	0	0	0	0	0	0.0140288	0.0011802	0	0.00125079	0	0.000654973	0.028972	0.0745947	0	0.00240429	0	0.0164532	0.000354801	0	0	0	0.000841723	0	0	0.00145225	0	0	0.0381173	0	0	0	0	0.00813445	0.00490512	0	0.00490192	0	0	0	0.0150922	0.0094754	0.00552979	0.0131412	0	0.018337	0	0.00079538	0.000727067
ASV813	k__Bacteria; p__Proteobacteria; c__Gammaproteobacteria; o__Enterobacteriales; f__Enterobacteriaceae; g__Serratia; s__	0	0	0	0	0	0	0	0	0	0	0	0	0	0	0	0	0	0	0	0	0	0	0	0	0	0	0	0	0	0	0	0	0	0	0	0	0	0	0	0	0	0	0	0	0	0	0	0
ASV814	k__Bacteria; p__Proteobacteria; c__Gammaproteobacteria; o__Enterobacteriales; f__Enterobacteriaceae	0	0	0	0	0	0	0.0003934	0	0	0	0	0	0	0	0	0	0	0	0	0	0	0.00294603	0	0	0	0	0	0	0	0	0	0	0	0	0	0	0	0	0	0	0.000676814	0	0	0	0.660131	0	0	0.000727067
ASV815	k__Bacteria; p__Proteobacteria; c__Gammaproteobacteria; o__Pseudomonadales; f__Moraxellaceae; g__Acinetobacter; s__lwoffii	0	0	0.17373	0	0.00350809	0	0	0.292733	0.00187619	0	0	0	0	0	0	0.0423071	0	0	0.000546765	0	0.000274573	0.00589206	0	0	0	0	0.00317955	0.00331455	0	0.00132892	0.00969121	0	0.00325378	0.00061314	0	0	0	0.000517583	0.00108373	0	0	0.000691224	0	0	0	0	0	0
ASV816	k__Bacteria; p__Actinobacteria; c__Actinobacteria; o__Actinomycetales; f__Geodermatophilaceae; g__; s__	0	0	0.0035097	0.000656957	0	0.00450927	0	0	0.00187619	0	0.00196492	0	0.000852511	0	0	0.133973	0	0	0	0	0	0.00505034	0	0.000605917	0.0367903	0	0.0105985	0.102751	0.0317102	0	0	0	0	0	0.0168398	0	0.00586192	0.0229462	0	0.00503072	0	0	0	0	0	0	0	0
ASV817	k__Bacteria; p__Proteobacteria; c__Alphaproteobacteria; o__Caulobacterales; f__Caulobacteraceae; g__Caulobacter; s__	0	0.000413868	0	0	0	0	0.0015736	0	0.000625397	0	0.00622225	0	0	0	0	0	0.0618518	0.000354801	0	0	0.000274573	0	0	0	0	0	0	0	0	0	0	0	0	0	0	0	0	0	0	0.211919	0.054822	0.0145157	0.0148933	0	0	0	0	0
ASV818	k__Bacteria; p__Proteobacteria; c__Gammaproteobacteria; o__Pseudomonadales; f__Pseudomonadaceae; g__Pseudomonas	0.312678	0	0	0	0	0	0.000786801	0	0	0	0	0	0	0	0	0	0	0	0	0	0	0	0	0	0	0	0	0	0	0	0	0	0	0	0	0	0	0	0	0	0	0	0	0	0	0	0	0
ASV819	k__Bacteria; p__Actinobacteria; c__Actinobacteria; o__Actinomycetales; f__Williamsiaceae; g__Williamsia; s__	0	0	0	0	0	0.00801647	0	0	0.00312698	0	0.000327487	0	0	0	0	0	0.00121875	0	0	0	0	0	0	0	0.00726125	0.00273176	0.00953865	0	0.184642	0	0	0	0	0	0	0	0.000122123	0	0	0.0144633	0.00270726	0	0.00262824	0	0	0.00141502	0	0
ASV820	k__Bacteria; p__Proteobacteria; c__Alphaproteobacteria; o__Rhizobiales; f__Methylobacteriaceae; g__Methylobacterium; s__	0	0	0.147407	0	0.00200462	0.00050103	0.000786801	0	0.000312698	0.176095	0	0.00983956	0.021739	0.00971561	0.00034347	0	0.00152344	0	0.000546765	0.000757828	0	0.00378775	0	0	0.00435675	0	0	0	0	0	0	0	0	0	0	0	0	0	0	0	0	0	0	0	0	0	0	0
ASV821	k__Bacteria; p__Proteobacteria; c__Betaproteobacteria; o__Burkholderiales; f__Comamonadaceae	0	0	0	0.365925	0	0	0	0	0	0	0.00458481	0	0	0	0	0	0.000304689	0	0	0	0	0	0.00583826	0	0	0	0	0	0	0	0	0	0	0	0	0	0	0	0	0	0.000676814	0	0	0	0	0	0	0
ASV822	k__Bacteria; p__Actinobacteria; c__Actinobacteria; o__Actinomycetales; f__Nocardioidaceae; g__; s__	0	0	0	0.00262783	0	0	0	0	0.00281429	0	0.0573102	0	0	0	0	0	0	0	0	0	0	0.000420861	0	0	0.00968167	0.000682939	0	0	0	0.000664461	0	0	0.058568	0.00122628	0	0.0400324	0.000122123	0.0403715	0	0.00754608	0.00406089	0	0	0	0.0661441	0	0.00159076	0
ASV823	k__Bacteria; p__Proteobacteria; c__Gammaproteobacteria; o__Enterobacteriales; f__Enterobacteriaceae	0	0	0	0	0	0	0	0	0	0	0	0	0	0	0	0	0	0	0	0	0	0	0	0	0	0	0	0	0	0	0	0	0	0	0	0	0	0	0	0	0	0	0	0	0	0	0	0
ASV824	k__Bacteria; p__Proteobacteria; c__Betaproteobacteria; o__Burkholderiales; f__Oxalobacteraceae	0	0	0.00877424	0	0	0	0	0	0	0	0	0.0224123	0	0.000607225	0	0	0.000304689	0	0	0	0	0	0	0	0	0	0.0609414	0	0.14972	0	0	0	0	0	0.0235758	0	0.000122123	0.000172528	0	0	0	0	0	0	0	0	0	0
ASV825	k__Bacteria; p__Actinobacteria; c__Thermoleophilia; o__Solirubrobacterales; f__Solirubrobacteraceae; g__; s__	0	0	0	0	0	0	0	0	0	0	0	0	0	0	0	0	0	0	0	0	0	0	0	0	0	0	0	0.00828638	0	0	0	0	0	0	0	0.00163397	0.0189291	0.0665957	0	0.0062884	0.00338407	0.000691224	0.000876079	0	0.000654892	0	0	0
ASV826	k__Bacteria; p__Bacteroidetes; c__Cytophagia; o__Cytophagales; f__Cytophagaceae; g__Dyadobacter; s__	0	0	0	0.00197087	0	0	0	0	0.0272048	0.0128225	0.0933337	0.00983956	0.0221653	0	0.00274776	0	0.0118829	0	0	0	0	0	0	0	0	0	0	0	0	0	0	0	0	0	0	0	0	0	0	0.078605	0.0324871	0.00138245	0.00175216	0	0.00327446	0	0	0
ASV827	k__Bacteria; p__Actinobacteria; c__Actinobacteria; o__Actinomycetales; f__Nocardioidaceae; g__Nocardioides; s__plantarum	0	0.00744962	0	0.0341618	0	0.00450927	0	0	0.0162603	0.0316288	0.00229241	0.0535709	0.000426256	0	0	0	0.000609377	0	0.00164029	0.000252609	0	0.00210431	0	0	0.0275928	0.00341469	0.00476932	0	0.00602093	0.000664461	0	0.00626979	0.0244033	0	0	0.00245096	0.00244246	0.0162176	0	0.0100614	0.0135363	0	0.000876079	0	0.0314348	0.00141502	0.00159076	0
ASV828	k__Bacteria; p__Proteobacteria; c__Gammaproteobacteria; o__Enterobacteriales; f__Enterobacteriaceae	0.000474473	0	0	0	0.00200462	0	0.0003934	0	0	0	0	0	0	0	0	0	0.000304689	0.00461242	0	0.000252609	0	0	0.000449097	0	0	0	0	0	0.00080279	0	0	0	0	0.00122628	0	0.000816987	0	0	0	0	0	0.00138245	0	0.0167203	0.0491169	0.382762	0.0938549	0.182494
ASV829	k__Bacteria; p__Proteobacteria; c__Gammaproteobacteria; o__Enterobacteriales; f__Enterobacteriaceae	0	0	0	0	0	0	0	0	0	0	0	0	0	0	0	0	0	0	0	0	0	0	0	0	0	0	0	0	0	0	0	0	0	0	0	0	0	0	0	0	0	0	0	0	0	0	0	0
ASV830	k__Bacteria; p__Proteobacteria; c__Gammaproteobacteria; o__Pseudomonadales; f__Pseudomonadaceae; g__Pseudomonas	0	0	0	0	0	0	0.000786801	0.472109	0	0	0	0	0	0	0.00034347	0	0	0	0	0.000505219	0	0	0	0	0	0	0	0	0	0	0	0	0	0	0.00168398	0	0	0	0	0	0.00135363	0	0	0	0.00130978	0.000707509	0	0.000727067
ASV831	k__Bacteria; p__Proteobacteria; c__Alphaproteobacteria; o__Rhizobiales; f__Methylobacteriaceae; g__Methylobacterium; s__	0	0.00786349	0.0544003	0.000656957	0.00501155	0	0.0023604	0	0.00218889	0.0914671	0.00294738	0.00710635	0.0161977	0.0048578	0	0.0775631	0.00152344	0	0.00355397	0.000505219	0	0.000841723	0.0107783	0	0.00484083	0.000682939	0.00105985	0.0149155	0.00080279	0.000664461	0.012114	0.00835972	0	0.0030657	0.0101039	0.0163397	0.00647253	0.00207033	0.00216746	0	0.00203044	0	0	0	0	0	0	0
ASV832	k__Bacteria; p__Proteobacteria; c__Betaproteobacteria; o__Burkholderiales; f__Comamonadaceae	0	0	0	0.164239	0	0.00050103	0	0	0.00218889	0	0.0419183	0.000546642	0	0	0	0	0.00335157	0	0	0	0	0	0	0	0	0	0	0	0	0	0	0	0	0	0	0	0	0.0338154	0	0.00062884	0.00203044	0	0	0	0	0	0	0
ASV833	k__Bacteria; p__Proteobacteria; c__Alphaproteobacteria; o__Rhodospirillales; f__Acetobacteraceae; g__; s__	0	0	0	0.0177378	0.000501155	0.0150309	0	0	0.0140714	0.0282095	0.00229241	0.00437314	0	0	0.000686941	0	0.00304689	0.000354801	0	0	0.00109829	0.0109424	0	0	0.0087135	0.00136588	0.00476932	0.0198873	0.015253	0	0.0254394	0	0	0.00245256	0	0.000816987	0	0.0150099	0	0	0	0	0.00350431	0	0.00130978	0	0	0
ASV834	k__Bacteria; p__Bacteroidetes; c__Flavobacteriia; o__Flavobacteriales; f__[Weeksellaceae]; g__Chryseobacterium; s__	0	0	0	0	0	0	0.0011802	0	0	0.0111128	0.0049123	0.000546642	0	0	0	0	0.0332111	0	0	0.000757828	0	0.133834	0	0	0	0	0	0	0.00722511	0	0	0	0.0227764	0	0.00168398	0	0	0.000172528	0	0	0	0	0	0	0.00196468	0	0	0
ASV835	k__Bacteria; p__Actinobacteria; c__Actinobacteria; o__Actinomycetales; f__Corynebacteriaceae; g__Corynebacterium; s__kroppenstedtii	0	0.000413868	0.0263227	0	0	0.00300618	0	0	0	0.114548	0	0.00983956	0.00852511	0	0	0	0.000304689	0.000709602	0	0	0	0	0.00853284	0.00242367	0.005809	0.000682939	0.00476932	0.066291	0.00280977	0	0.00646081	0.00208993	0.0667025	0	0.0168398	0.00163397	0.0111132	0.000690111	0.000541864	0	0	0	0	0	0	0	0	0
ASV836	k__Bacteria; p__Proteobacteria; c__Betaproteobacteria; o__Burkholderiales; f__Oxalobacteraceae; g__Janthinobacterium	0	0	0	0	0	0.23849	0	0	0	0	0	0	0	0	0	0	0	0	0	0	0	0	0	0	0.000484083	0	0	0	0	0	0	0	0	0	0	0.00163397	0	0	0	0	0	0	0	0	0	0	0	0
ASV837	k__Bacteria; p__Actinobacteria; c__Actinobacteria; o__Actinomycetales; f__Micrococcaceae; g__; s__	0	0	0	0	0	0	0	0	0	0	0	0	0	0.000303613	0	0	0	0	0	0	0	0	0	0	0.0193633	0.000682939	0.0063591	0.376202	0.00240837	0.00265784	0.0278622	0.00731475	0	0	0	0.00816987	0.0137999	0.00276044	0	0	0	0	0	0	0	0	0	0
ASV838	k__Bacteria; p__Firmicutes; c__Bacilli; o__Bacillales; f__Staphylococcaceae; g__Staphylococcus; s__	0	0.00248321	0.200053	0.00131391	0.00400924	0.00100206	0.0003934	0	0.000312698	0.025645	0.000327487	0.00218657	0.00127877	0.00425058	0	0.289099	0.000609377	0	0.00136691	0.000505219	0	0.0075755	0.0350296	0	0	0	0	0.0596619	0	0	0	0.0104496	0.00650756	0	0.00505195	0.00490192	0.00915924	0.00414067	0.00162559	0	0	0	0	0	0	0	0	0
ASV839	k__Bacteria; p__Proteobacteria; c__Alphaproteobacteria; o__Rhizobiales	0	0	0	0	0	0.00350721	0	0	0.00312698	0	0.0353686	0	0.00341005	0	0	0	0.00121875	0	0	0	0	0	0	0	0	0	0	0	0	0	0	0	0	0	0	0	0	0	0	0.0528225	0.24433	0.0117508	0.00438039	0	0	0	0	0
ASV840	k__Bacteria; p__Proteobacteria; c__Gammaproteobacteria; o__Pseudomonadales; f__Pseudomonadaceae; g__Pseudomonas	0.285158	0.000413868	0	0	0	0	0.0003934	0	0	0	0	0	0	0	0	0	0.000304689	0	0	0.000252609	0	0	0	0	0	0	0	0	0	0	0	0	0	0	0	0	0	0	0	0	0.000676814	0	0	0	0	0	0	0
ASV841	k__Bacteria; p__Proteobacteria; c__Alphaproteobacteria; o__Rhizobiales	0	0	0	0	0	0	0.0003934	0	0	0.271837	0	0.00218657	0	0	0	0	0.000609377	0	0	0	0	0	0	0	0.000484083	0	0	0	0	0	0	0	0	0	0	0	0	0	0	0.00440188	0.0338407	0.0165894	0.0770949	0	0.00261957	0	0.00079538	0
ASV842	k__Bacteria; p__Proteobacteria; c__Deltaproteobacteria; o__Myxococcales	0	0	0	0.371838	0	0	0	0	0	0	0	0	0	0	0	0	0	0	0	0	0	0	0.000449097	0	0	0	0	0	0	0	0	0	0	0	0	0	0	0	0	0	0.000676814	0	0	0	0	0	0	0
ASV843	k__Bacteria; p__Bacteroidetes; c__Sphingobacteriia; o__Sphingobacteriales; f__Sphingobacteriaceae; g__Pedobacter; s__	0	0	0	0.0124822	0	0	0.000786801	0	0.00750476	0	0	0	0.00937762	0	0.0254168	0	0.0149297	0	0.0224174	0	0	0.0252517	0	0	0	0.00273176	0	0	0.06904	0	0.0185748	0	0	0	0	0	0.00109911	0	0	0	0	0	0	0	0	0	0	0
ASV844	k__Bacteria; p__Actinobacteria; c__Actinobacteria; o__Actinomycetales; f__Mycobacteriaceae; g__Mycobacterium; s__	0	0	0	0.00722653	0	0.0280577	0	0	0.000312698	0.0273546	0.00458481	0.00109328	0.127024	0	0	0	0.000914066	0	0	0	0	0	0	0	0	0.00136588	0	0	0	0	0	0	0	0	0	0	0	0	0.00108373	0.0113191	0.0284262	0.000691224	0.00350431	0	0.00130978	0	0	0
ASV845	k__Bacteria; p__Proteobacteria; c__Alphaproteobacteria; o__Rhizobiales; f__Bradyrhizobiaceae; g__Bosea; s__genosp.	0.00142342	0.0012416	0	0	0	0.00050103	0	0	0	0	0	0	0	0	0	0	0	0	0.000273382	0	0	0	0	0	0	0	0	0	0	0	0.112257	0	0	0	0	0	0	0	0	0.106903	0.0047377	0.00345612	0	0	0	0	0	0
ASV846	k__Bacteria; p__Actinobacteria; c__Actinobacteria; o__Actinomycetales; f__Nocardioidaceae; g__; s__	0	0	0	0.0814626	0	0.0050103	0	0	0.0168857	0.000854832	0.0203042	0.00218657	0.00554132	0	0	0	0.00517971	0	0	0	0	0.00168345	0	0	0.0677717	0	0	0.00331455	0	0	0	0	0.00976134	0.00061314	0.00168398	0	0	0.000345055	0	0.019494	0.0216581	0	0.000876079	0.00128617	0.0733479	0.00212253	0.00238614	0
ASV847	k__Bacteria; p__Actinobacteria; c__Actinobacteria; o__Actinomycetales; f__Pseudonocardiaceae; g__Pseudonocardia; s__	0	0	0	0	0	0	0	0	0	0	0	0	0	0	0	0	0	0	0	0	0	0	0	0	0	0	0	0	0	0	0	0	0	0	0	0	0	0	0	0	0	0	0	0	0	0	0	0
ASV848	k__Bacteria; p__Proteobacteria; c__Betaproteobacteria; o__Burkholderiales; f__Comamonadaceae; g__Leptothrix; s__	0	0.00289708	0	0.0742361	0.0105243	0.00100206	0.0023604	0	0.00218889	0.0136773	0.00163743	0.000546642	0.000852511	0	0.0144258	0	0	0.0014192	0.00218706	0.000505219	0.00686432	0.00336689	0.0255985	0.00242367	0.000968167	0.00409763	0.00476932	0.0232019	0.000401395	0.000664461	0	0.0313489	0.0178958	0.00061314	0.0370476	0.00653589	0.00573979	0.00966155	0.00325119	0	0	0	0	0	0	0	0	0
ASV849	k__Bacteria; p__Chlamydiae; c__Chlamydiia; o__Chlamydiales	0	0	0	0	0	0	0	0.450933	0	0	0.0186667	0	0	0	0	0	0	0	0	0	0	0.0513451	0	0	0	0	0	0	0	0	0	0	0	0	0	0	0	0	0	0	0	0	0	0	0	0	0	0
ASV850	k__Bacteria; p__Proteobacteria; c__Alphaproteobacteria; o__Sphingomonadales; f__Sphingomonadaceae; g__Novosphingobium; s__	0	0	0.0140388	0.0538705	0	0.0085175	0	0	0.000312698	0	0.00523979	0	0.0554132	0	0	0	0	0	0	0	0	0.00126258	0	0	0	0.00409763	0	0	0	0	0	0	0	0	0	0	0	0	0	0.0477918	0.146869	0	0.000876079	0	0	0	0	0
ASV851	k__Bacteria; p__Proteobacteria; c__Betaproteobacteria; o__Burkholderiales; f__Oxalobacteraceae	0	0	0	0	0	0	0	0	0	0	0	0.0355317	0	0	0	0	0.00152344	0.000354801	0	0	0	0.000420861	0	0	0.000968167	0	0.0519326	0	0.133665	0	0	0	0	0	0.00168398	0	0	0	0	0.00062884	0	0	0	0	0	0	0	0
ASV852	k__Bacteria; p__Actinobacteria; c__Actinobacteria; o__Actinomycetales; f__Nocardioidaceae; g__; s__	0	0	0	0.152414	0	0.0085175	0	0	0	0	0.0373335	0.00710635	0	0	0	0	0	0.00248361	0	0	0	0	0	0	0.00919758	0	0.00105985	0.0331455	0.0124433	0	0.0024228	0	0.0195227	0	0	0.00163397	0.000122123	0.0081088	0.000541864	0.00377304	0.0216581	0	0	0	0.00589403	0.000707509	0.00715842	0
ASV853	k__Bacteria; p__Proteobacteria; c__Betaproteobacteria; o__Burkholderiales; f__Oxalobacteraceae; g__Janthinobacterium	0	0	0	0	0	0.208428	0	0	0	0	0	0	0	0	0	0	0	0	0	0	0	0.000420861	0	0	0	0	0	0	0	0	0	0	0	0	0	0.00653589	0	0	0	0	0	0	0	0	0	0	0	0
ASV854	k__Bacteria; p__Actinobacteria; c__Thermoleophilia; o__Solirubrobacterales; f__Patulibacteraceae; g__Patulibacter; s__	0	0	0.00701939	0	0	0.0666369	0	0	0.00813016	0	0	0.0470112	0	0	0.00137388	0.0282048	0.00243751	0.00532202	0.00109353	0.000252609	0	0	0	0	0.00822942	0.0204882	0.00900872	0	0.0164572	0	0.0012114	0	0	0	0	0	0	0	0	0	0	0	0	0.0141479	0.0209565	0.00283004	0.00159076	0.0043624
ASV855	k__Bacteria; p__Bacteroidetes; c__Cytophagia; o__Cytophagales; f__Cytophagaceae; g__Hymenobacter; s__	0	0	0	0	0	0.0320659	0.0011802	0	0	0	0.0111345	0.0628639	0.000426256	0	0.00858676	0	0.000304689	0.000354801	0	0	0	0	0.00628736	0	0.0130703	0	0	0	0	0	0.0512827	0	0	0	0.0185238	0.00490192	0.000732739	0	0.000541864	0	0	0	0	0	0.0117881	0	0.00079538	0
ASV856	k__Bacteria; p__Bacteroidetes; c__Sphingobacteriia; o__Sphingobacteriales; f__Sphingobacteriaceae; g__; s__	0	0	0	0.0788348	0	0.00250515	0	0	0.0484682	0	0.00949711	0	0	0	0.00103041	0	0	0.00248361	0	0	0	0	0	0	0	0	0	0	0	0.0159471	0	0	0.169196	0	0	0	0	0	0	0.00503072	0.00203044	0	0	0	0	0.000707509	0.00079538	0
ASV857	k__Bacteria; p__Proteobacteria; c__Alphaproteobacteria; o__Sphingomonadales; f__Sphingomonadaceae; g__Sphingomonas; s__wittichii	0	0	0	0.0328478	0	0.0531091	0	0	0.00469048	0	0.0353686	0	0	0.00364335	0.00240429	0	0.00487502	0	0.000546765	0	0	0.000420861	0.0125747	0	0.0029045	0	0.00158977	0	0.00160558	0	0	0	0	0	0.00168398	0.00326795	0	0.0163901	0.000541864	0	0.00135363	0	0	0	0.00130978	0	0.00715842	0.00145413
ASV858	k__Bacteria; p__Bacteroidetes; c__Cytophagia; o__Cytophagales; f__Cytophagaceae; g__Dyadobacter; s__	0	0	0	0.213511	0	0	0	0	0.000625397	0	0.0189942	0	0.000852511	0	0	0	0	0	0	0	0	0	0	0	0	0	0	0	0	0	0	0	0	0	0	0	0	0	0	0.133314	0.0142131	0.00207367	0	0	0	0	0	0
ASV859	k__Bacteria; p__Proteobacteria; c__Betaproteobacteria; o__Burkholderiales; f__Comamonadaceae; g__Rhodoferax; s__	0	0	0	0.164896	0	0.00300618	0.000786801	0	0.0215762	0	0.0930062	0.00327985	0.00213128	0	0.00137388	0	0.00670315	0	0	0	0	0.000420861	0.000449097	0	0.00677717	0	0	0	0	0	0	0	0	0	0	0	0	0	0	0.00440188	0.00135363	0	0	0	0	0	0	0
ASV860	k__Bacteria; p__Actinobacteria; c__Actinobacteria; o__Actinomycetales; f__Nocardioidaceae; g__; s__	0	0	0	0	0.00150347	0	0.001967	0	0.000625397	0	0.0553452	0	0.0038363	0	0	0	0.027422	0.00461242	0	0	0	0	0	0	0.00387267	0	0.00688902	0	0.0453577	0.00199338	0	0.00104496	0	0	0.0218918	0.0408493	0.000122123	0.00983408	0	0.00754608	0.00879859	0	0.000876079	0.00257235	0.0281603	0	0.00079538	0
ASV861	k__Bacteria; p__Proteobacteria; c__Betaproteobacteria; o__Methylophilales; f__Methylophilaceae; g__Methylotenera; s__mobilis	0	0	0.110555	0.00197087	0.000501155	0.00100206	0.000786801	0	0.00156349	0.144467	0.00130995	0.00327985	0.00127877	0.00303613	0.00034347	0.0987167	0.000304689	0.0010644	0.00246044	0.000505219	0.00109829	0.00336689	0.0197603	0.000605917	0	0.000682939	0.00370947	0.0066291	0.000401395	0.000664461	0.0024228	0.00104496	0.0113882	0.00061314	0.0235758	0.00245096	0.00170973	0.0031055	0.00162559	0.00125768	0.00744496	0	0	0	0	0	0	0
ASV862	k__Bacteria; p__Proteobacteria; c__Alphaproteobacteria; o__Sphingomonadales	0	0	0	0.0413883	0.000501155	0.0100206	0.0015736	0	0.00250159	0	0.00130995	0.000546642	0	0.00212529	0.00137388	0.151601	0	0.000709602	0	0.000252609	0	0.000420861	0	0	0.00726125	0	0.00105985	0.00994365	0.0244851	0.00132892	0.00646081	0.00313489	0.0162689	0.00245256	0	0.0228756	0	0.000345055	0	0	0	0	0	0.00128617	0.0196468	0.00353754	0.0039769	0.0181767
ASV863	k__Bacteria; p__Bacteroidetes; c__Sphingobacteriia; o__Sphingobacteriales; f__Sphingobacteriaceae; g__Pedobacter; s__	0	0	0	0	0	0	0	0	0	0	0	0	0.00213128	0	0	0	0	0	0	0	0	0	0	0	0	0	0	0	0	0	0	0	0	0	0	0	0	0	0	0	0	0	0	0	0.00130978	0.0665058	0	0
ASV864	k__Bacteria; p__Bacteroidetes; c__[Saprospirae]; o__[Saprospirales]; f__Chitinophagaceae; g__; s__	0	0	0	0	0	0	0	0	0	0	0	0	0	0	0	0	0	0	0	0	0	0	0	0	0	0	0	0	0	0.00132892	0	0	0	0	0.0538875	0.265521	0	0	0	0	0	0	0	0	0	0	0	0
ASV865	k__Bacteria; p__Proteobacteria; c__Betaproteobacteria; o__Burkholderiales; f__Oxalobacteraceae; g__Janthinobacterium; s__	0	0	0	0	0	0	0	0	0	0	0	0	0	0	0	0	0	0	0	0	0	0	0	0	0	0	0.0158977	0	0.215148	0.000664461	0	0	0	0	0	0	0	0.000345055	0	0	0	0	0	0	0	0	0	0
ASV866	k__Bacteria; p__Proteobacteria; c__Betaproteobacteria; o__Burkholderiales; f__Oxalobacteraceae; g__Janthinobacterium; s__	0	0.000413868	0	0.0045987	0	0.0696431	0	0	0.000938095	0	0.000327487	0.00218657	0	0.000910838	0	0	0.000914066	0.000709602	0	0	0	0.00126258	0	0	0.0246883	0	0.00476932	0.00165728	0.0244851	0.00797353	0.000403801	0	0	0	0.0471515	0.410127	0	0.000517583	0	0.00377304	0.0297798	0	0	0	0	0	0	0
ASV867	k__Bacteria; p__Proteobacteria; c__Betaproteobacteria; o__Burkholderiales; f__Comamonadaceae	0	0	0	0.00722653	0.0115266	0.0150309	0.0003934	0.143252	0.00656667	0	0.0327487	0.00273321	0	0.00546503	0	0.0987167	0.00152344	0.0014192	0.000820147	0	0	0	0.00673646	0	0.0154907	0	0.00264962	0.00165728	0	0	0.00565321	0	0	0	0	0	0	0.0282945	0	0	0.00135363	0	0	0	0.00589403	0.000707509	0	0
ASV868	k__Bacteria; p__Bacteroidetes; c__Sphingobacteriia; o__Sphingobacteriales; f__Sphingobacteriaceae	0	0	0	0	0	0	0	0	0.00187619	0	0	0	0	0	0	0	0	0	0.000273382	0	0	0	0	0	0	0.00409763	0	0	0	0	0	0	0.00162689	0	0	0	0.0224707	0.0519308	0	0	0	0	0	0	0	0	0	0.000727067
ASV869	k__Bacteria; p__Actinobacteria; c__Thermoleophilia; o__Solirubrobacterales; f__Solirubrobacteraceae; g__; s__	0	0	0	0.00131391	0	0.0651339	0	0	0.00813016	0	0.00130995	0.00218657	0	0.000303613	0	0	0.000304689	0	0	0	0	0	0	0	0.0106498	0	0.00529925	0.00165728	0.00280977	0.00132892	0	0	0.0227764	0	0.0168398	0.00408493	0.000488493	0.0420968	0.000541864	0.00251536	0.0236885	0	0.00175216	0	0.0268506	0	0.00159076	0
ASV870	k__Bacteria; p__Firmicutes; c__Bacilli; o__Bacillales; f__Paenibacillaceae; g__Cohnella; s__	0	0	0	0	0	0	0	0	0	0	0	0	0	0	0	0	0	0	0	0	0	0	0	0	0.000484083	0	0	0	0	0	0	0	0	0	0	0	0.0631377	0	0	0	0	0	0	0	0	0	0	0
ASV871	k__Bacteria; p__Actinobacteria; c__Actinobacteria; o__Actinomycetales; f__Pseudonocardiaceae; g__Actinomycetospora; s__	0	0	0	0.0137961	0	0.00400824	0	0	0.000938095	0.0136773	0.000654973	0.0262388	0.0102301	0.00212529	0	0	0.0463127	0	0.000546765	0.000252609	0	0.00294603	0	0	0	0	0	0.152469	0	0	0	0	0	0	0	0.00163397	0	0.0132846	0	0.0515649	0.0906931	0	0.00438039	0	0.00196468	0.000707509	0	0
ASV872	k__Bacteria; p__Bacteroidetes; c__Sphingobacteriia; o__Sphingobacteriales; f__Sphingobacteriaceae; g__Pedobacter; s__	0	0	0	0.0630679	0	0.0160329	0	0	0.0340841	0	0.0209591	0	0.0038363	0	0	0	0.000304689	0	0	0	0	0	0	0	0	0	0.0021197	0	0.0160558	0.000664461	0	0.00626979	0.0227764	0	0	0.0196077	0.00146548	0.000345055	0	0.00062884	0	0	0	0	0.00130978	0	0	0
ASV873	k__Bacteria; p__Actinobacteria; c__Actinobacteria; o__Actinomycetales; f__Microbacteriaceae	0	0	0	0	0	0	0.0003934	0	0.000312698	0	0.00130995	0	0	0	0	0	0.00213282	0	0	0.000252609	0	0	0	0.000605917	0.00145225	0	0	0	0	0.00398676	0	0.00104496	0	0.00061314	0	0	0	0	0	0.0150922	0.00744496	0.00345612	0.00525647	0.00128617	0.00916848	0.000707509	0.00079538	0
ASV874	k__Bacteria; p__Firmicutes; c__Bacilli; o__Bacillales; f__Paenibacillaceae; g__; s__	0	0	0	0	0	0	0	0	0	0	0	0	0	0	0	0	0	0	0	0	0	0	0	0	0	0	0	0	0	0	0	0	0	0	0	0	0.0617944	0	0	0	0	0	0	0	0	0	0	0
ASV875	k__Bacteria; p__Actinobacteria; c__Actinobacteria; o__Actinomycetales; f__Microbacteriaceae; g__Cryocola; s__	0	0	0	0	0	0	0.000786801	0	0.000312698	0	0.0101521	0	0	0	0	0	0.00213282	0	0	0.000252609	0	0	0	0.0157539	0.0130703	0.00546351	0.0084788	0.0397746	0.00722511	0.0132892	0.0129216	0.0971817	0.0520605	0.00429198	0.0286277	0.0228756	0.013922	0.00414067	0.00379305	0.0094326	0.00541451	0.000691224	0	0	0.0144076	0.000707509	0	0
ASV876	k__Bacteria; p__Actinobacteria; c__Actinobacteria; o__Actinomycetales; f__Sporichthyaceae; g__; s__	0	0	0.00526454	0.0045987	0	0.00751544	0	0	0.00750476	0	0.00458481	0.00218657	0	0	0	0.0105768	0.000609377	0.000709602	0.000546765	0.000252609	0	0.0054712	0	0	0.0750329	0.00136588	0.0254364	0.096122	0.0176614	0	0	0	0.00162689	0.00245256	0.0117879	0.000816987	0.00378582	0.0203583	0.00270932	0.0150922	0.00135363	0	0	0	0	0	0	0
ASV877	k__Bacteria; p__Proteobacteria; c__Gammaproteobacteria; o__Xanthomonadales; f__Sinobacteraceae; g__Steroidobacter; s__	0	0	0	0	0	0	0	0	0	0	0	0	0	0	0	0	0	0	0	0	0	0	0	0	0	0	0	0	0	0	0	0	0	0	0	0	0	0	0	0.0150922	0.0162435	0.00276489	0.00613255	0	0	0	0	0
ASV878	k__Bacteria; p__Actinobacteria; c__Actinobacteria; o__Actinomycetales; f__Pseudonocardiaceae; g__Amycolatopsis	0	0	0	0	0	0	0	0	0	0	0	0	0	0	0.211234	0	0	0	0	0	0	0	0	0	0	0	0	0	0	0	0	0	0	0	0	0	0	0	0	0	0	0	0	0	0	0	0	0
ASV879	k__Bacteria; p__Bacteroidetes; c__Cytophagia; o__Cytophagales; f__Cytophagaceae; g__Hymenobacter; s__	0	0	0	0	0	0.0280577	0.0003934	0	0.00250159	0	0.0101521	0.0235056	0	0	0.00206082	0.437174	0.00396095	0.00248361	0.000820147	0.000252609	0	0	0	0	0.000968167	0	0.00264962	0.0149155	0.0268935	0	0	0	0	0	0	0.0318625	0.000244246	0	0	0	0	0	0	0	0	0	0	0
ASV880	k__Bacteria; p__Proteobacteria; c__Alphaproteobacteria; o__Rhodospirillales; f__; g__; s__	0	0.000413868	0	0.0361326	0.00200462	0.0200412	0	0	0.0200127	0	0.0104796	0.00546642	0.0144927	0	0	0	0.0079219	0	0.000273382	0	0	0.000420861	0.00269458	0.000605917	0.0145225	0	0.000529925	0	0.00160558	0	0	0	0	0	0	0.0122548	0.000732739	0.0143198	0	0.00817492	0.0189508	0.00138245	0.00262824	0	0.00589403	0.00212253	0	0
ASV881	k__Bacteria; p__Proteobacteria; c__Alphaproteobacteria; o__Rhizobiales; f__Phyllobacteriaceae; g__; s__	0	0	0	0	0	0	0	0	0	0	0	0	0	0	0	0	0.000914066	0	0	0	0	0	0	0	0	0	0	0	0	0	0	0	0	0	0	0	0	0	0	0.0125768	0.0230117	0.00760346	0.0359192	0	0.000654892	0	0	0
ASV882	k__Bacteria; p__Firmicutes; c__Bacilli; o__Bacillales; f__Paenibacillaceae; g__Cohnella; s__	0	0	0	0	0	0	0	0	0	0	0	0	0	0	0	0	0	0	0	0	0	0	0	0	0	0.0484887	0.0270262	0	0	0	0	0	0	0	0	0	0	0	0.182608	0	0	0	0	0	0	0	0	0
ASV883	k__Bacteria; p__Proteobacteria; c__Alphaproteobacteria; o__Sphingomonadales; f__Sphingomonadaceae; g__Kaistobacter; s__	0	0	0	0.06044	0	0.00350721	0	0	0.0171984	0	0.000654973	0.0103862	0.000426256	0	0	0.0916655	0.00152344	0	0	0	0	0	0	0	0.0121021	0.00136588	0.00105985	0.0894929	0.00120419	0	0.000403801	0.00313489	0	0	0.00673593	0.00163397	0.0031752	0.00586594	0.00325119	0.0163498	0.0162435	0	0	0	0.00392935	0	0	0
ASV884	k__Bacteria; p__Bacteroidetes; c__[Saprospirae]; o__[Saprospirales]; f__Chitinophagaceae; g__Chitinophaga; s__	0	0	0	0	0	0	0	0	0	0	0	0	0	0	0	0	0	0	0	0	0	0	0	0	0	0	0	0	0	0	0	0	0	0	0	0	0	0	0	0.0591109	0.198307	0.136171	0.0131412	0	0	0	0	0
ASV885	k__Bacteria; p__Actinobacteria; c__Actinobacteria; o__Actinomycetales; f__Microbacteriaceae	0	0	0	0	0	0.00701441	0.0003934	0	0.000312698	0	0.00294738	0.015306	0	0.014877	0	0	0.000914066	0	0.000546765	0.00151566	0	0.0189388	0	0	0.00193633	0.000682939	0.0153678	0	0.0276963	0	0	0.0114946	0.0178958	0	0.00505195	0.063725	0	0.00828133	0	0	0	0	0	0.00128617	0.00720381	0.00141502	0	0
ASV886	k__Bacteria; p__Bacteroidetes; c__Sphingobacteriia; o__Sphingobacteriales; f__Sphingobacteriaceae; g__; s__	0	0	0	0.0860613	0	0.0160329	0.000786801	0	0.0115698	0	0	0	0.0609546	0	0	0	0.00487502	0	0	0	0	0	0	0	0	0	0	0	0	0	0	0	0	0	0	0	0	0	0	0	0	0	0	0	0	0	0	0
ASV887	k__Bacteria; p__FBP; c__; o__; f__; g__; s__	0	0.000413868	0	0	0.00751733	0.0110227	0.000786801	0	0.0637905	0	0.0291463	0	0	0.00182168	0	0	0.00487502	0.0177401	0.00519427	0.000252609	0	0.00336689	0	0	0.000968167	0	0.00105985	0	0	0	0	0	0	0	0	0	0	0	0	0	0	0	0	0	0	0	0	0
ASV888	k__Bacteria; p__Proteobacteria; c__Alphaproteobacteria; o__Caulobacterales; f__Caulobacteraceae; g__; s__	0	0	0	0	0.000501155	0.00801647	0	0	0.000625397	0	0.00720471	0.00109328	0.0387893	0	0	0	0.000609377	0.00212881	0.000546765	0.00176827	0.000274573	0	0	0	0.00338858	0.00614645	0	0.00994365	0.00441535	0	0.002019	0	0.0618218	0	0	0	0.00879287	0	0.00108373	0.0062884	0.00338407	0	0.00262824	0	0.00916848	0.000707509	0.00159076	0.0508947
ASV889	k__Bacteria; p__Proteobacteria; c__Gammaproteobacteria; o__Enterobacteriales; f__Enterobacteriaceae	0	0	0	0	0	0	0	0	0	0	0	0	0	0	0	0	0	0	0	0	0	0	0	0	0	0	0	0	0	0	0	0	0	0	0	0	0	0	0	0	0	0	0	0	0	0	0	0
ASV890	k__Bacteria; p__Proteobacteria; c__Alphaproteobacteria; o__Rhizobiales; f__Rhizobiaceae; g__Rhizobium	0.131904	0.000413868	0	0.000656957	0	0	0	0	0	0	0	0	0	0.000607225	0	0	0	0	0	0	0.00109829	0	0	0	0	0	0	0	0	0	0	0	0	0	0	0	0	0	0	0.00062884	0.0101522	0.00138245	0	0	0	0	0	0
ASV891	k__Bacteria; p__Firmicutes; c__Bacilli; o__Bacillales; f__Paenibacillaceae; g__Cohnella; s__	0	0	0	0	0	0	0	0	0	0	0	0	0	0	0	0	0	0	0	0	0	0	0	0	0.00338858	0	0	0	0	0	0	0	0	0	0	0	0.0499484	0.00724616	0	0	0	0	0	0	0	0	0	0
ASV892	k__Bacteria; p__Bacteroidetes; c__Cytophagia; o__Cytophagales; f__Cytophagaceae; g__Adhaeribacter; s__	0	0	0	0.0249644	0	0.0235484	0.0003934	0	0.0459667	0	0.037661	0.0355317	0	0	0.00103041	0	0.00365626	0	0	0	0	0.00168345	0	0	0	0	0.00370947	0	0	0	0	0	0	0	0	0	0	0	0	0	0	0	0	0	0.000654892	0	0	0
ASV893	k__Bacteria; p__Actinobacteria; c__Actinobacteria; o__Actinomycetales; f__Kineosporiaceae; g__; s__	0	0	0	0	0.00601386	0.00801647	0	0	0	0	0.00425733	0.0338918	0	0	0	0	0.00213282	0.00354801	0	0.000252609	0	0.000420861	0	0	0.0256564	0	0.0196072	0	0.0088307	0.00265784	0.000807601	0	0	0	0	0.000816987	0.000122123	0.0351957	0	0	0.00203044	0	0	0	0.00261957	0.000707509	0	0
ASV894	k__Bacteria; p__Bacteroidetes; c__Flavobacteriia; o__Flavobacteriales; f__Flavobacteriaceae; g__Flavobacterium; s__succinicans	0	0	0	0.0045987	0.000501155	0	0.0027538	0	0	0	0	0	0.00341005	0	0	0	0.12218	0	0.00273382	0	0	0	0	0	0	0	0	0	0	0	0	0	0	0	0	0	0	0	0	0.00062884	0	0	0	0	0	0	0	0
ASV895	k__Bacteria; p__Proteobacteria; c__Alphaproteobacteria; o__Sphingomonadales; f__Sphingomonadaceae	0	0	0	0	0	0.0125257	0.000786801	0	0.000625397	0	0.0199767	0.00218657	0	0.000303613	0.00309123	0	0.00426564	0.00283841	0	0	0	0.00378775	0	0	0.00338858	0	0.00476932	0.0265164	0.00441535	0	0.00403801	0.0104496	0	0	0.00673593	0.00980384	0.000244246	0.0353682	0.00270932	0.00062884	0.00203044	0	0.000876079	0	0.00196468	0.00141502	0.00318152	0.00145413
ASV896	k__Bacteria; p__Proteobacteria; c__Deltaproteobacteria; o__Myxococcales; f__0319-6G20; g__; s__	0	0	0	0	0	0	0	0	0	0	0	0	0	0	0	0	0	0	0	0	0	0	0	0.000605917	0	0.00136588	0	0	0	0	0	0	0	0	0	0	0.0595961	0	0.00162559	0	0.00135363	0	0	0	0	0	0	0
ASV897	k__Bacteria; p__Proteobacteria; c__Deltaproteobacteria; o__Desulfobacterales; f__Desulfobulbaceae; g__; s__	0	0	0	0	0	0	0	0.424774	0	0	0	0	0	0	0	0	0	0	0	0	0	0	0	0	0	0	0	0	0	0	0	0	0	0	0	0	0	0	0	0	0	0	0	0	0	0	0	0
ASV898	k__Bacteria; p__Actinobacteria; c__Actinobacteria; o__Actinomycetales; f__Dermabacteraceae; g__; s__	0	0	0	0	0	0	0	0	0	0	0	0	0	0	0	0	0	0	0	0	0	0	0	0	0	0	0	0	0	0	0	0	0	0	0	0	0	0	0.000541864	0	0	0.00276489	0	0	0	0	0	0
ASV899	k__Bacteria; p__Proteobacteria; c__Betaproteobacteria; o__Burkholderiales; f__Oxalobacteraceae; g__Janthinobacterium; s__	0	0	0	0.135333	0	0.00150309	0	0	0	0.000854832	0	0.0502911	0	0	0	0	0	0	0	0	0	0.0492408	0	0	0	0	0	0.00331455	0.0216753	0	0	0	0.0260302	0	0	0	0	0.00120769	0	0	0	0	0	0	0	0	0	0
ASV900	k__Bacteria; p__Bacteroidetes; c__Cytophagia; o__Cytophagales; f__Cytophagaceae; g__Spirosoma; s__	0	0	0	0.00722653	0	0	0	0.373701	0.00375238	0	0	0	0	0	0	0	0	0.000354801	0	0	0	0	0	0	0	0	0.000529925	0	0	0	0	0	0	0.00061314	0	0	0	0	0	0	0.00676814	0	0	0	0	0	0	0
ASV901	k__Bacteria; p__Proteobacteria; c__Alphaproteobacteria; o__Rhodospirillales; f__Rhodospirillaceae; g__Skermanella; s__	0	0	0	0	0	0.00150309	0	0	0	0	0.0632049	0	0	0	0	0.017628	0	0	0	0	0	0.00168345	0	0	0.0212997	0	0.000529925	0.00828638	0	0	0.00363421	0	0	0	0	0	0.000122123	0.0258792	0	0.0031442	0.0142131	0	0	0	0.000654892	0	0	0
ASV902	k__Bacteria; p__Proteobacteria; c__Betaproteobacteria; o__Burkholderiales; f__Oxalobacteraceae; g__Janthinobacterium; s__	0	0	0	0.00262783	0	0.0290597	0.0003934	0	0	0	0.00130995	0.0453713	0	0.00212529	0	0.123396	0	0	0	0	0	0.00210431	0	0	0.00822942	0.0320981	0	0.0812065	0.000401395	0.000664461	0.00767221	0	0	0	0	0.0269606	0	0	0	0.0113191	0.0121827	0	0	0	0	0	0	0
ASV903	k__Bacteria; p__Bacteroidetes; c__[Saprospirae]; o__[Saprospirales]; f__Chitinophagaceae; g__; s__	0	0	0	0	0.00100231	0.129266	0	0	0	0	0	0	0	0	0	0	0	0	0	0	0	0.0054712	0	0	0	0	0	0.00331455	0	0	0.00484561	0	0.0748369	0	0	0	0	0.0031055	0	0	0.00135363	0	0	0	0	0	0	0
ASV904	k__Bacteria; p__Proteobacteria; c__Alphaproteobacteria; o__Rhizobiales; f__Methylobacteriaceae; g__; s__	0	0.186654	0	0	0.00100231	0	0.0011802	0	0	0	0	0	0	0	0	0	0	0	0	0	0	0	0	0	0	0	0	0	0	0	0	0	0	0	0	0	0	0	0	0.00125768	0	0	0	0	0	0	0	0
ASV905	k__Bacteria; p__TM7; c__SC3; o__; f__; g__; s__	0	0	0	0	0	0	0	0	0	0	0	0	0	0	0	0	0	0	0	0	0	0	0	0	0	0	0	0	0	0	0	0.285275	0.0504336	0	0	0	0	0	0	0	0	0.000691224	0	0	0	0	0	0
ASV906	k__Bacteria; p__Proteobacteria; c__Deltaproteobacteria; o__Bdellovibrionales; f__Bacteriovoracaceae	0	0	0	0	0	0	0	0	0	0	0	0	0	0	0	0	0	0	0	0	0	0	0	0	0	0.0478057	0.0270262	0	0	0	0	0	0	0	0	0	0.0244246	0	0.0915751	0.00062884	0.000676814	0	0	0	0	0	0	0
ASV907	k__Bacteria; p__Proteobacteria; c__Alphaproteobacteria; o__Sphingomonadales; f__Sphingomonadaceae	0	0	0	0	0	0	0	0.0373701	0	0	0	0.00273321	0	0	0.00480858	0	0	0	0	0	0	0	0	0	0.00677717	0	0	0	0.00280977	0	0	0.0397087	0.0488067	0	0.0235758	0.134803	0	0.000172528	0.00108373	0.00188652	0.010829	0.000691224	0.00175216	0	0	0	0.00079538	0.00145413
ASV908	k__Bacteria; p__FBP; c__; o__; f__; g__; s__	0	0	0	0.00525565	0	0	0.0003934	0	0	0	0.0209591	0	0.0886612	0	0	0	0.00761721	0	0	0	0	0	0	0	0	0	0.00582917	0	0.0108377	0	0	0	0	0	0	0.00326795	0	0.00517583	0	0.00880376	0	0	0.000876079	0	0.000654892	0	0	0
ASV909	k__Bacteria; p__Proteobacteria; c__Betaproteobacteria; o__Burkholderiales; f__Oxalobacteraceae; g__Janthinobacterium; s__	0	0	0	0.000656957	0.00200462	0.10221	0	0	0	0.00170966	0.00523979	0.0103862	0	0	0	0	0.00243751	0.00390281	0	0.000252609	0	0	0	0	0.0101658	0	0.0021197	0	0.0248865	0	0.00363421	0	0	0	0.00841992	0.00980384	0	0	0	0	0	0	0	0	0	0	0.00079538	0
ASV910	k__Bacteria; p__Proteobacteria; c__Alphaproteobacteria; o__Caulobacterales; f__Caulobacteraceae; g__Caulobacter; s__	0	0	0.0930069	0	0	0	0.0011802	0	0.000312698	0.0649673	0.00163743	0.00765299	0.00937762	0.00819754	0	0.148075	0.00152344	0.0010644	0.00328059	0	0.00137286	0.00462947	0	0.000605917	0	0	0.00105985	0	0	0	0.0032304	0	0.00162689	0	0	0	0	0	0	0.00754608	0.000676814	0	0	0	0	0	0	0
ASV911	k__Bacteria; p__Proteobacteria; c__Alphaproteobacteria; o__Sphingomonadales; f__Sphingomonadaceae; g__Sphingomonas; s__wittichii	0	0	0	0.00131391	0	0	0	0.133287	0	0	0.0130995	0.000546642	0.000852511	0	0	0	0.000609377	0	0	0	0	0	0	0	0.00677717	0	0	0.00331455	0	0	0	0	0.0130151	0	0.0252598	0.00326795	0.0102584	0.0136297	0	0.00377304	0.018274	0.00276489	0	0	0.000654892	0	0.00159076	0.000727067
ASV912	k__Bacteria; p__Proteobacteria; c__Alphaproteobacteria; o__Rhodospirillales; f__Rhodospirillaceae; g__; s__	0.000474473	0	0	0	0	0	0	0	0	0	0	0	0	0	0	0	0	0	0	0	0	0	0	0.000605917	0.00338858	0	0	0	0	0.0112958	0.0646081	0.247657	0.0244033	0	0.00168398	0	0.00207609	0	0.00541864	0	0	0	0	0	0	0	0	0
ASV913	k__Bacteria; p__Actinobacteria; c__Actinobacteria; o__Actinomycetales; f__Micrococcaceae; g__Micrococcus; s__	0	0.000413868	0	0	0	0.00150309	0	0	0	0	0	0	0	0.000910838	0	0	0	0	0.000546765	0	0	0	0	0.00121183	0.0822942	0	0	0.293338	0.00321116	0.000664461	0	0.00940468	0	0	0	0.00490192	0	0	0.000541864	0	0.00203044	0	0	0	0	0	0	0
ASV914	k__Bacteria; p__Proteobacteria; c__Betaproteobacteria; o__Burkholderiales; f__Oxalobacteraceae; g__Janthinobacterium; s__	0	0	0	0	0	0.0135278	0	0	0	0	0.0805617	0	0.00127877	0	0	0	0.0146251	0	0	0	0	0.072809	0	0	0	0	0	0	0	0	0	0	0	0	0	0.00898685	0	0	0	0.00062884	0	0	0	0	0	0	0	0
ASV915	k__Bacteria; p__Proteobacteria; c__Betaproteobacteria; o__Burkholderiales; f__Oxalobacteraceae; g__Janthinobacterium; s__	0	0	0	0.245045	0	0	0	0	0	0	0	0.00819963	0	0	0	0	0	0	0	0	0	0.0155719	0	0	0	0	0	0	0	0	0	0	0.0797176	0	0	0	0	0	0	0	0	0	0	0	0	0	0	0
ASV916	k__Bacteria; p__Actinobacteria; c__Actinobacteria; o__Actinomycetales; f__Micromonosporaceae; g__Actinoplanes; s__	0	0	0	0.000656957	0	0	0	0	0	0	0.000327487	0.000546642	0	0	0	0	0	0	0	0	0	0	0	0	0.00387267	0	0	0	0	0.000664461	0	0	0	0	0	0.237743	0	0	0	0.0264113	0.0527915	0.00207367	0.00525647	0	0	0	0	0
ASV917	k__Bacteria; p__Proteobacteria; c__Alphaproteobacteria; o__Rhizobiales; f__Hyphomicrobiaceae; g__Devosia; s__	0	0	0	0	0	0	0	0	0	0	0	0	0.00341005	0	0	0	0	0	0	0	0	0	0	0	0	0	0	0	0	0	0	0	0	0	0	0	0	0.068321	0	0.00125768	0	0	0	0	0	0	0	0
ASV918	k__Bacteria; p__Actinobacteria; c__Actinobacteria; o__Actinomycetales; f__Pseudonocardiaceae; g__Amycolatopsis	0	0	0	0	0	0	0	0	0	0	0	0	0	0	0.182383	0	0	0	0	0	0	0	0	0	0	0.000682939	0	0	0	0	0	0	0	0	0	0	0	0	0	0	0	0	0	0	0	0	0	0
ASV919	k__Bacteria; p__Proteobacteria; c__Alphaproteobacteria; o__Sphingomonadales; f__Sphingomonadaceae; g__Sphingomonas; s__	0	0	0	0	0	0.0050103	0	0	0	0	0	0	0	0	0	0	0	0	0	0	0	0	0	0.000605917	0.005809	0.000682939	0.0153678	0	0.0200698	0.00265784	0.00969121	0	0	0	0	0.00245096	0	0.0458924	0	0	0	0	0	0	0	0	0	0
ASV920	k__Bacteria; p__Bacteroidetes; c__Cytophagia; o__Cytophagales; f__Cytophagaceae; g__Spirosoma; s__	0	0	0	0	0	0.00250515	0	0	0	0	0	0.00655971	0	0.091691	0.00034347	0	0	0	0	0	0	0	0	0	0	0	0	0	0	0	0	0	0.00650756	0	0	0	0	0	0	0	0.000676814	0	0	0	0	0	0	0
ASV921	k__Bacteria; p__Proteobacteria; c__Gammaproteobacteria; o__Enterobacteriales; f__Enterobacteriaceae	0	0	0	0	0	0	0	0	0	0	0	0	0	0	0	0	0	0	0	0	0	0	0	0	0	0	0	0	0	0	0	0	0	0	0	0	0	0	0	0	0	0	0	0	0	0	0	0
ASV922	k__Bacteria; p__Proteobacteria; c__Alphaproteobacteria; o__Rhizobiales	0	0	0	0	0	0	0	0	0	0	0	0	0	0	0	0	0	0	0	0	0	0	0	0	0.0164588	0	0	0	0.00361256	0	0	0.0282141	0.0195227	0	0.00168398	0.00980384	0.000976986	0.0555539	0	0.00062884	0.00270726	0	0.000876079	0	0	0	0	0
ASV923	k__Bacteria; p__Bacteroidetes; c__Cytophagia; o__Cytophagales; f__Cytophagaceae; g__Hymenobacter; s__	0	0	0	0.0289061	0	0.00200412	0	0	0	0.0025645	0	0.0240523	0.0848249	0	0	0	0.000914066	0	0	0	0	0	0	0	0.0029045	0	0	0	0	0	0.0104988	0	0	0	0	0.00490192	0	0	0	0.00125768	0	0	0	0	0.0275055	0	0	0
ASV924	k__Bacteria; p__Proteobacteria; c__Alphaproteobacteria; o__Sphingomonadales; f__Sphingomonadaceae; g__Kaistobacter; s__	0	0	0	0	0	0	0	0	0.136336	0	0	0	0	0	0	0	0	0	0	0	0	0	0	0	0	0	0	0	0	0	0	0	0	0	0	0	0	0	0	0	0	0	0	0	0	0	0	0
ASV925	k__Bacteria; p__Proteobacteria; c__Alphaproteobacteria; o__Rhodospirillales; f__Acetobacteraceae; g__; s__	0	0	0	0	0	0	0	0	0	0	0	0	0	0	0	0	0	0	0	0	0	0	0	0	0	0	0	0	0	0	0	0	0	0	0	0	0	0.000172528	0	0.0503072	0.0521147	0.00829468	0.08936	0	0	0	0	0
ASV926	k__Bacteria; p__Proteobacteria; c__Alphaproteobacteria; o__Sphingomonadales; f__Sphingomonadaceae; g__Sphingomonas; s__wittichii	0	0	0	0.01511	0.00701617	0	0	0.0635292	0.00125079	0	0.0435557	0.0109328	0	0.000910838	0.00171735	0	0.000914066	0.0010644	0.000273382	0	0	0	0.00898194	0	0.0222678	0	0	0	0	0.000664461	0.0032304	0	0	0	0.0134719	0.0122548	0.00134336	0.00172528	0.00108373	0	0.00135363	0	0.000876079	0	0.000654892	0.00353754	0	0.00145413
ASV927	k__Bacteria; p__Actinobacteria; c__Actinobacteria; o__Actinomycetales; f__Micrococcaceae; g__Micrococcus; s__	0	0	0.00526454	0	0	0	0	0	0	0	0	0	0	0	0	0	0	0	0	0	0.000274573	0.00294603	0	0.00121183	0.0997212	0	0	0.1823	0	0	0	0	0	0	0	0	0	0.00655605	0.000541864	0	0.00338407	0.000691224	0	0	0	0	0	0
ASV928	k__Bacteria; p__Actinobacteria; c__Actinobacteria; o__Actinomycetales; f__Corynebacteriaceae; g__Corynebacterium; s__kroppenstedtii	0	0.000413868	0.0894972	0	0	0.00100206	0.0003934	0.291487	0.000312698	0.0264998	0	0.00109328	0.00468881	0	0	0.0423071	0.000304689	0	0	0	0	0	0	0	0	0	0	0	0	0.00132892	0	0.00522482	0.00813445	0.00061314	0	0	0.000122123	0	0	0	0	0	0	0	0	0	0	0
ASV929	k__Bacteria; p__Proteobacteria; c__Alphaproteobacteria; o__Rhizobiales; f__; g__; s__	0.000948947	0	0	0	0	0.00050103	0	0	0	0	0	0	0	0	0	0	0	0	0	0	0.000274573	0	0	0	0	0.000682939	0.0206671	0	0	0.000664461	0.002019	0.0177644	0.0162689	0.00122628	0.0117879	0	0.0101362	0	0.0346793	0.00125768	0	0	0	0	0	0	0	0
ASV930	k__Bacteria; p__Bacteroidetes; c__Cytophagia; o__Cytophagales; f__Cytophagaceae; g__Dyadobacter; s__	0	0.000413868	0	0	0	0.00450927	0.01967	0	0	0	0	0.00218657	0	0.0306649	0.00618247	0	0	0.0610258	0	0.000505219	0.00192201	0.0134676	0	0	0	0	0	0	0	0	0	0	0.0244033	0.00183942	0	0.00898685	0.000610616	0	0	0	0	0	0	0	0	0	0	0
ASV931	k__Bacteria; p__Actinobacteria; c__Actinobacteria; o__Actinomycetales; f__Nocardioidaceae; g__; s__	0	0	0	0	0	0	0	0	0	0	0	0	0	0	0	0	0.000304689	0	0	0	0	0	0	0	0	0	0	0	0	0	0	0	0	0	0	0	0.0576422	0	0	0.00062884	0	0	0	0	0.000654892	0	0	0
ASV932	k__Bacteria; p__Bacteroidetes; c__Cytophagia; o__Cytophagales; f__Cytophagaceae; g__Hymenobacter; s__	0	0	0	0.0262783	0	0	0	0	0.0125079	0	0.00851465	0.0038265	0	0	0	0.0035256	0	0	0	0	0	0.00294603	0	0	0.0367903	0	0	0.0149155	0.000401395	0	0.00565321	0.0135845	0	0	0.0505195	0.0964044	0	0.00345055	0.00162559	0.00125768	0.00203044	0	0.00175216	0	0.00196468	0	0	0
ASV933	k__Bacteria; p__Bacteroidetes; c__Bacteroidia; o__Bacteroidales; f__Porphyromonadaceae; g__Tannerella; s__	0	0	0	0	0	0	0	0.394878	0	0	0	0	0	0	0	0	0	0	0	0	0	0	0	0	0	0	0	0	0	0	0	0	0	0	0	0	0	0	0	0	0	0	0	0	0	0	0	0
ASV934	k__Bacteria; p__Firmicutes; c__Clostridia; o__Clostridiales; f__[Tissierellaceae]; g__Peptoniphilus; s__	0	0.00165547	0.00701939	0	0	0	0	0.322629	0	0	0	0	0	0	0	0	0	0	0	0	0	0	0.000898194	0.000605917	0	0	0.00158977	0	0	0	0.00484561	0.00522482	0	0	0	0.00245096	0.000122123	0.00293297	0	0	0	0	0	0	0	0	0	0
ASV935	k__Bacteria; p__Bacteroidetes; c__Cytophagia; o__Cytophagales; f__Cytophagaceae; g__Spirosoma; s__	0	0	0	0.015767	0	0.00100206	0	0	0.00125079	0	0.0877664	0.0431847	0.000426256	0	0.0103041	0	0.000609377	0	0	0	0	0.000420861	0	0	0	0	0	0	0	0	0	0	0	0	0	0	0	0	0	0.00125768	0.000676814	0	0	0	0	0	0	0
ASV936	k__Bacteria; p__Actinobacteria; c__Actinobacteria; o__Actinomycetales; f__Streptomycetaceae	0	0	0	0	0	0	0	0	0	0	0	0	0	0	0.00034347	0	0	0	0	0	0	0	0	0	0	0	0	0	0	0	0	0	0	0	0	0	0	0	0	0	0	0	0.000876079	0	0	0	0	0
ASV937	k__Bacteria; p__Proteobacteria; c__Alphaproteobacteria; o__Rhodospirillales; f__Acetobacteraceae; g__Roseomonas; s__	0	0	0	0.0584692	0.00150347	0.016534	0	0.0298961	0.00562857	0	0.00360235	0.000546642	0.000426256	0.00455419	0	0.0493583	0.00213282	0	0.00273382	0	0	0.00126258	0	0	0.0377585	0	0.000529925	0.0132582	0	0	0	0	0	0	0	0	0	0.00897144	0.00379305	0.0062884	0.00812177	0	0.00175216	0	0.00261957	0	0	0
ASV938	k__Bacteria; p__Proteobacteria; c__Betaproteobacteria; o__Burkholderiales; f__Oxalobacteraceae	0	0	0	0	0	0	0	0	0	0	0.000654973	0.0114795	0	0	0	0	0.00213282	0	0	0	0	0	0	0	0	0	0.07048	0.00165728	0.116405	0	0	0	0	0	0.0572554	0	0	0	0	0.00377304	0	0	0	0	0	0	0	0
ASV939	k__Bacteria; p__Actinobacteria; c__Actinobacteria; o__Actinomycetales; f__Micromonosporaceae	0	0	0	0.159641	0	0	0	0	0	0	0	0.000546642	0.00809886	0	0	0	0	0	0	0	0	0	0	0	0	0	0	0	0	0	0	0	0.00488067	0	0.0286277	0.0375814	0	0	0	0	0.00609133	0	0	0	0.0196468	0.00212253	0	0
ASV940	k__Bacteria; p__Proteobacteria; c__Gammaproteobacteria; o__Pseudomonadales; f__Pseudomonadaceae; g__Pseudomonas	0.213039	0	0	0	0	0	0	0	0	0	0	0	0	0	0	0	0	0	0	0	0	0	0	0	0	0	0	0	0	0	0	0	0	0	0	0	0	0	0	0	0	0	0	0	0	0	0	0
ASV941	k__Bacteria; p__Bacteroidetes; c__[Saprospirae]; o__[Saprospirales]; f__Chitinophagaceae; g__Sediminibacterium; s__	0	0	0	0.176721	0	0	0	0	0.000312698	0	0.0402809	0	0	0	0	0	0.000914066	0	0	0	0	0	0	0	0	0	0	0	0	0	0	0	0	0	0	0	0	0	0	0	0	0	0	0	0	0	0	0
ASV942	k__Bacteria; p__Firmicutes; c__Bacilli; o__Lactobacillales; f__Streptococcaceae; g__Streptococcus; s__	0	0.00869123	0.598403	0	0	0.00150309	0.0031472	0.0448442	0	0	0.000654973	0.00327985	0.000852511	0.000607225	0	0	0	0.000354801	0.000273382	0	0	0.00462947	0	0.00121183	0.00387267	0	0	0.0116009	0.000401395	0	0.000403801	0.00417986	0.00976134	0	0	0	0	0	0.00650237	0.00062884	0.000676814	0	0	0	0	0	0	0
ASV943	k__Bacteria; p__Actinobacteria; c__Actinobacteria; o__Actinomycetales; f__Geodermatophilaceae; g__; s__	0	0	0	0	0.0045104	0.0235484	0	0	0.00343968	0.020516	0.000654973	0.0114795	0	0.00273251	0.00103041	0.211536	0.00121875	0.000354801	0.00109353	0	0	0.000420861	0	0	0.0135543	0	0.0063591	0.00165728	0.0088307	0	0	0	0	0.00122628	0	0	0.00439644	0.0120769	0.000541864	0.00188652	0.00203044	0	0	0	0	0	0	0
ASV944	k__Bacteria; p__Acidobacteria; c__Acidobacteriia; o__Acidobacteriales; f__Acidobacteriaceae; g__Terriglobus; s__	0	0	0	0.0643818	0.01303	0	0.0047208	0	0.0531587	0.00170966	0.00327487	0	0	0	0	0	0.000304689	0	0	0	0.00219658	0	0.000449097	0	0	0	0.00370947	0.00497183	0	0.000664461	0.0012114	0.00940468	0.0178958	0	0	0	0	0.00483078	0	0.00062884	0.0209812	0.00138245	0	0	0	0	0	0
ASV945	k__Bacteria; p__Actinobacteria; c__Actinobacteria; o__Actinomycetales; f__Streptomycetaceae; g__Streptomyces; s__	0	0	0	0	0	0	0.0003934	0	0	0	0	0.00109328	0	0.000910838	0	0	0	0	0	0.000252609	0	0	0.06961	0	0.0130703	0	0	0.0149155	0.00080279	0.000664461	0	0	0	0	0.244178	0	0	0	0	0	0.00406089	0	0	0	0	0	0	0
ASV946	k__Bacteria; p__Bacteroidetes; c__Sphingobacteriia; o__Sphingobacteriales; f__Sphingobacteriaceae; g__Sphingobacterium; s__	0	0	0	0	0	0	0	0	0	0	0	0	0	0	0	0	0	0	0	0	0	0	0	0	0	0	0	0	0	0	0	0	0	0	0	0	0	0	0	0.00440188	0.00879859	0	0	0	0	0	0	0
ASV947	k__Bacteria; p__Proteobacteria; c__Alphaproteobacteria; o__Rhizobiales; f__Bradyrhizobiaceae	0	0.000413868	0	0.000656957	0	0.00050103	0.0003934	0	0.000312698	0	0	0	0	0	0.00034347	0	0.000914066	0.000354801	0	0	0	0.00126258	0.000898194	0.00484734	0.000484083	0	0.000529925	0.00165728	0.00160558	0.0033223	0	0.00313489	0.00162689	0.00061314	0.00168398	0.000816987	0.000854863	0.0688386	0	0.00125768	0.0115058	0.00552979	0	0	0	0	0	0
ASV948	k__Bacteria; p__FBP; c__; o__; f__; g__; s__	0	0	0	0.00131391	0	0.00601236	0	0	0.000312698	0	0.000327487	0	0	0	0	0	0.00426564	0	0.000546765	0	0	0.00294603	0.00224549	0	0.0353381	0.000682939	0	0.0281737	0	0	0	0.0198543	0	0	0.0437836	0.0187907	0.00464068	0.0260517	0.000541864	0	0	0	0	0	0	0	0	0
ASV949	k__Bacteria; p__Proteobacteria; c__Alphaproteobacteria; o__Rhizobiales; f__Beijerinckiaceae; g__; s__	0	0	0	0.0045987	0.000501155	0.0140288	0	0	0.00125079	0	0.0186667	0.00765299	0.00341005	0	0.00103041	0	0.00639846	0	0.00109353	0	0	0	0	0.00302959	0.0624468	0	0.00105985	0.00165728	0.0108377	0.000664461	0	0.00522482	0.014642	0	0	0.0163397	0.000976986	0.00258792	0.00216746	0.00125768	0.0115058	0	0.00175216	0	0.00261957	0.000707509	0.00079538	0
ASV950	k__Bacteria; p__Actinobacteria; c__Actinobacteria; o__Actinomycetales	0	0	0	0.00985435	0	0	0	0	0	0	0	0.0409982	0.0260016	0	0	0	0	0	0	0	0	0	0	0	0.017427	0	0.00317955	0.00497183	0.00200698	0.000664461	0	0	0	0	0	0.0204247	0	0.0205308	0	0	0	0	0	0	0.0261957	0	0	0
ASV951	k__Bacteria; p__Actinobacteria; c__Actinobacteria; o__Actinomycetales; f__Mycobacteriaceae; g__Mycobacterium; s__	0.000948947	0.00827736	0	0	0	0.0050103	0.0003934	0	0.000312698	0	0.00425733	0	0	0	0	0	0	0	0	0	0	0	0	0	0	0	0	0	0	0	0	0	0	0	0	0.00245096	0	0	0.000541864	0.0257824	0.10829	0.00345612	0.055193	0.00128617	0.189919	0.0162727	0	0
ASV952	k__Bacteria; p__Proteobacteria; c__Alphaproteobacteria; o__Sphingomonadales	0	0	0	0	0	0.00901853	0.0011802	0	0.0415889	0	0.0232515	0.00109328	0.0157715	0	0	0	0.0231563	0	0	0	0	0	0	0	0	0.00478057	0	0	0	0.00265784	0	0	0	0	0	0	0.00280883	0	0	0.019494	0.00744496	0	0.00175216	0	0.0117881	0	0	0
ASV953	k__Bacteria; p__Proteobacteria; c__Alphaproteobacteria; o__Rhizobiales; f__Hyphomicrobiaceae; g__Devosia; s__	0	0	0	0.00525565	0.00200462	0.0150309	0	0	0.0137587	0	0.00098246	0.0125728	0.0149189	0	0.000686941	0	0.00121875	0.00319321	0.0164029	0	0	0	0	0	0.000484083	0	0.00158977	0.00331455	0.0144502	0.0166115	0.0339192	0	0.0325378	0	0.00168398	0.000816987	0.000488493	0.000172528	0	0.0031442	0.00812177	0	0.000876079	0	0.00589403	0	0	0
ASV954	k__Bacteria; p__Proteobacteria; c__Alphaproteobacteria; o__Sphingomonadales; f__Sphingomonadaceae; g__Sphingomonas; s__wittichii	0	0.000413868	0	0.00591261	0.00150347	0.00200412	0	0.146989	0.00125079	0	0.00261989	0	0	0.000303613	0	0	0.000304689	0	0	0	0	0.00378775	0	0	0.0029045	0	0.0105985	0.00165728	0.0164572	0.000664461	0.0113064	0.0146295	0.00488067	0.00122628	0.0336797	0.0383984	0.000244246	0.000172528	0	0	0.00270726	0	0	0	0.000654892	0	0	0
ASV955	k__Bacteria; p__Proteobacteria; c__Alphaproteobacteria; o__Rhizobiales; f__Bradyrhizobiaceae; g__Bosea; s__genosp.	0.00332131	0	0	0.0295631	0	0.00250515	0	0	0.00469048	0.000854832	0.000654973	0.0038265	0.0451831	0	0	0	0.0106641	0.0014192	0	0	0	0	0	0.000605917	0	0	0	0	0	0	0	0.00104496	0	0	0	0	0	0	0	0.0125768	0.0047377	0.0877854	0.00613255	0	0	0	0	0
ASV956	k__Bacteria; p__Proteobacteria; c__Alphaproteobacteria; o__Kiloniellales; f__; g__; s__	0	0	0	0	0	0	0	0	0	0	0	0	0	0	0	0	0.000304689	0	0	0	0	0	0	0	0	0	0	0	0	0	0	0	0	0	0	0	0	0	0	0.0031442	0	0.0442383	0	0	0	0	0	0
ASV957	k__Bacteria; p__Proteobacteria; c__Gammaproteobacteria; o__Enterobacteriales; f__Enterobacteriaceae	0	0	0	0	0	0	0	0	0	0	0	0	0	0	0	0	0	0	0	0	0	0.153193	0	0	0	0	0	0	0	0	0	0	0	0	0	0	0	0	0	0	0	0	0	0	0.00130978	0	0	0
ASV958	k__Bacteria; p__Actinobacteria; c__Actinobacteria; o__Actinomycetales; f__Nocardioidaceae; g__; s__	0	0	0	0	0	0	0	0	0.00125079	0	0.012772	0	0	0	0	0	0.000304689	0	0	0	0	0.000420861	0	0	0.0827783	0	0	0	0	0	0	0	0.0113882	0	0.00505195	0.064542	0	0.0220835	0	0.00125768	0.0047377	0.000691224	0	0	0.0163723	0	0	0
ASV959	k__Bacteria; p__Proteobacteria; c__Betaproteobacteria; o__Burkholderiales; f__Oxalobacteraceae; g__Janthinobacterium; s__	0	0	0	0.00262783	0	0.0125257	0	0.230449	0.00187619	0	0.0153919	0.0125728	0	0.000303613	0	0	0.00121875	0	0	0	0	0	0.00224549	0	0.00532492	0.00136588	0.0063591	0	0.00762651	0.00132892	0.000403801	0	0	0	0.00841992	0.00163397	0	0.00448572	0	0	0.000676814	0	0.000876079	0	0	0	0	0
ASV960	k__Bacteria; p__[Thermi]; c__Deinococci; o__Deinococcales; f__Deinococcaceae; g__Deinococcus; s__aquatilis	0	0	0	0.0275922	0	0.00801647	0	0	0.00156349	0.000854832	0.000327487	0.0847295	0.0038363	0	0	0	0	0	0.00355397	0	0	0.00631292	0	0	0.0140384	0	0	0	0	0	0	0	0	0	0.0505195	0.00326795	0	0	0	0.00062884	0.00270726	0	0	0	0.00196468	0	0	0
ASV961	k__Bacteria; p__Actinobacteria; c__Actinobacteria; o__Actinomycetales; f__Pseudonocardiaceae; g__Actinomycetospora; s__	0	0	0	0	0	0	0	0	0	0	0	0	0	0	0	0	0	0	0	0	0	0	0	0	0.00629308	0	0	0	0	0	0.0012114	0	0.0618218	0	0.0202078	0	0.00170973	0.0614199	0	0	0	0.000691224	0.00262824	0	0	0	0	0
ASV962	k__Bacteria; p__Bacteroidetes; c__Cytophagia; o__Cytophagales; f__Cytophagaceae; g__Hymenobacter; s__	0	0	0	0.01511	0	0.0120247	0	0	0	0.00170966	0.00720471	0.132834	0	0	0	0	0.000304689	0	0	0	0	0	0	0	0.000484083	0	0	0	0	0	0.0012114	0	0	0	0	0	0	0	0	0	0.000676814	0	0	0	0	0	0.00318152	0
ASV963	k__Bacteria; p__Proteobacteria; c__Betaproteobacteria; o__Burkholderiales; f__Oxalobacteraceae; g__Janthinobacterium; s__	0	0	0	0	0	0.00400824	0	0	0	0	0	0	0	0	0	0	0.0201094	0	0	0	0	0.16119	0	0	0	0	0	0	0	0	0	0	0	0	0	0	0	0	0	0	0	0	0	0	0	0	0	0.000727067
ASV964	k__Bacteria; p__Bacteroidetes; c__Cytophagia; o__Cytophagales; f__Cytophagaceae; g__Hymenobacter; s__	0	0.000413868	0	0	0.00701617	0.00050103	0	0	0	0	0	0.00163993	0	0	0	0	0.000304689	0	0	0	0	0	0	0	0	0	0	0	0	0	0.00807601	0	0	0	0.419312	0.00898685	0	0	0	0	0	0	0	0	0	0	0	0
ASV965	k__Bacteria; p__Proteobacteria; c__Alphaproteobacteria; o__Sphingomonadales; f__Sphingomonadaceae; g__Sphingopyxis; s__alaskensis	0	0	0	0	0	0	0	0	0.00906825	0	0	0	0.0622333	0	0	0	0.00213282	0	0	0	0	0	0	0	0	0	0	0	0	0.00132892	0	0	0	0	0	0	0	0	0	0.0220094	0.0920468	0.00345612	0.000876079	0	0	0	0	0
ASV966	k__Bacteria; p__Bacteroidetes; c__Sphingobacteriia; o__Sphingobacteriales; f__Sphingobacteriaceae; g__Pedobacter; s__	0	0	0	0	0	0.00200412	0	0	0.131333	0	0.00360235	0	0.000852511	0	0	0	0.000609377	0	0	0	0	0	0	0	0	0	0.000529925	0	0	0	0	0	0	0	0	0	0.000854863	0	0	0	0.00338407	0	0	0	0.000654892	0	0	0
ASV967	k__Bacteria; p__Proteobacteria; c__Gammaproteobacteria; o__Enterobacteriales; f__Enterobacteriaceae; g__Serratia; s__	0	0	0	0	0	0	0	0	0	0	0	0	0	0	0	0	0	0	0	0	0	0	0	0	0	0	0	0	0	0	0	0	0	0	0	0	0	0	0	0	0	0	0	0	0	0	0	0
ASV968	k__Bacteria; p__Bacteroidetes; c__Sphingobacteriia; o__Sphingobacteriales; f__Sphingobacteriaceae; g__; s__	0	0	0	0	0	0.00651339	0	0	0	0	0	0	0	0	0	0	0	0	0	0	0.000274573	0	0	0.00181775	0	0.000682939	0.0291459	0	0.0413437	0	0	0	0	0	0	0	0.00439644	0.0300198	0	0	0	0	0	0	0	0	0	0
ASV969	k__Bacteria; p__Proteobacteria; c__Alphaproteobacteria; o__Rhizobiales; f__Methylocystaceae; g__; s__	0	0	0	0.00328478	0	0.0195402	0	0	0.00813016	0	0.00425733	0.00163993	0	0.00819754	0	0	0.00731253	0.00177401	0.000273382	0.000252609	0	0.000841723	0.00583826	0	0.0111339	0.000682939	0.000529925	0.00994365	0.00280977	0.00132892	0.000807601	0	0.043926	0	0.0269437	0.00326795	0.00720527	0.000862639	0	0.0188652	0.0216581	0.000691224	0.00700863	0	0.00720381	0	0	0
ASV970	k__Bacteria; p__Bacteroidetes; c__Cytophagia; o__Cytophagales; f__Cytophagaceae; g__Hymenobacter; s__	0	0	0	0	0	0	0	0	0	0	0.000327487	0	0	0	0	0	0	0	0	0	0	0	0	0	0.15055	0	0	0	0	0	0	0	0	0	0	0	0	0	0	0	0	0	0	0	0	0	0	0
ASV971	k__Bacteria; p__Gemmatimonadetes; c__Gemm-3; o__; f__; g__; s__	0	0	0	0	0	0	0	0	0.39744	0	0	0	0	0	0	0	0	0	0	0	0	0	0	0	0	0	0	0	0	0	0	0	0	0	0	0.000816987	0	0	0	0	0	0	0	0	0	0	0	0
ASV972	k__Bacteria; p__Bacteroidetes; c__Cytophagia; o__Cytophagales; f__Cytophagaceae; g__Hymenobacter; s__	0	0	0	0.194459	0	0.00050103	0	0	0	0	0.00294738	0.00874628	0	0	0.000686941	0	0	0	0	0	0	0	0	0	0.0445357	0	0	0	0	0	0	0	0	0	0	0	0	0	0	0	0	0	0.000876079	0	0.000654892	0	0	0
ASV973	k__Bacteria; p__Actinobacteria; c__Actinobacteria; o__Actinomycetales	0	0	0	0	0	0.00200412	0	0	0.000625397	0	0	0	0	0	0	0	0.00121875	0	0	0	0	0	0	0	0	0	0	0	0	0	0	0.00208993	0.0943596	0.00061314	0.0151559	0.0449343	0	0.0484803	0	0	0.00406089	0	0.00175216	0	0.00130978	0	0	0
ASV974	k__Bacteria; p__FBP; c__; o__; f__; g__; s__	0	0	0	0	0	0	0.0003934	0	0.000625397	0	0	0.0235056	0	0	0	0	0.018586	0.000709602	0	0	0	0.00336689	0	0	0.00435675	0	0	0.00828638	0	0	0	0.0919569	0.159435	0	0	0	0	0	0	0	0	0	0	0	0	0	0	0
ASV975	k__Bacteria; p__Actinobacteria; c__Actinobacteria; o__Actinomycetales; f__Nocardioidaceae; g__; s__	0	0.000827736	0	0	0	0	0	0	0	0	0.000327487	0	0	0	0	0	0	0	0	0	0	0	0	0	0.00968167	0	0.000529925	0	0.00280977	0	0	0.0240342	0.0374185	0	0	0.0424833	0.00207609	0.0446847	0	0.0213806	0.0358712	0.000691224	0.000876079	0	0.00458424	0.000707509	0	0
ASV976	k__Bacteria; p__Actinobacteria; c__Actinobacteria; o__Actinomycetales; f__Micromonosporaceae	0	0	0	0	0	0	0	0	0	0	0	0	0	0	0	0	0	0	0	0	0	0	0	0	0.0992371	0	0	0.00994365	0	0	0	0	0	0	0.0269437	0.00245096	0.000122123	0	0	0.0371016	0.0886627	0	0.00525647	0	0.00261957	0	0.00079538	0
ASV977	k__Bacteria; p__Proteobacteria; c__Gammaproteobacteria; o__Enterobacteriales; f__Enterobacteriaceae	0	0	0	0	0	0	0	0	0	0	0	0	0	0	0	0	0	0	0	0	0	0.00126258	0	0	0	0	0	0	0	0	0	0	0	0	0	0	0	0	0	0	0	0	0	0	0.538321	0	0	0
ASV978	k__Bacteria; p__Proteobacteria; c__Alphaproteobacteria; o__Caulobacterales; f__Caulobacteraceae; g__; s__	0	0	0	0	0	0.0105216	0	0	0	0	0	0	0	0	0	0	0	0	0	0	0	0	0	0	0.0164588	0	0	0	0.000401395	0	0	0	0.0374185	0	0.0117879	0.11111	0.00427431	0.0105242	0	0	0.00203044	0	0.000876079	0	0	0	0	0
ASV979	k__Bacteria; p__Proteobacteria; c__Alphaproteobacteria; o__Rhodospirillales; f__Acetobacteraceae; g__; s__	0	0	0	0.0045987	0.00150347	0.034571	0.0003934	0	0.00281429	0	0.00851465	0.00218657	0.00554132	0	0	0	0.0027422	0.000354801	0.000820147	0	0	0.00210431	0	0	0.0164588	0.00204882	0.00794887	0.00165728	0.00923209	0	0	0	0	0	0.00505195	0	0.000732739	0.0182879	0.00433492	0.00691724	0.0094754	0	0.00525647	0	0	0	0.00079538	0
ASV980	k__Bacteria; p__Actinobacteria; c__Actinobacteria; o__Actinomycetales	0	0	0	0	0	0	0	0	0	0	0	0	0	0	0	0	0	0	0	0	0	0	0	0	0.0387267	0	0	0	0	0	0	0	0	0	0.00168398	0.0351304	0	0.0508957	0.00162559	0	0.00135363	0	0.00525647	0	0	0	0	0
ASV981	k__Bacteria; p__Bacteroidetes; c__Flavobacteriia; o__Flavobacteriales; f__Flavobacteriaceae; g__Flavobacterium; s__succinicans	0	0	0	0	0	0.11173	0	0	0	0	0.0049123	0	0	0	0	0	0	0.00496722	0	0	0	0	0	0	0	0	0	0	0	0	0	0	0	0	0	0.00408493	0	0	0	0.0616263	0	0.000691224	0	0	0	0	0	0
ASV982	k__Bacteria; p__Proteobacteria; c__Alphaproteobacteria; o__Rhizobiales; f__Rhizobiaceae; g__Kaistia; s__	0	0	0	0	0	0	0	0	0.00218889	0.0521448	0.00196492	0	0.000852511	0	0	0	0.00121875	0	0	0	0	0	0	0	0	0	0	0	0	0	0	0	0	0	0.00336797	0	0	0	0	0.0371016	0.0175972	0.00967713	0.000876079	0	0	0	0	0
ASV983	k__Bacteria; p__Firmicutes; c__Bacilli; o__Bacillales; f__Paenibacillaceae; g__Cohnella; s__	0	0	0	0	0	0	0	0	0	0	0	0	0	0	0	0	0	0	0	0	0	0	0	0	0	0	0	0	0	0	0	0	0	0	0	0	0.0554439	0	0	0	0	0	0	0	0	0	0	0
ASV984	k__Bacteria; p__Proteobacteria; c__Gammaproteobacteria; o__Enterobacteriales; f__Enterobacteriaceae	0	0	0	0	0	0	0	0	0	0	0	0	0	0	0	0	0	0	0	0	0	0	0	0	0	0	0	0	0	0	0	0	0	0	0	0	0	0	0	0	0	0.000691224	0	0	0	0	0	0
ASV985	k__Bacteria; p__Actinobacteria; c__Actinobacteria; o__Actinomycetales; f__Corynebacteriaceae; g__Corynebacterium; s__	0.000474473	0.0012416	0.0122839	0	0.00150347	0	0	0	0	0	0.000327487	0.00109328	0.00468881	0	0	0	0	0	0	0	0.000274573	0	0.0170657	0.00242367	0.0159748	0.00136588	0	0.0629765	0.00120419	0.000664461	0.00605701	0.0114946	0.00650756	0.0030657	0.00168398	0.00245096	0.016853	0.00759122	0	0.00188652	0.000676814	0	0.000876079	0	0	0	0	0
ASV986	k__Bacteria; p__Actinobacteria; c__Actinobacteria; o__Actinomycetales; f__Promicromonosporaceae; g__Promicromonospora; s__	0	0	0	0	0	0	0	0	0	0	0	0	0	0	0	0	0	0	0	0	0	0	0	0	0	0	0	0	0	0	0	0	0	0	0	0	0	0	0	0.311276	0.0852786	0.0435471	0	0	0	0	0	0
ASV987	k__Bacteria; p__Proteobacteria; c__Gammaproteobacteria; o__Pseudomonadales; f__Pseudomonadaceae; g__Pseudomonas	0	0	0	0	0	0	0	0	0	0	0	0	0	0	0	0	0	0	0	0	0	0	0	0	0	0	0	0	0	0	0	0	0	0	0	0	0	0	0	0	0	0	0	0	0	0	0	0
ASV988	k__Bacteria; p__Proteobacteria; c__Alphaproteobacteria; o__Rhizobiales; f__Beijerinckiaceae; g__; s__	0	0	0	0	0	0	0	0	0	0	0	0	0	0	0	0	0	0	0	0	0	0	0	0	0.0208156	0	0	0	0	0	0	0.0135845	0.0244033	0	0.00505195	0.0245096	0	0.0422693	0.00162559	0.00125768	0.0094754	0	0.00350431	0	0	0	0	0
ASV989	k__Bacteria; p__Proteobacteria; c__Gammaproteobacteria; o__Pseudomonadales; f__Moraxellaceae; g__Acinetobacter; s__johnsonii	0	0	0.0105291	0	0	0	0	0.0261591	0	0.0128225	0	0.00109328	0.000426256	0	0	0	0	0	0	0	0	0	0	0	0.000484083	0	0	0.00165728	0	0.00398676	0.0492637	0.00417986	0	0	0.00336797	0	0.0191733	0.00224286	0.00596051	0	0	0	0	0	0	0	0	0
ASV990	k__Bacteria; p__Proteobacteria; c__Alphaproteobacteria; o__Rhizobiales; f__Phyllobacteriaceae	0	0	0	0	0	0	0	0	0	0	0	0	0	0	0	0	0	0	0	0	0	0	0	0	0	0	0	0	0	0	0	0	0	0	0	0	0	0	0	0.00691724	0.0142131	0.00829468	0	0	0	0	0	0
ASV991	k__Bacteria; p__Actinobacteria; c__Actinobacteria; o__Actinomycetales; f__Streptomycetaceae; g__Streptomyces; s__	0	0	0	0	0	0.00050103	0	0	0	0	0	0	0	0	0	0	0	0	0	0	0	0	0.000449097	0	0.00193633	0	0	0	0	0	0	0	0	0	0	0.00490192	0	0	0	0	0.0135363	0	0.000876079	0	0	0	0	0
ASV992	k__Bacteria; p__Proteobacteria; c__Alphaproteobacteria; o__Caulobacterales; f__Caulobacteraceae	0	0.000413868	0	0	0	0	0	0	0	0	0	0	0	0	0	0	0	0	0	0	0	0	0	0.00242367	0.00145225	0.00614645	0.0482232	0.00994365	0	0	0.0254394	0.0146295	0.0455529	0.00367884	0	0.00735288	0.00280883	0.00828133	0.0113792	0.0169787	0.00270726	0	0	0	0	0	0	0
ASV993	k__Bacteria; p__Actinobacteria; c__Actinobacteria; o__Actinomycetales; f__Mycobacteriaceae; g__Mycobacterium; s__	0	0	0	0.000656957	0	0.0235484	0	0	0	0	0.0252165	0.00218657	0.0038363	0	0	0	0	0	0	0	0	0	0	0	0	0	0	0	0	0	0	0	0	0	0	0	0	0	0	0.0150922	0.0622669	0.00138245	0.0201498	0	0	0	0	0
ASV994	k__Bacteria; p__Proteobacteria; c__Alphaproteobacteria; o__Rhizobiales; f__Methylobacteriaceae; g__; s__	0	0.132438	0	0	0.000501155	0	0.0027538	0	0	0	0	0	0	0	0	0	0	0	0	0	0	0	0	0	0.00193633	0	0	0	0	0	0	0	0	0	0.00168398	0	0	0	0	0.00440188	0.0277494	0	0.000876079	0	0	0.000707509	0	0
ASV995	k__Bacteria; p__Proteobacteria; c__Alphaproteobacteria; o__Rhodospirillales; f__Rhodospirillaceae; g__Inquilinus	0	0	0	0	0	0	0	0	0	0	0	0	0	0	0	0	0	0	0	0	0	0	0	0	0.00774533	0.0498545	0.035505	0	0	0	0.00363421	0.0188094	0.0113882	0.00061314	0.0168398	0	0.0133114	0	0.0227583	0	0.000676814	0	0	0	0	0	0	0
ASV996	k__Bacteria; p__Proteobacteria; c__Betaproteobacteria; o__Burkholderiales; f__Comamonadaceae	0	0	0	0	0	0	0	0	0	0	0	0	0	0	0	0	0	0	0	0	0	0	0	0.0109065	0.00968167	0.010927	0.0084788	0.00994365	0.00361256	0.00265784	0.00726841	0.0731475	0.0374185	0.00245256	0.0825152	0.0155227	0.0144105	0.00293297	0.00162559	0.00062884	0	0	0	0	0	0	0	0
ASV997	k__Bacteria; p__Bacteroidetes; c__Sphingobacteriia; o__Sphingobacteriales; f__Sphingobacteriaceae; g__; s__	0	0	0	0	0	0	0	0	0	0	0	0	0	0	0	0	0	0	0	0	0	0	0	0	0	0	0.103335	0	0.0590051	0	0	0	0	0	0	0.00163397	0	0	0	0	0	0	0	0	0	0	0	0
ASV998	k__Bacteria; p__Actinobacteria; c__Actinobacteria; o__Actinomycetales; f__Micromonosporaceae	0.000948947	0	0	0	0	0	0	0	0	0	0	0	0	0	0	0	0.0027422	0	0	0	0	0	0	0	0.0300132	0	0	0	0	0	0	0	0.00488067	0	0.0252598	0.0114378	0	0.0408891	0	0.0094326	0.0142131	0	0.00175216	0	0.00458424	0	0	0
ASV999	k__Bacteria; p__Proteobacteria; c__Alphaproteobacteria; o__Rhizobiales; f__Methylocystaceae; g__; s__	0	0	0	0	0	0	0	0	0	0	0	0	0	0	0	0	0	0	0	0	0	0	0	0	0.00193633	0	0.0021197	0	0.00561953	0	0.000403801	0.0626979	0.0211496	0	0.0168398	0.0400324	0.00537342	0.0181154	0.00325119	0	0.00338407	0.000691224	0	0	0	0	0	0
ASV1000	k__Bacteria; p__Proteobacteria; c__Alphaproteobacteria; o__Sphingomonadales; f__Sphingomonadaceae; g__Sphingomonas; s__wittichii	0	0	0	0.0210226	0	0.00200412	0	0	0.0112571	0.0136773	0.0527253	0.00327985	0	0.00516142	0	0	0.000304689	0.000354801	0.000546765	0.000252609	0	0.00294603	0	0	0	0.000682939	0.00370947	0	0.000401395	0.0033223	0.00726841	0	0.00325378	0.00122628	0	0.0383984	0	0.00138022	0.000541864	0	0	0	0	0	0.000654892	0.000707509	0	0
ASV1001	k__Bacteria; p__Actinobacteria; c__Actinobacteria; o__Actinomycetales; f__Mycobacteriaceae; g__Mycobacterium; s__	0	0	0	0	0	0	0	0	0	0	0.00098246	0	0	0	0	0	0.00243751	0	0	0	0	0	0	0	0	0	0	0	0	0	0	0	0	0	0	0	0	0	0	0.0672859	0.370217	0.00138245	0.00525647	0	0.00392935	0	0	0
ASV1002	k__Bacteria; p__Proteobacteria; c__Alphaproteobacteria; o__Rhodobacterales; f__Rhodobacteraceae; g__Rubellimicrobium; s__	0	0	0	0.0045987	0	0.0145299	0	0	0.0178238	0.00598383	0.0104796	0.00273321	0.00426256	0	0	0	0	0	0	0	0	0	0	0	0.005809	0	0.00370947	0.0265164	0.00080279	0	0	0	0	0	0.0303117	0	0.00464068	0.0141473	0	0.00565956	0.0101522	0	0.00175216	0	0.000654892	0	0	0
ASV1003	k__Bacteria; p__Proteobacteria; c__Alphaproteobacteria; o__Sphingomonadales; f__Sphingomonadaceae; g__Kaistobacter; s__	0	0	0	0.00197087	0	0.0355731	0.000786801	0	0.000312698	0	0.0212866	0.00163993	0	0.0024289	0.00034347	0	0.000914066	0	0.000273382	0	0	0	0.0179639	0	0.005809	0.00136588	0	0.0497183	0.00120419	0	0.002019	0	0	0	0.0117879	0.0114378	0	0.00879891	0	0.00503072	0.00812177	0	0	0	0.00327446	0	0	0
ASV1004	k__Bacteria; p__Proteobacteria; c__Alphaproteobacteria; o__Sphingomonadales; f__Sphingomonadaceae; g__Sphingomonas; s__	0	0.000413868	0.0263227	0	0.00551271	0.00250515	0.0003934	0	0.000625397	0.123096	0.00098246	0.00983956	0.0038363	0.000607225	0	0.0246792	0.000609377	0.000709602	0.000273382	0	0	0.000841723	0	0.000605917	0.000484083	0.00546351	0.000529925	0.0132582	0.000401395	0	0	0.0146295	0	0.00183942	0.0117879	0	0	0.000862639	0.000541864	0	0.00744496	0.000691224	0.000876079	0	0	0	0	0
ASV1005	k__Bacteria; p__Proteobacteria; c__Alphaproteobacteria; o__Rhizobiales; f__Rhizobiaceae; g__Agrobacterium	0.00806605	0.0012416	0	0	0.00150347	0.00150309	0.0027538	0	0.0315825	0.000854832	0.00687722	0	0.0076726	0.00151806	0.00274776	0	0.0350392	0.0010644	0.00410074	0.000757828	0.000274573	0.000420861	0	0.0206012	0	0.00478057	0	0	0	0	0	0	0	0	0	0	0.00036637	0	0	0.59614	0.100169	0.123729	0.142801	0.00128617	0.0196468	0.0134427	0.00238614	0.00945186
ASV1006	k__Bacteria; p__Proteobacteria; c__Alphaproteobacteria; o__Sphingomonadales; f__Sphingomonadaceae; g__Sphingomonas; s__wittichii	0	0	0	0	0	0.00250515	0.0003934	0	0	0.0512899	0.00196492	0.0142127	0	0.00941199	0	0.0211536	0.0079219	0.00603162	0.00109353	0.000252609	0	0.00631292	0	0.000605917	0.000968167	0	0.00317955	0	0	0	0.000403801	0.00313489	0.07321	0	0.0101039	0.0147058	0	0.00379561	0.00162559	0	0	0	0.000876079	0	0	0	0	0.000727067
ASV1007	k__Bacteria; p__Actinobacteria; c__Actinobacteria; o__Actinomycetales; f__Geodermatophilaceae; g__Geodermatophilus	0.000474473	0	0	0	0	0.0130268	0	0	0.00781746	0	0.00392984	0.0311586	0.00895137	0.000303613	0	0	0.00426564	0	0	0	0	0.00420861	0	0	0.00822942	0.00136588	0.00688902	0.0281737	0	0	0	0	0	0	0	0	0.00390794	0.0139747	0	0.0150922	0.0101522	0.00138245	0	0	0	0	0	0
ASV1008	k__Bacteria; p__Actinobacteria; c__Actinobacteria; o__Actinomycetales; f__Microbacteriaceae	0	0	0	0	0	0	0	0	0.00156349	0	0.00098246	0	0	0	0	0	0	0	0	0	0	0	0	0	0.0280768	0	0.0185474	0.0563474	0.0196684	0	0.0113064	0.00522482	0	0.00245256	0	0.00163397	0.00268671	0.0232912	0.00325119	0.00125768	0.00203044	0	0	0	0.000654892	0.000707509	0	0
ASV1009	k__Bacteria; p__Proteobacteria; c__Alphaproteobacteria; o__Rhizobiales; f__Methylobacteriaceae; g__Methylobacterium	0	0	0	0.0124822	0.00250578	0.0110227	0	0.208027	0.00156349	0.00341933	0.0232515	0	0.000426256	0	0	0	0.00304689	0.000709602	0.000820147	0.00151566	0	0.000420861	0	0	0.000968167	0	0	0	0	0.000664461	0	0.00104496	0	0.00061314	0	0.000816987	0	0.000345055	0	0.00062884	0.00270726	0	0	0	0	0.00141502	0	0.000727067
ASV1010	k__Bacteria; p__Proteobacteria; c__Betaproteobacteria; o__Burkholderiales; f__Oxalobacteraceae; g__; s__	0	0	0	0	0	0	0.000786801	0	0	0	0	0	0	0	0	0	0	0	0	0	0	0	0	0	0	0	0	0	0	0	0	0	0	0	0.510247	0	0	0	0	0	0	0	0	0	0	0	0	0
ASV1011	k__Bacteria; p__Proteobacteria; c__Gammaproteobacteria; o__Enterobacteriales; f__Enterobacteriaceae	0	0	0	0	0	0	0	0	0	0	0	0	0	0	0	0	0	0	0	0	0	0.00168345	0	0	0	0	0	0	0	0	0	0	0	0	0	0	0	0	0	0	0	0	0	0	0.487894	0	0	0
ASV1012	k__Bacteria; p__Actinobacteria; c__Actinobacteria; o__Actinomycetales; f__Nocardioidaceae	0	0	0	0.00262783	0	0.0566163	0	0	0.00938095	0	0.00916962	0.0158526	0	0.000303613	0	0.0564095	0.00121875	0.00177401	0.000273382	0	0	0.00336689	0	0	0.00484083	0.00478057	0	0	0	0	0	0	0	0	0	0.000816987	0	0	0	0.0031442	0.00406089	0	0	0	0.0609049	0	0	0
ASV1013	k__Bacteria; p__Proteobacteria; c__Betaproteobacteria; o__Burkholderiales; f__Oxalobacteraceae; g__Janthinobacterium; s__	0	0	0	0	0	0.00150309	0	0	0	0	0.000327487	0	0	0	0	0	0	0	0	0	0	0	0	0	0	0	0	0	0	0.00265784	0	0	0	0	0.00168398	0.240194	0	0.00207033	0	0	0.00203044	0	0	0	0	0	0	0
ASV1014	k__Bacteria; p__Proteobacteria; c__Alphaproteobacteria; o__Rhizobiales; f__Rhizobiaceae	0	0	0	0	0.00150347	0.00400824	0	0	0.00125079	0	0.012117	0	0	0	0	0	0.00152344	0	0	0	0	0	0	0.000605917	0.00338858	0.000682939	0.000529925	0	0.000401395	0.00598015	0	0	0	0.00061314	0	0.00163397	0.000122123	0.000172528	0.000541864	0.0238959	0.0487306	0.0331787	0.0718385	0	0.0576305	0.0127352	0.00238614	0.0697984
ASV1015	k__Bacteria; p__Proteobacteria; c__Gammaproteobacteria; o__Enterobacteriales; f__Enterobacteriaceae	0	0	0	0	0	0	0	0	0	0	0	0	0	0	0	0	0.000609377	0.000354801	0.000273382	0	0	0	0	0	0	0	0	0	0	0	0	0	0	0	0	0	0	0	0	0	0	0	0	0	0	0	0	0
ASV1016	k__Bacteria; p__Bacteroidetes; c__Cytophagia; o__Cytophagales; f__Cytophagaceae; g__Hymenobacter; s__	0	0	0	0.00328478	0	0.0230474	0	0	0	0	0	0.118621	0	0	0	0	0	0.00461242	0	0	0	0	0	0	0.00726125	0	0	0	0	0	0.00565321	0	0	0	0	0	0	0	0	0	0	0	0	0	0.00261957	0	0	0
ASV1017	k__Bacteria; p__Actinobacteria; c__Actinobacteria; o__Actinomycetales; f__Micrococcaceae; g__Arthrobacter; s__	0	0	0	0	0	0	0	0	0	0	0	0	0	0	0	0	0	0	0	0	0	0	0	0	0.0246883	0	0.00317955	0.253563	0.00481674	0	0	0	0	0	0	0	0	0.0122495	0.00108373	0	0	0	0	0	0	0	0	0
ASV1018	k__Bacteria; p__Proteobacteria; c__Deltaproteobacteria; o__Myxococcales; f__Myxococcaceae; g__; s__	0	0	0	0	0	0	0	0	0	0	0	0	0	0	0	0	0	0	0	0	0	0	0	0	0	0	0	0	0	0	0	0	0	0	0	0	0	0.0583144	0	0.00188652	0	0	0	0	0	0	0	0
ASV1019	k__Bacteria; p__Actinobacteria; c__Actinobacteria; o__Actinomycetales; f__Nocardioidaceae; g__; s__	0	0	0	0	0	0.017035	0.000786801	0	0.0178238	0.0213708	0.0324212	0.000546642	0	0	0	0.0669863	0.000304689	0	0.000273382	0	0	0.000420861	0	0	0.00193633	0	0	0	0	0.00664461	0.000403801	0	0	0	0	0	0	0	0	0.00440188	0.0101522	0	0.000876079	0	0.1205	0.000707509	0.00159076	0
ASV1020	k__Bacteria; p__Actinobacteria; c__Actinobacteria; o__Actinomycetales; f__Microbacteriaceae	0	0	0	0	0	0.00050103	0	0	0	0	0.00163743	0	0	0	0	0	0	0	0	0.000252609	0	0	0	0	0.000484083	0	0	0	0	0	0	0	0	0	0	0	0	0	0	0.00817492	0.0047377	0	0.00876079	0	0	0	0.00238614	0
ASV1021	k__Bacteria; p__Proteobacteria; c__Betaproteobacteria; o__Burkholderiales; f__Comamonadaceae	0	0	0	0.00656957	0	0.00200412	0.0003934	0	0	0	0.0252165	0	0	0.00212529	0	0	0.0100547	0.0514462	0.00246044	0	0	0.015151	0.000449097	0	0.00629308	0	0	0	0.000401395	0	0	0	0	0	0.0336797	0	0.000122123	0.00534836	0	0	0	0	0	0	0	0	0	0
ASV1022	k__Bacteria; p__Proteobacteria; c__Betaproteobacteria; o__Burkholderiales; f__Oxalobacteraceae; g__Janthinobacterium; s__	0	0	0	0.00131391	0	0.00200412	0	0	0	0	0	0	0	0	0	0	0	0	0	0	0	0	0	0	0	0	0	0	0	0.000664461	0	0	0	0	0	0.272057	0	0	0	0	0	0	0	0	0	0	0	0
ASV1023	k__Bacteria; p__Proteobacteria; c__Alphaproteobacteria; o__Sphingomonadales; f__Sphingomonadaceae	0	0	0	0.0630679	0	0.00100206	0	0	0.00375238	0	0.00589476	0	0.00170502	0	0	0	0.00639846	0	0	0	0	0	0	0	0	0	0	0	0	0.000664461	0	0	0	0	0	0	0	0	0	0.131428	0.0203044	0.00207367	0.00262824	0	0	0	0	0
ASV1024	k__Bacteria; p__Proteobacteria; c__Gammaproteobacteria; o__Pseudomonadales; f__Pseudomonadaceae; g__Pseudomonas; s__	0	0	0	0	0.000501155	0	0	0	0	0	0	0	0	0	0	0	0	0	0	0	0	0	0	0	0	0	0	0	0	0	0	0	0	0	0	0	0	0	0	0	0	0	0	0	0	0	0	0
ASV1025	k__Bacteria; p__Bacteroidetes; c__[Saprospirae]; o__[Saprospirales]; f__Chitinophagaceae; g__Sediminibacterium; s__	0	0	0	0	0	0	0	0	0.000312698	0	0	0	0	0	0	0	0	0	0	0	0	0	0	0.00242367	0	0.00273176	0.0084788	0.0729201	0.00923209	0.00132892	0.010095	0.060608	0.0162689	0.00061314	0.0404156	0.00490192	0.0102584	0.00207033	0.000541864	0	0	0	0	0	0	0	0	0
ASV1026	k__Bacteria; p__Actinobacteria; c__Thermoleophilia; o__Solirubrobacterales; f__Solirubrobacteraceae; g__; s__	0	0	0	0	0	0	0	0	0	0	0	0	0	0	0	0	0	0	0	0	0	0	0	0	0	0	0	0	0.00240837	0	0	0	0	0	0	0	0.000976986	0.0555539	0	0.00503072	0.00338407	0.000691224	0	0	0	0	0	0
ASV1027	k__Bacteria; p__Actinobacteria; c__Actinobacteria; o__Actinomycetales; f__Nocardioidaceae; g__Nocardioides; s__	0	0	0	0.0223365	0	0.0085175	0	0	0.00343968	0.0170966	0.00785968	0.000546642	0.00682009	0.00182168	0.00206082	0.345508	0.00121875	0.000354801	0	0	0	0.0054712	0	0	0.000968167	0	0	0	0	0	0	0	0	0	0	0	0	0	0	0.035215	0.039932	0.00345612	0.00350431	0	0.00458424	0	0	0
ASV1028	k__Bacteria; p__Actinobacteria; c__Thermoleophilia; o__Solirubrobacterales; f__Patulibacteraceae; g__; s__	0	0	0	0.00985435	0	0.00450927	0	0	0.00375238	0	0.00163743	0.00109328	0	0.00121445	0	0.0035256	0	0.0014192	0	0	0	0.00799636	0	0	0.0421153	0	0	0.0613192	0	0	0	0.00417986	0.0113882	0	0.0437836	0.0179737	0.00708315	0.0150099	0	0	0.00135363	0	0.000876079	0	0.0104783	0	0	0
ASV1029	k__Bacteria; p__Bacteroidetes; c__Flavobacteriia; o__Flavobacteriales; f__Flavobacteriaceae; g__Flavobacterium; s__	0	0	0	0	0	0.0781606	0.0011802	0	0	0	0	0	0	0	0	0	0.0380861	0.00248361	0.00136691	0	0	0	0	0	0	0	0	0.00331455	0	0	0.0012114	0	0	0	0	0	0	0	0	0	0.00406089	0	0	0	0	0	0	0
ASV1030	k__Bacteria; p__Proteobacteria; c__Alphaproteobacteria; o__Sphingomonadales; f__Sphingomonadaceae	0	0	0	0	0	0	0	0	0.00125079	0	0.00753219	0	0	0.000910838	0.00034347	0	0	0.0010644	0.00546765	0	0	0.0054712	0.00449097	0	0.00338858	0	0.0042394	0	0.00481674	0	0.000403801	0.00731475	0.0211496	0	0.0134719	0.0187907	0.000488493	0.0284671	0	0.00691724	0.00338407	0.00138245	0.00438039	0	0.00523913	0	0.00079538	0
ASV1031	k__Bacteria; p__Proteobacteria; c__Epsilonproteobacteria; o__Campylobacterales; f__Helicobacteraceae; g__Helicobacter; s__	0	0	0	0	0	0	0	0	0	0	0	0	0	0	0	0	0	0	0	0	0	0	0	0	0	0	0	0	0	0.00265784	0	0	0	0	0	0.204247	0	0	0	0	0	0	0	0	0	0	0	0
ASV1032	k__Bacteria; p__Actinobacteria; c__Actinobacteria; o__Actinomycetales; f__Mycobacteriaceae; g__Mycobacterium; s__	0	0	0	0	0	0.0280577	0.0003934	0	0.00156349	0	0.0268539	0.00163993	0.0157715	0.00212529	0	0	0.0335157	0	0.00300721	0	0	0	0	0	0	0	0	0	0	0	0	0	0	0	0	0	0.0031752	0	0	0	0.0101522	0	0	0	0.00196468	0	0	0
ASV1033	k__Bacteria; p__Bacteroidetes; c__Sphingobacteriia; o__Sphingobacteriales; f__Sphingobacteriaceae; g__; s__	0	0.000413868	0	0	0.0466074	0.00200412	0.0027538	0	0	0	0.000654973	0	0	0.00333974	0.00103041	0	0.00396095	0.00674122	0	0.000252609	0	0.00168345	0	0	0	0	0.00264962	0	0.015253	0	0	0.00208993	0.0341647	0.00183942	0	0.0269606	0	0.0101791	0	0	0	0	0	0	0	0	0	0
ASV1034	k__Bacteria; p__Proteobacteria; c__Alphaproteobacteria; o__Rhizobiales	0	0	0	0	0	0	0	0	0	0	0	0	0	0	0	0	0	0	0	0	0	0	0	0	0	0	0	0	0	0	0	0	0	0	0	0	0	0	0	0.125139	0.150253	0.00552979	0.021902	0	0	0	0	0
ASV1035	k__Bacteria; p__Proteobacteria; c__Gammaproteobacteria; o__Pseudomonadales; f__Moraxellaceae; g__Enhydrobacter; s__	0	0.00206934	0.05791	0	0	0.00100206	0.0003934	0.133287	0.000312698	0.000854832	0	0	0.00127877	0.00121445	0	0.11987	0.000304689	0.000709602	0.000820147	0	0	0.000841723	0.00134729	0	0	0	0	0.00331455	0	0.000664461	0.000807601	0.00731475	0	0	0	0.0302285	0.00354157	0	0	0.00062884	0.000676814	0	0	0	0	0	0	0
ASV1036	k__Bacteria; p__Proteobacteria; c__Gammaproteobacteria; o__Xanthomonadales; f__Xanthomonadaceae	0	0	0	0	0	0.00801647	0.000786801	0	0	0	0	0	0	0	0	0	0	0	0	0	0	0	0	0	0	0	0	0	0	0	0	0	0	0	0	0	0	0	0	0.0635128	0.165143	0.358054	1.32989	0	0	0.000707509	0	0.00290827
ASV1037	k__Bacteria; p__Actinobacteria; c__Acidimicrobiia; o__Acidimicrobiales; f__; g__; s__	0	0	0	0	0	0.0445916	0	0	0	0	0.0569827	0	0	0.00182168	0	0	0	0	0	0	0	0	0	0	0	0	0.00105985	0	0	0.000664461	0	0	0	0	0	0.0138888	0	0	0	0	0	0	0	0	0.000654892	0	0	0
ASV1038	k__Bacteria; p__Proteobacteria; c__Gammaproteobacteria; o__Xanthomonadales; f__Sinobacteraceae; g__Nevskia; s__	0	0	0	0	0	0	0	0	0	0	0	0	0	0	0	0	0	0	0	0	0	0	0	0.0036355	0.000968167	0.00409763	0.00476932	0.144183	0.00923209	0.00132892	0.00524941	0.0616529	0.0634487	0	0.00505195	0.0163397	0.00256459	0.00258792	0.00433492	0	0	0	0	0	0	0	0	0
ASV1039	k__Bacteria; p__Actinobacteria; c__Actinobacteria; o__Actinomycetales; f__Nocardioidaceae; g__; s__	0	0	0	0	0	0.0050103	0	0	0.00218889	0.00427416	0.000327487	0.00655971	0.0609546	0	0	0	0.00182813	0	0	0	0	0.00168345	0	0	0	0	0	0	0	0	0	0	0	0	0	0	0	0	0	0.094326	0.0453466	0.0110596	0	0	0.00851359	0	0	0
ASV1040	k__Bacteria; p__Spirochaetes; c__Spirochaetes; o__Spirochaetales; f__Spirochaetaceae; g__; s__	0	0	0	0	0	0	0	0	0	0	0	0	0	0	0	0	0	0	0	0	0	0	0	0.000605917	0	0.00273176	0	0.0778919	0	0.122261	0	0	0	0	0	0.00245096	0.00928137	0	0	0	0	0	0	0	0	0	0	0
ASV1041	k__Bacteria; p__Actinobacteria; c__Actinobacteria; o__Actinomycetales; f__Pseudonocardiaceae; g__Amycolatopsis; s__	0	0	0	0	0	0	0	0	0	0	0	0	0	0	0	0	0	0	0	0	0	0	0	0	0.0125862	0	0	0	0	0	0.00524941	0	0	0	0	0	0.0313857	0.0018978	0.0227583	0.0100614	0.0121827	0	0	0	0	0	0	0
ASV1042	k__Bacteria; p__Elusimicrobia; c__Elusimicrobia; o__Elusimicrobiales; f__; g__; s__	0	0	0	0	0	0	0	0	0	0	0	0	0	0	0	0	0	0	0	0	0	0	0	0.00787693	0.000968167	0.00341469	0.0042394	0.048061	0.0088307	0.00132892	0.0028266	0.0783724	0.0504336	0	0.0151559	0.0163397	0.0122123	0.000172528	0.00162559	0	0	0	0	0	0	0	0	0
ASV1043	k__Bacteria; p__Actinobacteria; c__Thermoleophilia; o__Solirubrobacterales; f__Solirubrobacteraceae; g__; s__	0	0	0	0	0	0	0	0	0	0	0	0	0	0	0	0	0	0	0	0	0	0	0	0	0.0711603	0	0.00105985	0	0.00441535	0	0	0	0	0	0	0	0.0180742	0.000345055	0.00108373	0	0.00135363	0.000691224	0.000876079	0	0	0	0	0
ASV1044	k__Bacteria; p__Bacteroidetes; c__Cytophagia; o__Cytophagales; f__Cytophagaceae; g__Hymenobacter; s__	0	0	0	0	0	0	0	0.227958	0	0	0	0	0	0.00546503	0	0	0.00243751	0.00212881	0.00218706	0	0	0	0	0	0	0	0	0	0.0208726	0	0	0	0.00650756	0.00061314	0	0	0	0	0	0	0	0	0	0	0	0	0	0
ASV1045	k__Bacteria; p__Bacteroidetes; c__[Saprospirae]; o__[Saprospirales]; f__Chitinophagaceae; g__Segetibacter; s__	0	0	0	0	0	0	0	0	0	0	0	0	0	0	0	0	0	0	0	0	0	0	0	0	0	0	0	0	0	0.000664461	0	0	0	0	0.00505195	0.205064	0	0	0	0	0	0	0	0	0	0	0	0
ASV1046	k__Bacteria; p__Bacteroidetes; c__[Saprospirae]; o__[Saprospirales]; f__Chitinophagaceae; g__Sediminibacterium; s__	0	0	0	0	0	0	0	0	0	0	0	0	0	0	0	0	0	0	0	0	0	0	0	0	0	0	0	0	0	0	0	0.240342	0	0	0	0.000816987	0	0	0	0	0	0	0	0	0	0	0	0
ASV1047	k__Bacteria; p__Actinobacteria; c__Actinobacteria; o__Actinomycetales; f__Nocardioidaceae; g__; s__	0	0	0	0.0413883	0	0	0.000786801	0	0.000625397	0	0	0.0393582	0	0	0	0	0.0167579	0	0	0	0	0.012205	0	0	0	0	0	0.0331455	0	0	0	0	0	0	0	0	0	0	0	0.0176075	0.0142131	0	0	0	0.00130978	0	0	0
ASV1048	k__Bacteria; p__Proteobacteria; c__Deltaproteobacteria; o__Bdellovibrionales; f__Bdellovibrionaceae; g__Bdellovibrio; s__	0	0	0	0	0	0	0.0003934	0	0	0	0.000327487	0.00273321	0	0.000303613	0	0	0.00213282	0.0014192	0	0	0	0	0	0	0	0	0.0042394	0	0.00200698	0.00132892	0	0	0	0	0	0.00571891	0	0.0522759	0	0	0.000676814	0	0	0	0	0	0	0
ASV1049	k__Bacteria; p__Actinobacteria; c__Actinobacteria; o__Actinomycetales; f__Sporichthyaceae; g__; s__	0	0	0	0	0	0	0	0	0	0	0	0	0	0	0	0	0	0	0	0	0	0	0	0	0.138448	0	0	0	0	0	0	0	0	0	0	0	0	0	0	0	0	0	0	0	0	0	0	0
ASV1050	k__Bacteria; p__Proteobacteria; c__Alphaproteobacteria; o__Rhizobiales; f__Hyphomicrobiaceae; g__Pedomicrobium	0	0	0	0	0	0	0	0	0	0	0	0	0	0	0	0	0	0	0	0	0	0	0	0.00848284	0.00435675	0.00341469	0.0164277	0.125953	0.00762651	0.00398676	0.0109026	0.0668777	0.0374185	0.00061314	0.0134719	0.0228756	0.00830438	0.0136297	0.00596051	0.00125768	0.000676814	0	0	0	0	0	0	0
ASV1051	k__Bacteria; p__Gemmatimonadetes; c__Gemm-3; o__; f__; g__; s__	0	0	0	0	0	0	0	0	0	0	0	0	0	0	0	0	0	0	0	0	0	0.248729	0	0	0	0	0	0	0	0	0.0028266	0	0	0	0	0	0	0	0	0	0	0	0	0	0	0	0	0
ASV1052	k__Bacteria; p__Bacteroidetes; c__Cytophagia; o__Cytophagales; f__Cytophagaceae; g__Hymenobacter; s__	0	0	0	0	0	0	0	0	0	0	0	0	0	0	0	0	0	0	0	0	0	0	0	0	0.00629308	0	0	0	0	0.000664461	0	0	0	0	0.0488355	0.169116	0	0	0	0	0	0	0.000876079	0	0	0	0	0
ASV1053	k__Bacteria; p__Proteobacteria; c__Alphaproteobacteria; o__Rhodospirillales; f__Acetobacteraceae	0	0	0	0	0	0	0	0	0	0	0	0	0	0	0	0	0	0	0	0	0	0	0	0	0	0	0	0	0	0.000664461	0	0	0	0	0	0	0	0	0	0.251536	0	0.0255753	0	0	0	0	0	0
ASV1054	k__Bacteria; p__Proteobacteria; c__Betaproteobacteria; o__Burkholderiales; f__Oxalobacteraceae; g__Janthinobacterium; s__	0	0	0	0	0	0	0	0	0	0	0.114948	0	0	0	0	0	0.00396095	0	0	0	0	0.00252517	0	0	0	0	0	0	0	0	0	0	0	0	0	0	0	0	0	0	0	0	0	0	0	0	0	0
ASV1055	k__Bacteria; p__Proteobacteria; c__Alphaproteobacteria; o__Sphingomonadales; f__Sphingomonadaceae; g__Sphingobium; s__xenophagum	0	0	0	0	0	0.00100206	0	0	0	0	0	0	0	0.000303613	0	0	0	0	0	0	0	0	0	0	0	0.00204882	0.00317955	0	0	0.00132892	0.014133	0.0250792	0.0260302	0.00367884	0.0774632	0	0.0170973	0.000345055	0	0.00691724	0.00135363	0	0	0	0	0	0	0
ASV1056	k__Bacteria; p__Proteobacteria; c__Alphaproteobacteria; o__Sphingomonadales; f__Sphingomonadaceae	0	0	0	0	0	0.00300618	0	0	0	0	0	0	0.000426256	0	0	0	0	0	0	0	0	0	0	0.000605917	0.0561537	0	0.000529925	0.0530328	0.00401395	0	0.00363421	0.00940468	0	0	0.112827	0.00163397	0.00244246	0	0	0	0	0	0	0	0.00130978	0.000707509	0	0
ASV1057	k__Bacteria; p__Proteobacteria; c__Alphaproteobacteria; o__Rhodospirillales; f__Acetobacteraceae	0	0.108433	0	0	0.000501155	0	0	0	0	0	0	0	0	0	0	0	0	0	0	0	0	0	0	0	0.00193633	0	0	0	0	0	0	0	0.00488067	0	0	0	0	0	0	0	0.00338407	0.00138245	0	0	0	0	0	0
ASV1058	k__Bacteria; p__Firmicutes; c__Bacilli; o__Bacillales; f__Paenibacillaceae; g__Cohnella; s__	0	0	0	0	0	0	0	0	0	0	0	0	0	0	0	0	0	0	0	0	0	0	0	0	0.00484083	0	0	0	0	0	0.000403801	0	0	0.00122628	0	0	0.0453077	0	0	0	0	0	0	0	0	0	0	0
ASV1059	k__Bacteria; p__Actinobacteria; c__Actinobacteria; o__Actinomycetales; f__Geodermatophilaceae; g__; s__	0	0	0	0	0	0	0	0	0	0	0	0	0	0	0	0	0	0	0	0	0	0	0	0	0.00484083	0	0.00794887	0.0348028	0.00080279	0	0	0	0	0.00245256	0	0	0.0031752	0.0455473	0	0.00062884	0.000676814	0	0	0	0	0	0	0
ASV1060	k__Bacteria; p__Proteobacteria; c__Betaproteobacteria; o__Burkholderiales; f__Comamonadaceae; g__Acidovorax; s__	0	0	0	0	0	0	0	0	0	0	0	0	0	0	0	0	0.000914066	0	0	0	0	0	0	0.00242367	0.000968167	0.00819527	0.00688902	0.048061	0.00200698	0.00797353	0.002019	0.0501583	0.0504336	0.00061314	0.00673593	0.0163397	0.00989198	0.00603847	0.00596051	0	0	0	0	0	0	0	0	0
ASV1061	k__Bacteria; p__Bacteroidetes; c__Cytophagia; o__Cytophagales; f__Cytophagaceae; g__Hymenobacter; s__	0	0.000413868	0	0	0.0185427	0.0050103	0.0003934	0	0	0	0.0160468	0.0273321	0	0.00576864	0.00034347	0	0.00670315	0.000354801	0.00355397	0.000505219	0	0	0	0	0.00145225	0	0.0132481	0.0464037	0.0104363	0.00797353	0.012114	0.0125396	0	0.0030657	0.00673593	0	0	0	0.00108373	0	0.00203044	0	0.00175216	0	0.00196468	0	0	0
ASV1062	k__Bacteria; p__Actinobacteria; c__Actinobacteria; o__Actinomycetales; f__Nocardioidaceae; g__Nocardioides; s__plantarum	0	0	0	0.00131391	0	0.0050103	0	0	0.00437778	0	0	0.030612	0	0.00121445	0	0.0387816	0	0	0	0	0.00247116	0.00378775	0	0	0.029045	0	0.0021197	0.029831	0.0108377	0.00531569	0.00928741	0	0	0	0	0	0	0.00276044	0.000541864	0.00691724	0.00406089	0	0	0.00128617	0.0170272	0.00353754	0.00079538	0
ASV1063	k__Bacteria; p__Bacteroidetes; c__Sphingobacteriia; o__Sphingobacteriales; f__Sphingobacteriaceae; g__Pedobacter; s__	0	0	0	0	0	0	0	0	0	0	0	0	0	0	0	0	0	0	0	0	0	0	0	0	0	0	0	0	0	0	0	0	0	0	0	0	0	0	0	0.293039	0.00203044	0	0.00438039	0	0	0	0	0
ASV1064	k__Bacteria; p__Proteobacteria; c__Betaproteobacteria; o__Burkholderiales; f__Oxalobacteraceae	0	0	0	0.0229935	0	0.050604	0	0	0.00125079	0	0	0.0240523	0	0	0	0	0	0	0	0	0	0	0	0	0.000484083	0	0.00741895	0.0580046	0.00240837	0.000664461	0.0149406	0	0	0	0	0	0	0.00552089	0	0.0245248	0.00879859	0	0	0.00643087	0.000654892	0	0	0
ASV1065	k__Bacteria; p__Proteobacteria; c__Gammaproteobacteria; o__Enterobacteriales; f__Enterobacteriaceae	0	0	0	0	0	0	0.0003934	0	0.000625397	0	0	0	0	0	0	0	0	0	0	0	0	0.00126258	0	0	0	0	0	0	0	0	0	0	0	0	0	0	0	0	0	0	0	0	0	0	0.379182	0.00141502	0	0
ASV1066	k__Bacteria; p__Actinobacteria; c__Actinobacteria; o__Actinomycetales; f__Thermomonosporaceae; g__Actinoallomurus	0	0	0	0	0	0	0.0003934	0	0	0	0	0	0.114237	0	0	0	0	0	0	0	0	0	0	0	0	0	0	0	0	0	0	0	0	0	0	0	0	0	0	0	0.0142131	0	0	0	0	0	0	0
ASV1067	k__Bacteria; p__Actinobacteria; c__Actinobacteria; o__Actinomycetales; f__Promicromonosporaceae; g__Promicromonospora; s__	0	0	0	0	0	0	0	0	0	0	0	0	0	0	0	0	0	0	0	0	0	0	0	0	0	0	0	0	0	0	0	0	0	0	0	0	0	0	0	0.0031442	0.0047377	0	0	0	0	0	0	0
ASV1068	k__Bacteria; p__Proteobacteria; c__Alphaproteobacteria; o__Rhizobiales; f__Rhizobiaceae; g__; s__	0	0	0	0	0	0	0	0	0	0	0	0	0	0	0	0	0	0	0	0	0	0	0	0	0	0	0	0	0	0	0	0	0	0	0	0	0	0	0	0.00125768	0.000676814	0.000691224	0	0	0	0	0	0
ASV1069	k__Bacteria; p__Bacteroidetes; c__Flavobacteriia; o__Flavobacteriales; f__Flavobacteriaceae; g__Flavobacterium; s__	0	0	0	0	0	0	0.0003934	0	0	0	0.0900588	0	0	0	0	0	0.00975003	0	0	0	0	0	0	0	0	0	0	0	0	0	0	0	0	0	0	0	0	0	0	0	0	0	0	0	0	0	0	0
ASV1070	k__Bacteria; p__Proteobacteria; c__Betaproteobacteria; o__Burkholderiales; f__Oxalobacteraceae	0	0	0	0	0	0.00100206	0.001967	0	0	0	0	0	0	0	0	0	0.130711	0	0	0	0	0.000841723	0	0	0	0	0	0	0.000401395	0	0	0	0	0	0	0.000816987	0	0	0	0	0	0	0	0	0	0	0	0
ASV1071	k__Bacteria; p__Proteobacteria; c__Alphaproteobacteria; o__Rickettsiales; f__; g__; s__	0	0	0	0	0	0	0	0	0	0	0	0	0	0	0	0	0	0	0	0	0	0	0	0	0	0	0.00105985	0	0	0	0	0	0	0	0	0	0.0349272	0	0.000541864	0	0	0	0	0	0	0	0	0
ASV1072	k__Bacteria; p__Proteobacteria; c__Alphaproteobacteria; o__Rhizobiales; f__Methylobacteriaceae	0	0.000413868	0	0.267381	0.0295682	0.0405834	0.000786801	0	0.000625397	0.0435965	0.00360235	0.0573974	0.00511507	0.00182168	0	0.0493583	0.0143204	0.0564134	0.00246044	0.0138935	0	0.00841723	0.000449097	0.000605917	0.0106498	0	0.00900872	0.147498	0.0148516	0.0033223	0.00524941	0.00626979	0	0.00122628	0.00673593	0.00245096	0.00109911	0.000862639	0	0.00440188	0.00203044	0	0.000876079	0	0.0104783	0.00212253	0	0.00290827
ASV1073	k__Bacteria; p__Proteobacteria; c__Alphaproteobacteria; o__Rhizobiales; f__Aurantimonadaceae	0	0.00165547	0	0	0	0	0	0	0	0	0	0	0	0	0	0	0	0	0	0	0	0	0	0	0	0.00136588	0.00370947	0	0.0128446	0.000664461	0	0	0	0	0	0	0	0	0	0.0232671	0.0128595	0	0.00438039	0	0	0	0	0
ASV1074	k__Bacteria; p__Bacteroidetes; c__[Saprospirae]; o__[Saprospirales]; f__Chitinophagaceae; g__Sediminibacterium; s__	0	0	0	0	0	0	0	0	0	0	0	0	0	0	0	0	0	0	0	0	0	0	0	0	0	0.010927	0.150499	0	0	0	0	0	0	0	0	0.00326795	0	0	0.000541864	0	0	0	0	0	0	0	0	0
ASV1075	k__Bacteria; p__Bacteroidetes; c__Cytophagia; o__Cytophagales; f__Cytophagaceae; g__Hymenobacter; s__	0	0	0	0	0	0	0	0	0	0	0	0.00163993	0	0.00151806	0	0	0.000304689	0.00212881	0	0	0	0.00883809	0	0	0.00242042	0	0	0.00497183	0.0280977	0.00398676	0.0654157	0.0104496	0	0.00122628	0	0.0228756	0	0	0.00162559	0	0.00135363	0	0	0	0.000654892	0	0	0
ASV1076	k__Bacteria; p__Actinobacteria; c__Actinobacteria; o__Actinomycetales; f__Geodermatophilaceae; g__Geodermatophilus	0	0	0.00877424	0.00197087	0	0.0125257	0	0	0.0131333	0.0495803	0.00130995	0.0502911	0.00682009	0.0100192	0.00103041	0.0035256	0.000304689	0.000354801	0	0	0	0.00294603	0	0	0.00193633	0	0	0	0	0	0	0	0	0	0	0	0	0.000172528	0	0.00691724	0.010829	0	0.00175216	0	0	0	0	0
ASV1077	k__Bacteria; p__Proteobacteria; c__Betaproteobacteria; o__Burkholderiales; f__Comamonadaceae	0	0.00165547	0	0.00985435	0.0546259	0.0050103	0.0003934	0	0.000625397	0	0	0.00163993	0	0.000607225	0.00103041	0	0.00700784	0.00319321	0.0325325	0.00126305	0	0	0.00404187	0	0	0	0.00105985	0	0.00120419	0	0.00403801	0	0	0	0	0.00490192	0	0	0.00108373	0.00062884	0	0	0	0	0.00523913	0.00212253	0.00079538	0.0065436
ASV1078	k__Bacteria; p__Proteobacteria; c__Alphaproteobacteria; o__Rhizobiales; f__Rhizobiaceae	0	0	0	0.0486148	0.01303	0.00100206	0.000786801	0	0	0	0.0258714	0	0	0	0	0	0.0280313	0	0	0	0	0	0	0	0	0	0	0	0	0	0	0	0	0	0	0	0	0	0	0.00062884	0.000676814	0	0	0	0	0	0	0
ASV1079	k__Bacteria; p__Firmicutes; c__Clostridia; o__Clostridiales; f__[Tissierellaceae]; g__Anaerococcus; s__	0	0	0.0737036	0	0	0	0	0.0896883	0	0	0	0	0	0	0	0.0528839	0	0	0	0	0	0.000420861	0	0.00121183	0	0	0.00158977	0.00165728	0	0.00132892	0.000807601	0.0271691	0.00325378	0	0	0	0.0106247	0.00431319	0	0	0	0	0	0	0	0	0	0
ASV1080	k__Bacteria; p__Firmicutes; c__Bacilli; o__Bacillales; f__Paenibacillaceae; g__Paenibacillus; s__	0	0	0	0	0	0	0	0	0	0	0	0	0	0	0	0	0	0	0	0	0	0	0	0	0	0.00136588	0	0	0	0	0	0	0	0	0	0	0.0428653	0	0	0	0	0	0	0	0	0	0	0
ASV1081	k__Bacteria; p__Proteobacteria; c__Betaproteobacteria; o__Burkholderiales; f__Comamonadaceae	0	0	0	0	0.00200462	0.0155319	0.0003934	0.0398615	0	0	0.0111345	0	0.00596758	0.00425058	0	0.0387816	0.00365626	0.00354801	0.00902162	0.000505219	0	0	0.000898194	0	0.00338858	0.00204882	0.0084788	0.0232019	0.00602093	0.00199338	0.00524941	0.0125396	0	0	0	0.000816987	0.000122123	0.000862639	0	0	0	0	0	0	0.00654892	0.00283004	0.00159076	0.0021812
ASV1082	k__Bacteria; p__[Thermi]; c__Deinococci; o__Deinococcales; f__Deinococcaceae; g__Deinococcus; s__	0	0	0	0.000656957	0	0	0	0	0.00500317	0	0.00196492	0.0163993	0	0.0048578	0	0	0.00152344	0	0	0	0	0	0	0.00121183	0.017427	0	0	0.048061	0.000401395	0	0	0.00417986	0	0	0.0286277	0.00490192	0.00390794	0.0115594	0.000541864	0	0	0	0	0	0	0	0	0
ASV1083	k__Bacteria; p__Proteobacteria; c__Alphaproteobacteria; o__Sphingomonadales; f__Sphingomonadaceae; g__Sphingomonas; s__	0	0	0	0.000656957	0	0	0	0	0	0	0	0	0	0	0	0	0	0	0	0	0	0	0	0.0103006	0.000968167	0.00204882	0.00370947	0.111037	0.00120419	0	0.000403801	0.0417986	0.0748369	0.00367884	0	0	0	0.00897144	0.00216746	0	0.00270726	0	0	0	0	0	0	0
ASV1084	k__Bacteria; p__Bacteroidetes; c__Sphingobacteriia; o__Sphingobacteriales; f__Sphingobacteriaceae; g__; s__	0	0	0	0.0137961	0	0	0	0	0	0	0	0	0	0	0	0	0	0	0	0	0	0	0	0	0	0	0	0	0.036527	0.00730907	0.0157482	0	0	0	0	0.000816987	0	0	0	0.0106903	0.117089	0.00207367	0.00175216	0	0.00196468	0	0.00159076	0
ASV1085	k__Bacteria; p__Bacteroidetes; c__Sphingobacteriia; o__Sphingobacteriales; f__Sphingobacteriaceae; g__; s__	0	0	0	0	0	0	0	0	0	0	0	0	0	0	0	0	0	0	0	0	0	0	0	0	0	0	0	0	0	0	0	0	0	0	0	0	0	0	0	0.00125768	0.0142131	0	0	0	0	0	0	0
ASV1086	k__Bacteria; p__Proteobacteria; c__Alphaproteobacteria; o__Sphingomonadales; f__Sphingomonadaceae	0	0	0	0	0	0	0	0	0	0	0	0	0	0	0	0	0	0	0	0	0	0	0	0	0.0561537	0	0.0127182	0	0.0561953	0	0	0	0	0	0	0	0	0	0	0.00125768	0.00270726	0	0	0	0	0	0	0
ASV1087	k__Bacteria; p__FBP; c__; o__; f__; g__; s__	0	0	0	0	0	0	0	0	0	0	0.00785968	0	0	0	0	0	0	0	0	0	0	0.00294603	0	0	0.00677717	0.00204882	0.00105985	0	0	0	0	0	0	0	0	0	0.00500705	0.0443396	0	0	0	0	0	0	0	0	0	0
ASV1088	k__Bacteria; p__Proteobacteria; c__Alphaproteobacteria; o__Rhizobiales	0.00284684	0	0	0	0	0	0	0	0	0	0	0	0	0	0	0	0	0	0	0	0	0	0	0	0	0	0	0	0	0	0	0	0	0	0	0	0	0	0	0.00125768	0.00135363	0	0.000876079	0	0	0	0	0
ASV1089	k__Bacteria; p__Actinobacteria; c__Actinobacteria; o__Actinomycetales; f__Micrococcaceae; g__; s__	0	0	0	0.0216796	0	0.0135278	0	0	0.00250159	0	0	0.0218657	0.0255753	0	0	0	0	0	0	0	0	0	0	0	0.0140384	0.00409763	0.0063591	0.0729201	0	0	0	0	0	0	0	0	0	0.00396814	0	0.00125768	0	0	0	0	0.00261957	0.000707509	0	0
ASV1090	k__Bacteria; p__Actinobacteria; c__Actinobacteria; o__Actinomycetales; f__Micromonosporaceae	0	0	0	0	0	0	0	0	0	0	0	0	0	0	0	0	0	0	0	0	0	0	0	0	0.0121021	0	0	0	0	0	0	0	0	0	0	0.0735288	0	0	0	0.0308132	0.029103	0.012442	0	0	0.0982338	0.0382055	0.00159076	0
ASV1091	k__Bacteria; p__Actinobacteria; c__Actinobacteria; o__Actinomycetales; f__Streptosporangiaceae; g__Nonomuraea; s__	0	0	0	0	0	0	0	0	0	0	0	0	0	0	0	0	0	0	0	0	0	0	0	0	0	0	0	0	0	0	0	0	0	0	0	0	0	0	0	0.00062884	0	0	0	0	0	0	0	0
ASV1092	k__Bacteria; p__Proteobacteria; c__Alphaproteobacteria; o__Caulobacterales; f__Caulobacteraceae; g__; s__	0	0	0	0.00131391	0	0.00250515	0	0	0.0206381	0	0.00098246	0	0	0	0	0	0	0	0	0	0	0	0	0.000605917	0.0261405	0	0	0.00331455	0.00160558	0	0	0.00104496	0	0	0.0235758	0.00163397	0.011846	0.00638353	0	0	0	0.000691224	0	0	0	0	0	0
ASV1093	k__Bacteria; p__Bacteroidetes; c__Cytophagia; o__Cytophagales; f__Cytophagaceae; g__Hymenobacter; s__	0	0	0	0.00985435	0	0.0776596	0	0	0	0	0.000327487	0	0.000426256	0	0	0	0	0.00674122	0	0	0	0	0	0	0.000484083	0	0	0	0.0200698	0	0	0	0.00976134	0	0.00841992	0.00571891	0	0	0	0	0	0	0	0	0	0	0	0
ASV1094	k__Bacteria; p__Proteobacteria; c__Alphaproteobacteria; o__Rhizobiales; f__Methylocystaceae	0	0	0	0	0	0	0	0	0	0	0	0	0.00809886	0	0	0	0	0	0	0	0	0	0	0	0	0.00136588	0.00953865	0	0.032513	0.00398676	0.0197862	0.00731475	0.126897	0	0	0.00326795	0	0	0	0	0.00338407	0	0	0	0.000654892	0	0	0
ASV1095	k__Bacteria; p__Actinobacteria; c__Actinobacteria; o__Actinomycetales; f__Pseudonocardiaceae; g__Actinomycetospora; s__	0	0	0	0	0	0	0	0	0	0	0	0	0	0	0	0	0	0	0	0	0	0	0	0	0.00822942	0	0.000529925	0.0613192	0.0100349	0.000664461	0	0.00835972	0.00976134	0.00061314	0.0286277	0.0253266	0	0.0284671	0.00162559	0.00062884	0.00135363	0	0	0	0	0	0	0
ASV1096	k__Bacteria; p__Proteobacteria; c__Gammaproteobacteria; o__Enterobacteriales; f__Enterobacteriaceae	0	0	0	0	0	0	0	0	0	0	0	0	0	0	0	0	0	0	0	0	0	0	0	0	0	0	0	0	0	0	0	0	0	0	0	0	0	0	0	0	0	0	0	0	0	0	0	0
ASV1097	k__Bacteria; p__Proteobacteria; c__Deltaproteobacteria; o__Desulfobacterales; f__Desulfobacteraceae; g__Desulfosarcina; s__	0	0	0	0	0	0	0	0.307681	0	0	0	0	0	0	0	0	0	0	0	0	0	0	0	0	0	0	0	0	0	0	0	0	0	0	0	0	0	0	0	0	0	0	0	0	0	0	0	0
ASV1098	k__Bacteria; p__Actinobacteria; c__Actinobacteria; o__Actinomycetales; f__Microbacteriaceae	0	0	0	0	0.00501155	0.00050103	0	0	0	0	0.000327487	0.0590374	0	0.00151806	0	0	0.00152344	0.00638642	0	0.000505219	0.00109829	0.0105215	0	0.00545326	0.0111339	0	0.00370947	0.00165728	0.0405409	0.0152826	0.00444181	0	0	0.00245256	0	0.0106208	0.000122123	0.000345055	0.00108373	0.00062884	0.000676814	0.000691224	0.000876079	0	0.0137527	0.00424505	0.00318152	0
ASV1099	k__Bacteria; p__Actinobacteria; c__Actinobacteria; o__Actinomycetales; f__Intrasporangiaceae	0	0	0	0	0.000501155	0.00901853	0.0015736	0	0	0	0.000654973	0	0	0	0	0	0.000914066	0.000354801	0	0	0	0	0	0	0.0508288	0.000682939	0.000529925	0.0894929	0.00642232	0.00265784	0.000403801	0	0	0	0	0.00326795	0.00586192	0.0129396	0.00108373	0.00188652	0	0	0	0	0.00654892	0	0	0
ASV1100	k__Bacteria; p__Proteobacteria; c__Alphaproteobacteria; o__Rhizobiales; f__Phyllobacteriaceae	0	0	0	0.0118252	0	0.00050103	0	0	0	0	0.0301288	0	0	0	0	0	0.00243751	0	0	0	0	0	0	0	0	0.000682939	0.000529925	0.0116009	0	0	0	0	0	0	0	0	0	0.000517583	0	0.101243	0.0507611	0	0.0131412	0	0.0163723	0	0	0
ASV1101	k__Bacteria; p__Bacteroidetes; c__Cytophagia; o__Cytophagales; f__Cytophagaceae; g__Hymenobacter; s__	0	0	0	0.0926309	0	0.00150309	0	0.0298961	0	0.0495803	0.00229241	0.00109328	0	0	0	0	0.000914066	0.0262553	0	0	0	0	0	0	0	0	0	0	0	0	0	0	0	0	0	0	0	0	0	0	0.00135363	0	0	0	0	0	0	0
ASV1102	k__Bacteria; p__Proteobacteria; c__Alphaproteobacteria; o__Sphingomonadales; f__Sphingomonadaceae	0	0	0	0	0	0	0	0.118339	0	0	0	0.00109328	0	0.00516142	0.000686941	0	0.00152344	0	0	0	0	0.00168345	0	0	0.00145225	0.000682939	0	0.00331455	0.00361256	0	0	0	0.00325378	0	0	0.00571891	0	0.0150099	0	0.00125768	0.000676814	0	0	0	0	0	0	0
ASV1103	k__Bacteria; p__Bacteroidetes; c__Flavobacteriia; o__Flavobacteriales; f__Flavobacteriaceae; g__Flavobacterium; s__succinicans	0	0	0	0	0	0	0	0	0	0	0	0	0	0	0	0	0	0	0	0	0	0	0	0	0	0	0	0	0	0	0	0	0	0	0	0	0.00036637	0	0	0.269772	0	0	0	0	0	0	0	0
ASV1104	k__Bacteria; p__Proteobacteria; c__Gammaproteobacteria; o__; f__; g__; s__	0	0	0	0	0	0	0	0	0	0	0	0	0	0	0	0	0	0	0	0	0	0	0	0	0	0	0	0	0	0	0	0	0	0	0	0	0	0	0	0.136458	0.220641	0.00552979	0.000876079	0	0	0	0	0
ASV1105	k__Bacteria; p__Proteobacteria; c__Alphaproteobacteria; o__Sphingomonadales; f__Sphingomonadaceae	0	0	0	0	0	0	0	0	0	0	0.000327487	0	0	0	0	0	0	0	0	0	0	0	0	0	0	0	0	0	0	0	0	0	0	0	0	0	0	0	0	0.0578533	0.171234	0.00483856	0.00350431	0	0	0	0	0
ASV1106	k__Bacteria; p__Proteobacteria; c__Alphaproteobacteria; o__Rhizobiales; f__Rhizobiaceae; g__Agrobacterium; s__	0.000474473	0	0	0	0.0045104	0.0155319	0	0	0	0	0.00753219	0	0.0745947	0.000303613	0.00103041	0	0.00304689	0	0	0	0	0.000420861	0	0	0	0.000682939	0	0	0.00080279	0.0106314	0	0	0	0.00122628	0	0	0	0	0	0.0282978	0.117089	0.0110596	0.0805992	0	0.0216114	0.0219328	0.00874918	0.00290827
ASV1107	k__Bacteria; p__Armatimonadetes; c__[Fimbriimonadia]; o__[Fimbriimonadales]; f__[Fimbriimonadaceae]; g__Fimbriimonas; s__	0	0	0	0.00394174	0	0.0085175	0	0	0.00312698	0	0.0530528	0.0311586	0	0	0	0	0.000914066	0	0	0	0	0.00462947	0	0	0.00193633	0	0	0	0	0	0	0	0	0	0	0	0	0.000862639	0	0.00062884	0.00135363	0	0.00175216	0	0	0	0	0
ASV1108	k__Bacteria; p__Actinobacteria; c__Actinobacteria; o__Actinomycetales; f__Nocardioidaceae; g__; s__	0	0	0	0.0105113	0.00350809	0.00901853	0	0	0.00969365	0.0709511	0.00229241	0.0114795	0.00596758	0	0	0.00705119	0.000304689	0.000354801	0	0	0	0	0	0	0.000484083	0	0	0.0414319	0	0	0	0	0	0	0	0	0	0.00983408	0.00108373	0	0	0	0	0	0	0	0	0
ASV1109	k__Bacteria; p__Actinobacteria; c__Actinobacteria; o__Actinomycetales; f__Nocardioidaceae; g__; s__	0	0	0	0.0091974	0	0.0120247	0	0	0.0240778	0	0.00884214	0.00163993	0.0264278	0	0	0	0.00487502	0	0	0	0.000274573	0	0	0	0.00242042	0	0	0	0	0	0	0	0.00162689	0	0	0	0	0.0100066	0	0.0326997	0.00338407	0	0	0	0.00196468	0	0	0
ASV1110	k__Bacteria; p__Actinobacteria; c__Actinobacteria; o__Actinomycetales; f__Nocardioidaceae; g__Aeromicrobium; s__	0	0	0	0	0	0.00150309	0	0	0.00125079	0	0.00392984	0.000546642	0.00682009	0	0	0.00705119	0.000609377	0	0	0	0	0.000420861	0.0264967	0	0	0.0177564	0.0206671	0.0911501	0.0128446	0	0	0	0.0178958	0	0.00336797	0	0	0	0	0.0062884	0.0236885	0.00138245	0	0.0102894	0.0150625	0.00141502	0.00159076	0
ASV1111	k__Bacteria; p__Actinobacteria; c__Actinobacteria; o__Actinomycetales; f__Nocardioidaceae; g__; s__	0	0	0	0	0	0.00300618	0	0	0.0106317	0	0.00163743	0.00327985	0	0	0	0	0.000609377	0	0	0	0	0.000420861	0	0	0.0256564	0.00204882	0.00105985	0.0596619	0	0.00199338	0.0012114	0	0	0	0	0.0277776	0	0	0.00216746	0.00377304	0.0209812	0	0	0.00385852	0.111986	0.00212253	0.00238614	0
ASV1112	k__Bacteria; p__Actinobacteria; c__Actinobacteria; o__Actinomycetales; f__Intrasporangiaceae; g__Terracoccus; s__	0	0	0	0	0	0.0987028	0.0003934	0	0.000312698	0.0239353	0.000327487	0.00218657	0.00809886	0.000303613	0	0	0	0.0014192	0	0.0027787	0	0.00378775	0	0	0	0	0	0	0	0	0	0	0	0	0	0	0	0	0	0.0062884	0.00135363	0	0	0	0.0353642	0	0	0
ASV1113	k__Bacteria; p__Proteobacteria; c__Alphaproteobacteria; o__Rhodobacterales; f__Rhodobacteraceae; g__Rubellimicrobium; s__	0	0	0	0.000656957	0	0.00200412	0	0	0	0	0.000654973	0	0	0	0.00137388	0	0	0	0	0	0	0	0	0	0.0130703	0	0	0.00994365	0	0.00265784	0.0177672	0	0	0	0	0	0.00476281	0.0267418	0	0	0	0	0	0	0	0	0	0
ASV1114	k__Bacteria; p__Proteobacteria; c__Betaproteobacteria; o__Burkholderiales; f__Oxalobacteraceae; g__Janthinobacterium; s__	0	0	0	0.000656957	0	0.0130268	0	0	0.00125079	0	0	0	0	0	0	0	0.00182813	0.00212881	0	0	0	0	0	0	0.0590582	0	0.000529925	0	0.0425479	0	0	0	0.014642	0	0	0	0	0	0	0	0	0	0	0	0.000654892	0.000707509	0	0
ASV1115	k__Bacteria; p__Proteobacteria; c__Alphaproteobacteria; o__Sphingomonadales; f__Sphingomonadaceae; g__Sphingomonas; s__	0	0	0	0	0	0.00050103	0	0	0	0	0.000327487	0	0	0.00273251	0	0	0	0.000354801	0	0	0	0	0	0	0	0	0.0312656	0	0.0240837	0	0.00403801	0.0177644	0.0162689	0.00122628	0.00841992	0.00571891	0	0.0236363	0	0.00062884	0	0	0.00175216	0	0.00130978	0	0	0
ASV1116	k__Bacteria; p__Proteobacteria; c__Alphaproteobacteria; o__Rhizobiales; f__Methylobacteriaceae; g__Methylobacterium	0.00142342	0.103881	0	0	0.00100231	0	0.0003934	0	0	0	0.000654973	0	0	0	0	0	0	0	0	0	0	0	0	0	0.00338858	0	0	0	0	0	0	0	0	0	0	0.000816987	0	0	0	0.00062884	0.000676814	0.00207367	0.00262824	0.00385852	0.00458424	0.00141502	0	0.000727067
ASV1117	k__Bacteria; p__Proteobacteria	0	0	0	0	0	0	0	0	0	0	0.000327487	0	0	0	0	0	0	0	0	0	0	0	0	0	0	0	0	0	0	0	0	0	0	0	0	0	0	0	0	0	0	0	0	0	0.00261957	0	0	0
ASV1118	k__Bacteria; p__Proteobacteria; c__Gammaproteobacteria; o__Enterobacteriales; f__Enterobacteriaceae	0.000474473	0	0	0	0	0	0.0011802	0	0	0	0	0	0	0	0	0	0.000609377	0.00887003	0.000273382	0	0	0	0	0	0	0	0	0	0	0	0	0	0	0	0	0	0	0	0	0	0.000676814	0	0	0	0.00261957	0.0332529	0.00079538	0.000727067
ASV1119	k__Bacteria; p__Bacteroidetes; c__Cytophagia; o__Cytophagales; f__Cytophagaceae; g__Hymenobacter; s__	0	0	0	0.0131391	0	0.0946946	0	0	0	0	0.0216141	0	0	0	0	0	0	0	0	0	0	0	0	0	0	0	0	0	0	0	0	0	0.014642	0	0	0.00898685	0	0	0	0	0.00270726	0	0	0	0.00392935	0	0	0
ASV1120	k__Bacteria; p__Bacteroidetes; c__Sphingobacteriia; o__Sphingobacteriales; f__Sphingobacteriaceae; g__Pedobacter; s__	0	0	0	0	0	0	0	0	0	0	0	0	0.000426256	0	0	0	0	0	0	0	0	0	0	0	0	0	0	0.283394	0	0.017276	0.00888361	0	0.00488067	0	0	0.00245096	0	0	0	0	0	0	0	0	0	0	0	0
ASV1121	k__Bacteria; p__Proteobacteria; c__Alphaproteobacteria; o__Caulobacterales; f__Caulobacteraceae; g__; s__	0	0	0	0	0	0	0	0	0	0	0	0	0	0.00394696	0	0.0458327	0	0	0	0	0	0	0	0	0.00387267	0	0.00105985	0.00994365	0	0	0	0	0	0	0.0134719	0.062091	0.0109911	0.00276044	0	0	0.00541451	0.000691224	0.00525647	0	0	0	0.00477228	0
ASV1122	k__Bacteria; p__Proteobacteria; c__Alphaproteobacteria; o__Rhizobiales; f__Xanthobacteraceae; g__; s__	0	0	0	0	0	0	0	0	0	0	0	0	0	0	0	0	0	0	0	0	0	0	0	0.00302959	0	0	0.000529925	0	0	0.034552	0	0	0.0601949	0	0	0.000816987	0.0202725	0	0	0	0	0	0	0	0	0	0	0
ASV1123	k__Bacteria; p__Armatimonadetes; c__Armatimonadia; o__Armatimonadales; f__Armatimonadaceae; g__; s__	0	0	0	0	0	0	0	0	0	0	0	0	0	0	0	0	0	0	0	0	0	0	0	0	0	0	0	0	0	0.00199338	0	0	0	0.00061314	0	0.164214	0	0	0	0	0	0	0	0	0	0	0	0
ASV1124	k__Bacteria; p__Bacteroidetes; c__Cytophagia; o__Cytophagales; f__Cytophagaceae; g__Spirosoma; s__	0	0	0	0.00788348	0	0.0225463	0	0.117093	0	0.00341933	0	0	0	0	0	0	0	0	0	0	0	0	0	0	0.00145225	0	0.00264962	0.0646337	0.0100349	0	0	0	0	0	0	0.00326795	0	0	0.00108373	0	0	0	0	0	0	0	0	0
ASV1125	k__Bacteria; p__Actinobacteria; c__Actinobacteria; o__Actinomycetales; f__Geodermatophilaceae	0	0	0	0	0	0.00250515	0	0	0	0	0.000327487	0	0	0.000607225	0	0	0	0	0	0	0.000274573	0	0	0	0.0145225	0	0	0.258535	0.0112391	0	0.002019	0	0	0	0	0	0	0.00155275	0.00162559	0.00062884	0.010829	0	0	0	0	0	0	0
ASV1126	k__Bacteria; p__Bacteroidetes; c__[Saprospirae]; o__[Saprospirales]; f__Chitinophagaceae; g__; s__	0	0	0	0	0	0	0	0	0	0	0	0	0	0	0	0	0	0	0	0	0	0	0	0	0	0	0	0	0	0	0	0	0	0	0	0	0	0	0	0.192425	0.0311335	0.00345612	0	0	0	0	0	0
ASV1127	k__Bacteria; p__Actinobacteria; c__Actinobacteria; o__Actinomycetales; f__Streptomycetaceae; g__Streptomyces; s__	0	0	0	0	0	0	0	0	0	0	0	0	0	0	0	0	0	0	0	0	0	0	0	0	0	0	0	0	0	0	0	0	0	0	0	0.00163397	0	0	0	0.00377304	0.228086	0.000691224	0.00262824	0	0	0	0	0
ASV1128	k__Bacteria; p__Proteobacteria; c__Gammaproteobacteria; o__Enterobacteriales; f__Enterobacteriaceae	0.0132853	0	0	0	0	0	0	0	0	0	0	0	0	0	0	0	0	0	0	0.000757828	0	0	0	0.00727101	0	0	0	0	0	0.00598015	0	0	0	0	0	0	0	0	0	0	0	0	0	0.0360129	0.00196468	0.043158	0.0151122	0.0196308
ASV1129	k__Bacteria; p__Bacteroidetes; c__Cytophagia; o__Cytophagales; f__Cytophagaceae; g__Spirosoma; s__	0	0	0	0.0105113	0	0.00200412	0.0023604	0	0	0.00854832	0.00098246	0	0.00170502	0.00333974	0.0120215	0	0.00152344	0.00319321	0.000273382	0	0	0.0054712	0.00763465	0	0	0.00136588	0.00582917	0.029831	0.0529842	0	0.0012114	0	0	0.00061314	0	0.000816987	0	0	0	0	0	0	0	0	0	0	0	0
ASV1130	k__Bacteria; p__Actinobacteria; c__Actinobacteria; o__Micrococcales; f__; g__; s__	0	0	0.0122839	0.0118252	0	0.00951956	0	0	0.000938095	0.0290643	0.00229241	0.0475579	0.00255753	0.00516142	0.00171735	0.190382	0.000609377	0	0	0	0.000274573	0.00589206	0.00224549	0	0.00387267	0.00273176	0.00158977	0	0	0	0	0	0	0	0.00841992	0	0	0	0	0	0	0	0	0	0	0	0	0
ASV1131	k__Bacteria; p__Proteobacteria; c__Betaproteobacteria; o__Burkholderiales; f__Comamonadaceae; g__Acidovorax	0.000474473	0	0.0210582	0	0.00701617	0	0.0027538	0	0.00125079	0.0709511	0.00392984	0.0038265	0.000852511	0.0024289	0	0.211536	0.000304689	0.000354801	0.00109353	0	0	0.00210431	0.0121256	0	0	0	0.000529925	0	0.00160558	0	0	0	0.00325378	0	0	0	0	0.000517583	0	0.00062884	0	0	0	0	0	0	0	0
ASV1132	k__Bacteria; p__Proteobacteria; c__Gammaproteobacteria; o__Xanthomonadales; f__Xanthomonadaceae	0	0	0	0	0	0	0	0	0	0	0	0	0	0	0	0	0	0	0	0	0	0	0	0	0	0	0	0	0	0	0	0	0	0	0	0	0	0	0	0.298699	0.00338407	0.000691224	0	0	0	0	0	0
ASV1133	k__Bacteria; p__Actinobacteria; c__Actinobacteria; o__Actinomycetales; f__Dermabacteraceae; g__Brachybacterium	0	0	0	0	0	0	0	0	0	0	0	0	0	0	0	0	0	0	0	0	0	0	0	0	0	0	0	0	0	0	0	0	0	0	0	0	0	0	0	0.00440188	0	0	0	0	0	0	0	0
ASV1134	k__Bacteria; p__Proteobacteria; c__Alphaproteobacteria; o__Rhodospirillales; f__Rhodospirillaceae; g__; s__	0	0	0	0	0	0	0	0	0	0	0	0	0	0	0	0	0	0	0	0	0	0	0	0.000605917	0.0145225	0	0	0	0	0	0.0177672	0.0658328	0.0536873	0.00122628	0.134719	0	0	0	0	0	0	0	0	0	0	0	0	0
ASV1135	k__Bacteria; p__Proteobacteria; c__Gammaproteobacteria; o__Pseudomonadales; f__Moraxellaceae; g__Acinetobacter; s__johnsonii	0	0	0.00526454	0	0	0	0	0	0	0.0341933	0	0	0.000426256	0	0	0	0	0	0.000273382	0	0	0	0	0	0.000968167	0	0	0	0.00080279	0.0033223	0.0246318	0	0.00488067	0	0.00841992	0	0.00781589	0.0134572	0	0	0	0	0	0	0	0	0	0
ASV1136	k__Bacteria; p__Bacteroidetes; c__Cytophagia; o__Cytophagales; f__Cytophagaceae; g__Hymenobacter; s__	0	0	0	0	0	0	0	0	0	0	0.00130995	0	0	0	0	0	0	0	0	0	0	0	0	0	0	0	0.000529925	0.0066291	0	0	0	0	0	0.00674454	0.0134719	0.159312	0	0	0	0	0	0	0	0	0	0	0	0
ASV1137	k__Bacteria; p__Proteobacteria; c__Alphaproteobacteria; o__Sphingomonadales; f__Sphingomonadaceae; g__Sphingomonas; s__	0	0	0	0	0	0.00150309	0	0	0	0	0	0	0	0	0	0	0	0	0	0	0	0	0	0	0	0	0	0	0	0	0	0	0	0	0	0	0	0	0	0.0672859	0.144838	0.0324875	0.011389	0	0	0	0	0
ASV1138	k__Bacteria; p__Proteobacteria; c__Alphaproteobacteria; o__Rhizobiales; f__Rhizobiaceae	0.000948947	0	0	0	0	0	0	0	0	0	0	0	0	0	0	0	0.000609377	0.000354801	0	0	0	0	0	0.00242367	0	0	0	0	0	0.0033223	0	0	0	0	0	0	0	0	0.000541864	0	0.00135363	0.00345612	0.00963687	0	0.00261957	0.00212253	0.00079538	0.0159955
ASV1139	k__Bacteria; p__Bacteroidetes; c__Cytophagia; o__Cytophagales; f__Cytophagaceae; g__Hymenobacter; s__	0	0	0	0.0256213	0	0.0235484	0	0	0	0	0.000327487	0.0530243	0	0	0	0.165703	0	0	0	0	0	0	0	0	0.000968167	0	0	0	0	0	0	0	0	0	0	0	0	0	0	0	0.00135363	0	0	0	0	0	0	0
ASV1140	k__Bacteria; p__Proteobacteria; c__Alphaproteobacteria; o__Rhizobiales; f__Beijerinckiaceae; g__; s__	0	0	0	0	0	0	0	0	0	0	0	0	0	0	0	0	0	0	0	0	0	0	0	0	0.00726125	0	0	0	0.00561953	0	0	0	0.00488067	0	0	0.00980384	0.00183185	0.0400264	0	0	0	0	0	0	0	0	0	0
ASV1141	k__Bacteria; p__Proteobacteria; c__Gammaproteobacteria; o__Enterobacteriales; f__Enterobacteriaceae	0	0	0	0	0	0	0.000786801	0	0	0	0	0	0	0.000303613	0	0	0	0	0	0	0	0	0	0.00666509	0	0	0	0	0	0.00730907	0	0	0.00162689	0.00490512	0	0	0	0	0.00108373	0	0	0	0	0.0398714	0.0124429	0.0962212	0.0859011	0.0356263
ASV1142	k__Bacteria; p__Proteobacteria; c__Betaproteobacteria; o__Burkholderiales; f__Oxalobacteraceae; g__Janthinobacterium; s__	0	0	0	0.00525565	0	0.0295607	0	0	0.00125079	0	0.00163743	0.0136661	0	0	0	0.102242	0.00182813	0	0	0	0	0	0	0	0.000484083	0.056001	0	0	0.00602093	0	0.0016152	0	0	0	0	0.0114378	0	0	0	0.0169787	0.0101522	0	0.000876079	0	0.00130978	0	0	0
ASV1143	k__Bacteria; p__Proteobacteria; c__Alphaproteobacteria; o__Rhizobiales; f__Rhizobiaceae; g__Agrobacterium; s__	0	0	0	0	0	0	0	0	0	0	0	0	0	0	0	0	0	0	0	0	0	0	0	0	0	0	0	0	0	0	0	0	0	0	0	0	0	0	0	0.00125768	0.000676814	0	0.00788471	0	0	0	0	0
ASV1144	k__Bacteria; p__Proteobacteria; c__Alphaproteobacteria; o__Rhizobiales; f__Brucellaceae; g__Ochrobactrum; s__	0.000474473	0	0	0	0	0	0	0	0	0	0	0	0	0	0	0	0	0	0	0	0	0	0	0	0	0	0	0	0	0	0	0	0	0	0	0	0	0	0	0	0	0	0	0	0	0	0	0
ASV1145	k__Bacteria; p__Proteobacteria; c__Gammaproteobacteria; o__Enterobacteriales; f__Enterobacteriaceae	0	0	0	0	0	0	0	0	0	0	0.00425733	0	0	0	0	0	0	0	0	0	0	0	0	0	0	0	0	0	0	0	0	0	0	0	0	0	0	0	0	0.00062884	0.000676814	0.236398	0	0	0	0	0	0
ASV1146	k__Bacteria; p__Proteobacteria; c__Alphaproteobacteria; o__Rhodospirillales; f__Rhodospirillaceae; g__; s__	0	0	0	0	0	0	0	0	0	0	0.000654973	0	0	0	0	0	0	0	0.000273382	0	0	0	0	0.000605917	0	0.00204882	0.0127182	0	0	0.00465122	0.0193824	0.106586	0	0.00183942	0.0269437	0	0.0233255	0.00362308	0	0.0094326	0.00609133	0	0	0	0	0	0	0
ASV1147	k__Bacteria; p__Bacteroidetes; c__Cytophagia; o__Cytophagales; f__Cytophagaceae; g__Adhaeribacter; s__	0	0	0	0	0	0	0	0	0	0	0.000327487	0	0	0	0	0	0	0	0	0	0	0	0	0	0.00726125	0	0	0	0	0	0	0.00940468	0.00162689	0	0.00673593	0.0915025	0	0.0169077	0	0.00062884	0.00135363	0	0.00262824	0	0	0	0	0
ASV1148	k__Bacteria; p__Chloroflexi; c__Chloroflexi; o__AKIW781; f__; g__; s__	0	0	0	0.061097	0	0	0	0	0.0140714	0	0	0	0	0	0	0	0	0	0	0.000252609	0	0.00378775	0	0.000605917	0.0663194	0	0	0	0	0	0	0	0	0	0	0	0	0	0.00433492	0.00062884	0.000676814	0	0	0	0.00130978	0	0	0
ASV1149	k__Bacteria; p__Proteobacteria; c__Alphaproteobacteria; o__Caulobacterales; f__Caulobacteraceae; g__; s__	0	0	0	0	0	0	0	0	0	0	0.0360235	0	0.00426256	0	0	0	0	0	0	0	0	0	0	0	0	0.00682939	0	0	0	0	0	0	0	0	0	0	0.000122123	0	0	0.0962125	0.0243653	0.0103684	0.0157694	0	0	0	0	0
ASV1150	k__Bacteria; p__Proteobacteria; c__Alphaproteobacteria; o__Sphingomonadales; f__Sphingomonadaceae; g__Sphingomonas; s__wittichii	0	0	0	0.01511	0	0.00050103	0	0	0	0.0487254	0.00098246	0.0634105	0.00170502	0	0	0	0	0	0	0	0	0	0	0	0	0	0	0	0	0	0	0	0	0	0	0	0	0.00534836	0	0	0	0	0	0	0	0	0	0
ASV1151	k__Bacteria; p__Actinobacteria; c__Actinobacteria; o__Actinomycetales; f__Geodermatophilaceae; g__Geodermatophilus	0	0	0	0.00131391	0	0.0195402	0	0	0.00250159	0	0.00130995	0	0	0.00151806	0	0	0	0.0010644	0.00109353	0	0	0	0	0.00484734	0.0701921	0	0.00529925	0.00331455	0.00602093	0	0	0.00940468	0	0	0	0	0	0.00741869	0.00216746	0.00440188	0.00812177	0	0	0	0	0	0	0
[truncated: 4,548 more rows]
[truncated: 25 more columns]
