# Supplementary material for: Insight Into the Microbial Co-occurrence and Diversity of 73 Grapevine (Vitis vinifera) Crown Galls Collected Across the Northern Hemisphere
Source: Front Microbiol. 2019 Aug 13;10:1896. doi: 10.3389/fmicb.2019.01896 (PMC6700373; doi:10.3389/fmicb.2019.01896)
Supplement: DATA S1 — DNA sequences of unfiltered ASVs in fasta format. [file Data_Sheet_1.ZIP]

Archive with 1 entries (1 files):
- Supplemental_Data2_ASV.fasta
